# Supplementary material for: A quadruple dissociation of reward-related behaviour in mice across excitatory inputs to the nucleus accumbens shell
Source: Commun Biol. 2023 Jan 30;6:119. doi: 10.1038/s42003-023-04429-6 (PMC9886947; doi:10.1038/s42003-023-04429-6)
Supplement: Supplementary file 3 — Supplementary Data 1 [file 42003_2023_4429_MOESM3_ESM.xlsx]

## Sheet: Fig 2b,c
eYFP Representative Mouse - Acquisition													mPFC Representative Mouse - Acquisition												vHPC Representative Mouse - Acquisition												BLA Representative Mouse - Acquisition												PVT Representative Mouse - Acquisition
Time	Centre position X	Centre position Y	In 1t	In 4t	In 4d	In 4h	In 4v	4ts active	4ds active	4hs active	4vs active		Time	Centre position X	Centre position Y	In 5t	In 5d	In 5h	In 5v	5ts active	5ds active	5hs active	5vs active		Time	Centre position X	Centre position Y	In 3t	In 3d	In 3h	In 3v	3ts active	3ds active	3hs active	3vs active		Time	Centre position X	Centre position Y	In 6t	In 6d	In 6h	In 6v	6ts active	6ds active	6hs active	6vs active		Time
0			0	0	1	0	0	0	0	0	0		0			0	0	1	0	0	0	0	0		0			0	0	0	1	0	0	0	0		0			0	0	0	0	0	0	0	0		0
0.943	261	349	0	0	1	0	0	0	0	0	0		0.274	479	405	0	0	1	0	0	0	0	0		0.244	131	402	0	0	0	1	0	0	0	0		0.268	283	286	0	0	0	0	0	0	0	0		0.292
0.951	261	349	0	0	1	0	0	0	1	0	0		0.282	479	405	0	0	1	0	0	0	1	0		0.249	131	402	0	0	0	1	0	0	0	1		0.387	290	279	0	0	0	0	0	0	0	0		0.3
0.977	261	350	0	0	1	0	0	0	1	0	0		0.392	476	406	0	0	1	0	0	0	1	0		0.363	134	400	0	0	0	1	0	0	0	1		0.501	293	277	0	0	0	0	0	0	0	0		0.415
1.177	262	349	0	0	1	0	0	0	1	0	0		0.507	476	406	0	0	1	0	0	0	1	0		0.48	134	401	0	0	0	1	0	0	0	1		0.618	301	273	0	0	0	0	0	0	0	0		0.527
1.278	294	341	0	0	0	0	0	0	1	0	0		0.626	476	406	0	0	1	0	0	0	1	0		0.602	134	401	0	0	0	1	0	0	0	1		0.737	302	270	0	0	0	0	0	0	0	0		0.641
1.285	294	341	0	0	0	0	0	0	0	0	0		0.743	475	407	0	0	1	0	0	0	1	0		0.717	134	401	0	0	0	1	0	0	0	1		0.853	302	270	0	0	0	0	0	0	0	0		0.758
1.442	295	339	0	0	0	0	0	0	0	0	0		0.854	474	408	0	0	1	0	0	0	1	0		0.826	133	400	0	0	0	1	0	0	0	1		0.961	301	266	0	0	0	0	0	0	0	0		0.88
1.607	299	335	0	0	0	0	0	0	0	0	0		0.975	473	408	0	0	1	0	0	0	1	0		0.939	132	400	0	0	0	1	0	0	0	1		1.078	301	266	0	0	0	0	0	0	0	0		0.995
1.673	299	332	0	0	0	0	0	0	0	0	0		1.093	473	408	0	0	1	0	0	0	1	0		1.052	132	400	0	0	0	1	0	0	0	1		1.194	304	250	0	0	0	0	0	0	0	0		1.112
1.708	300	330	0	0	0	0	0	0	0	0	0		1.204	474	408	0	0	1	0	0	0	1	0		1.172	131	399	0	0	0	1	0	0	0	1		1.319	306	237	0	0	0	0	0	0	0	0		1.229
1.773	303	327	0	0	0	0	0	0	0	0	0		1.319	473	408	0	0	1	0	0	0	1	0		1.298	131	400	0	0	0	1	0	0	0	1		1.436	308	226	0	0	0	0	0	0	0	0		1.345
1.873	314	322	0	0	0	0	0	0	0	0	0		1.431	473	408	0	0	1	0	0	0	1	0		1.408	132	400	0	0	0	1	0	0	0	1		1.551	310	215	0	0	0	0	0	0	0	0		1.46
1.908	317	321	0	0	0	0	0	0	0	0	0		1.548	473	408	0	0	1	0	0	0	1	0		1.522	132	400	0	0	0	1	0	0	0	1		1.666	311	200	0	0	0	0	0	0	0	0		1.63
1.943	319	320	0	0	0	0	0	0	0	0	0		1.674	473	408	0	0	1	0	0	0	1	0		1.642	132	400	0	0	0	1	0	0	0	1		1.789	314	189	0	0	0	0	0	0	0	0		1.637
2.077	328	314	0	0	0	0	0	0	0	0	0		1.787	475	407	0	0	1	0	0	0	1	0		1.752	132	400	0	0	0	1	0	0	0	1		1.911	318	182	0	0	0	0	0	0	0	0		1.737
2.143	334	312	0	0	0	0	0	0	0	0	0		1.9	476	405	0	0	1	0	0	0	1	0		1.864	132	400	0	0	0	1	0	0	0	1		2.034	321	175	0	0	0	0	0	0	0	0		1.848
2.178	337	312	0	0	0	0	0	0	0	0	0		2.024	476	405	0	0	1	0	0	0	1	0		1.979	132	400	0	0	0	1	0	0	0	1		2.155	323	156	0	0	0	0	0	0	0	0		1.964
2.242	343	311	0	0	0	0	0	0	0	0	0		2.144	475	405	0	0	1	0	0	0	1	0		2.099	132	400	0	0	0	1	0	0	0	1		2.267	325	148	0	0	0	0	0	0	0	0		2.08
2.308	347	308	0	0	0	0	0	0	0	0	0		2.259	475	405	0	0	1	0	0	0	1	0		2.219	133	400	0	0	0	1	0	0	0	1		2.378	328	144	0	0	0	0	0	0	0	0		2.197
2.344	348	306	0	0	0	0	0	0	0	0	0		2.376	474	404	0	0	1	0	0	0	1	0		2.329	133	400	0	0	0	1	0	0	0	1		2.487	330	141	0	0	0	0	0	0	0	0		2.317
2.443	349	306	0	0	0	0	0	0	0	0	0		2.49	473	404	0	0	1	0	0	0	1	0		2.445	133	400	0	0	0	1	0	0	0	1		2.604	334	131	0	0	0	0	0	0	0	0		2.434
2.574	346	308	0	0	0	0	0	0	0	0	0		2.607	473	404	0	0	1	0	0	0	1	0		2.558	132	399	0	0	0	1	0	0	0	1		2.725	337	126	0	0	0	0	0	0	0	0		2.552
2.673	346	309	0	0	0	0	0	0	0	0	0		2.722	473	404	0	0	1	0	0	0	1	0		2.664	132	399	0	0	0	1	0	0	0	1		2.843	342	120	0	0	0	0	0	0	0	0		2.663
2.908	350	304	0	0	0	0	0	0	0	0	0		2.834	473	404	0	0	1	0	0	0	1	0		2.777	131	400	0	0	0	1	0	0	0	1		2.985	346	117	0	0	0	0	0	0	0	0		2.775
2.944	351	302	0	0	0	0	0	0	0	0	0		2.949	473	404	0	0	1	0	0	0	1	0		2.888	131	400	0	0	0	1	0	0	0	1		3.105	349	112	0	0	0	0	0	0	0	0		2.886
3.043	359	298	0	0	0	0	0	0	0	0	0		3.063	473	404	0	0	1	0	0	0	1	0		3.006	132	401	0	0	0	1	0	0	0	1		3.219	346	113	0	0	0	0	0	0	0	0		2.995
3.175	366	300	0	0	0	0	0	0	0	0	0		3.18	473	404	0	0	1	0	0	0	1	0		3.126	134	401	0	0	0	1	0	0	0	1		3.343	346	112	0	0	0	0	0	0	0	0		3.103
3.239	368	301	0	0	0	0	0	0	0	0	0		3.29	473	404	0	0	1	0	0	0	1	0		3.247	135	402	0	0	0	1	0	0	0	1		3.459	346	112	0	0	0	0	0	0	0	0		3.219
3.374	378	300	0	0	0	0	0	0	0	0	0		3.404	473	404	0	0	1	0	0	0	1	0		3.358	135	401	0	0	0	1	0	0	0	1		3.584	347	112	0	0	0	0	0	0	0	0		3.332
3.439	388	305	0	0	0	0	0	0	0	0	0		3.515	473	404	0	0	1	0	0	0	1	0		3.464	134	402	0	0	0	1	0	0	0	1		3.702	347	112	0	0	0	0	0	0	0	0		3.447
3.474	388	306	0	0	0	0	0	0	0	0	0		3.63	473	404	0	0	1	0	0	0	1	0		3.578	135	402	0	0	0	1	0	0	0	1		3.816	347	111	0	0	0	0	0	0	0	0		3.567
3.509	386	306	0	0	0	0	0	0	0	0	0		3.741	473	404	0	0	1	0	0	0	1	0		3.686	135	402	0	0	0	1	0	0	0	1		3.924	347	111	0	0	0	0	0	0	0	0		3.684
3.575	385	305	0	0	0	0	0	0	0	0	0		3.857	473	404	0	0	1	0	0	0	1	0		3.802	135	402	0	0	0	1	0	0	0	1		4.037	347	111	0	0	0	0	0	0	0	0		3.804
3.674	383	305	0	0	0	0	0	0	0	0	0		3.977	473	408	0	0	1	0	0	0	1	0		3.926	135	402	0	0	0	1	0	0	0	1		4.15	347	111	0	0	0	0	0	0	0	0		3.919
3.775	382	304	0	0	0	0	0	0	0	0	0		4.099	473	408	0	0	1	0	0	0	1	0		4.046	135	402	0	0	0	1	0	0	0	1		4.268	347	111	0	0	0	0	0	0	0	0		4.034
3.84	381	304	0	0	0	0	0	0	0	0	0		4.219	472	409	0	0	1	0	0	0	1	0		4.16	135	402	0	0	0	1	0	0	0	1		4.383	347	111	0	0	0	0	0	0	0	0		4.143
3.974	381	304	0	0	0	0	0	0	0	0	0		4.333	471	410	0	0	1	0	0	0	1	0		4.278	135	402	0	0	0	1	0	0	0	1		4.507	347	112	0	0	0	0	0	0	0	0		4.256
4.009	381	304	0	0	0	0	0	0	0	0	0		4.451	472	409	0	0	1	0	0	0	1	0		4.4	135	402	0	0	0	1	0	0	0	1		4.621	347	112	0	0	0	0	0	0	0	0		4.37
4.209	419	311	0	1	0	0	0	0	0	0	0		4.572	472	409	0	0	1	0	0	0	1	0		4.513	135	402	0	0	0	1	0	0	0	1		4.74	347	112	0	0	0	0	0	0	0	0		4.476
4.218	419	311	0	1	0	0	0	1	0	0	0		4.68	475	408	0	0	1	0	0	0	1	0		4.628	135	402	0	0	0	1	0	0	0	1		4.848	347	112	0	0	0	0	0	0	0	0		4.593
4.341	430	311	0	1	0	0	0	1	0	0	0		4.798	475	408	0	0	1	0	0	0	1	0		4.749	134	404	0	0	0	1	0	0	0	1		4.965	347	112	0	0	0	0	0	0	0	0		4.721
4.405	438	311	0	1	0	0	0	1	0	0	0		4.914	476	405	0	0	1	0	0	0	1	0		4.863	135	405	0	0	0	1	0	0	0	1		5.076	347	112	0	0	0	0	0	0	0	0		4.842
4.475	447	313	0	1	0	0	0	1	0	0	0		5.029	476	405	0	0	1	0	0	0	1	0		4.98	137	409	0	0	0	1	0	0	0	1		5.187	346	113	0	0	0	0	0	0	0	0		4.955
4.575	464	318	0	1	0	0	0	1	0	0	0		5.145	476	404	0	0	1	0	0	0	1	0		5.094	138	409	0	0	0	1	0	0	0	1		5.294	346	113	0	0	0	0	0	0	0	0		5.074
4.741	478	329	0	1	0	0	0	1	0	0	0		5.261	476	404	0	0	1	0	0	0	1	0		5.213	138	409	0	0	0	1	0	0	0	1		5.404	346	113	0	0	0	0	0	0	0	0		5.087
5.006	487	341	0	1	0	0	0	1	0	0	0		5.283	476	404	0	0	1	0	0	0	0	0		5.249	138	409	0	0	0	1	0	0	0	0		5.528	347	113	0	0	0	0	0	0	0	0		5.184
5.075	489	348	0	1	0	0	0	1	0	0	0		5.377	475	403	0	0	1	0	0	0	0	0		5.33	138	409	0	0	0	1	0	0	0	0		5.64	352	109	0	0	0	0	0	0	0	0		5.307
5.14	490	355	0	1	0	0	0	1	0	0	0		5.495	475	403	0	0	1	0	0	0	0	0		5.446	137	410	0	0	0	1	0	0	0	0		5.754	357	106	0	0	0	0	0	0	0	0		5.418
5.34	496	368	0	1	0	0	0	1	0	0	0		5.621	475	403	0	0	1	0	0	0	0	0		5.56	137	408	0	0	0	1	0	0	0	0		5.874	371	100	0	0	0	0	0	0	0	0		5.53
5.505	512	382	0	1	0	0	0	1	0	0	0		5.739	475	403	0	0	1	0	0	0	0	0		5.678	137	407	0	0	0	1	0	0	0	0		5.989	377	98	0	1	0	0	0	0	0	0		5.643
5.54	514	385	0	1	0	0	0	1	0	0	0		5.85	475	403	0	0	1	0	0	0	0	0		5.799	138	407	0	0	0	1	0	0	0	0		5.998	377	98	0	1	0	0	0	1	0	0		5.755
5.605	517	391	0	1	0	0	0	1	0	0	0		5.972	475	403	0	0	1	0	0	0	0	0		5.908	139	407	0	0	0	1	0	0	0	0		6.112	383	96	0	1	0	0	0	1	0	0		5.879
5.64	517	395	0	1	0	0	0	1	0	0	0		6.099	475	403	0	0	1	0	0	0	0	0		6.02	140	407	0	0	0	1	0	0	0	0		6.235	383	96	0	1	0	0	0	1	0	0		6
5.706	519	404	0	1	0	0	0	1	0	0	0		6.214	479	406	0	0	1	0	0	0	0	0		6.135	140	407	0	0	0	1	0	0	0	0		6.346	388	94	0	1	0	0	0	1	0	0		6.116
5.871	522	406	0	1	0	0	0	1	0	0	0		6.325	479	407	0	0	1	0	0	0	0	0		6.242	140	407	0	0	0	1	0	0	0	0		6.461	399	90	0	1	0	0	0	1	0	0		6.231
6.041	522	406	0	1	0	0	0	1	0	0	0		6.438	479	407	0	0	1	0	0	0	0	0		6.355	140	407	0	0	0	1	0	0	0	0		6.578	402	90	0	1	0	0	0	1	0	0		6.347
6.075	522	406	0	1	0	0	0	1	0	0	0		6.55	478	408	0	0	1	0	0	0	0	0		6.468	140	407	0	0	0	1	0	0	0	0		6.686	402	90	0	1	0	0	0	1	0	0		6.465
6.14	521	404	0	1	0	0	0	1	0	0	0		6.67	478	408	0	0	1	0	0	0	0	0		6.573	140	407	0	0	0	1	0	0	0	0		6.802	403	88	0	1	0	0	0	1	0	0		6.587
6.206	520	403	0	1	0	0	0	1	0	0	0		6.786	477	405	0	0	1	0	0	0	0	0		6.681	140	407	0	0	0	1	0	0	0	0		6.912	402	88	0	1	0	0	0	1	0	0		6.705
6.406	516	400	0	1	0	0	0	1	0	0	0		6.899	477	405	0	0	1	0	0	0	0	0		6.792	140	407	0	0	0	1	0	0	0	0		7.022	404	85	0	1	0	0	0	1	0	0		6.82
6.441	516	400	0	1	0	0	0	1	0	0	0		7.014	475	402	0	0	1	0	0	0	0	0		6.91	140	407	0	0	0	1	0	0	0	0		7.134	404	85	0	1	0	0	0	1	0	0		6.939
6.571	515	408	0	1	0	0	0	1	0	0	0		7.128	475	402	0	0	1	0	0	0	0	0		7.033	140	407	0	0	0	1	0	0	0	0		7.248	404	85	0	1	0	0	0	1	0	0		7.111
6.907	486	417	0	1	0	0	0	1	0	0	0		7.242	475	402	0	0	1	0	0	0	0	0		7.149	139	407	0	0	0	1	0	0	0	0		7.366	413	79	0	1	0	0	0	1	0	0		7.12
6.971	478	419	0	1	0	0	0	1	0	0	0		7.355	475	403	0	0	1	0	0	0	0	0		7.264	141	406	0	0	0	1	0	0	0	0		7.481	422	75	0	1	0	0	0	1	0	0		7.229
7.037	468	421	0	1	0	0	0	1	0	0	0		7.468	475	403	0	0	1	0	0	0	0	0		7.383	141	406	0	0	0	1	0	0	0	0		7.593	429	73	0	1	0	0	0	1	0	0		7.342
7.141	464	420	0	1	0	0	0	1	0	0	0		7.583	475	402	0	0	1	0	0	0	0	0		7.497	140	406	0	0	0	1	0	0	0	0		7.709	430	70	0	1	0	0	0	1	0	0		7.462
7.206	465	420	0	1	0	0	0	1	0	0	0		7.698	477	403	0	0	1	0	0	0	0	0		7.616	140	406	0	0	0	1	0	0	0	0		7.827	431	69	0	1	0	0	0	1	0	0		7.575
7.241	466	420	0	1	0	0	0	1	0	0	0		7.817	478	403	0	0	1	0	0	0	0	0		7.731	140	406	0	0	0	1	0	0	0	0		7.954	430	69	0	1	0	0	0	1	0	0		7.687
7.472	463	420	0	1	0	0	0	1	0	0	0		7.931	479	403	0	0	1	0	0	0	0	0		7.843	140	406	0	0	0	1	0	0	0	0		8.065	429	69	0	1	0	0	0	1	0	0		7.797
7.537	462	422	0	1	0	0	0	1	0	0	0		8.047	479	403	0	0	1	0	0	0	0	0		7.961	140	406	0	0	0	1	0	0	0	0		8.188	429	69	0	1	0	0	0	1	0	0		7.957
7.636	463	419	0	1	0	0	0	1	0	0	0		8.169	479	403	0	0	1	0	0	0	0	0		8.069	138	407	0	0	0	1	0	0	0	0		8.299	429	69	0	1	0	0	0	1	0	0		7.967
7.672	464	418	0	1	0	0	0	1	0	0	0		8.283	479	403	0	0	1	0	0	0	0	0		8.177	137	407	0	0	0	1	0	0	0	0		8.417	429	69	0	1	0	0	0	1	0	0		8.069
7.771	467	419	0	1	0	0	0	1	0	0	0		8.391	479	403	0	0	1	0	0	0	0	0		8.298	139	405	0	0	0	1	0	0	0	0		8.54	429	69	0	1	0	0	0	1	0	0		8.187
7.837	469	420	0	1	0	0	0	1	0	0	0		8.493	479	403	0	0	1	0	0	0	0	0		8.421	138	403	0	0	0	1	0	0	0	0		8.661	429	69	0	1	0	0	0	1	0	0		8.307
7.971	471	420	0	1	0	0	0	1	0	0	0		8.614	480	402	0	0	1	0	0	0	0	0		8.537	135	402	0	0	0	1	0	0	0	0		8.776	429	69	0	1	0	0	0	1	0	0		8.415
8.236	476	410	0	1	0	0	0	1	0	0	0		8.726	480	402	0	0	1	0	0	0	0	0		8.658	133	401	0	0	0	1	0	0	0	0		8.892	429	69	0	1	0	0	0	1	0	0		8.537
8.272	477	411	0	1	0	0	0	1	0	0	0		8.839	480	402	0	0	1	0	0	0	0	0		8.771	130	395	0	0	0	1	0	0	0	0		9.007	430	69	0	1	0	0	0	1	0	0		8.638
8.337	478	414	0	1	0	0	0	1	0	0	0		8.955	481	402	0	0	1	0	0	0	0	0		8.887	129	394	0	0	0	1	0	0	0	0		9.13	430	69	0	1	0	0	0	1	0	0		8.762
8.473	486	417	0	1	0	0	0	1	0	0	0		9.076	481	401	0	0	1	0	0	0	0	0		9.002	129	394	0	0	0	1	0	0	0	0		9.248	430	69	0	1	0	0	0	1	0	0		8.877
8.507	487	417	0	1	0	0	0	1	0	0	0		9.197	481	401	0	0	1	0	0	0	0	0		9.116	130	389	0	0	0	1	0	0	0	0		9.359	430	69	0	1	0	0	0	1	0	0		8.994
8.573	489	419	0	1	0	0	0	1	0	0	0		9.317	481	401	0	0	1	0	0	0	0	0		9.234	130	380	0	0	0	1	0	0	0	0		9.471	429	69	0	1	0	0	0	1	0	0		9.111
8.703	493	422	0	1	0	0	0	1	0	0	0		9.435	481	401	0	0	1	0	0	0	0	0		9.353	129	373	0	0	0	1	0	0	0	0		9.593	429	69	0	1	0	0	0	1	0	0		9.22
8.803	496	423	0	1	0	0	0	1	0	0	0		9.557	478	398	0	0	1	0	0	0	0	0		9.462	129	369	0	0	0	1	0	0	0	0		9.706	428	70	0	1	0	0	0	1	0	0		9.327
8.837	496	423	0	1	0	0	0	1	0	0	0		9.665	477	398	0	0	1	0	0	0	0	0		9.578	129	363	0	0	0	1	0	0	0	0		9.827	427	71	0	1	0	0	0	1	0	0		9.434
8.972	493	419	0	1	0	0	0	1	0	0	0		9.776	477	398	0	0	1	0	0	0	0	0		9.692	127	359	0	0	0	1	0	0	0	0		9.939	427	71	0	1	0	0	0	1	0	0		9.553
9.037	492	416	0	1	0	0	0	1	0	0	0		9.89	476	397	0	0	1	0	0	0	0	0		9.81	128	359	0	0	0	1	0	0	0	0		10.06	438	69	0	1	0	0	0	1	0	0		9.663
9.102	492	416	0	1	0	0	0	1	0	0	0		10.008	475	395	0	0	1	0	0	0	0	0		9.935	129	357	0	0	0	1	0	0	0	0		10.173	445	68	0	1	0	0	0	1	0	0		9.78
9.202	494	417	0	1	0	0	0	1	0	0	0		10.124	475	395	0	0	1	0	0	0	0	0		10.046	129	347	0	0	0	1	0	0	0	0		10.288	447	66	0	1	0	0	0	1	0	0		9.89
9.219	494	417	0	1	0	0	0	0	0	0	0		10.239	475	394	0	0	1	0	0	0	0	0		10.16	129	344	0	0	0	1	0	0	0	0		10.397	448	65	0	1	0	0	0	1	0	0		10
9.237	494	417	0	1	0	0	0	0	0	0	0		10.354	474	390	0	0	1	0	0	0	0	0		10.276	128	325	0	0	0	1	0	0	0	0		10.512	448	65	0	1	0	0	0	1	0	0		10.114
9.502	488	411	0	1	0	0	0	0	0	0	0		10.466	472	387	0	0	1	0	0	0	0	0		10.396	128	319	0	0	0	1	0	0	0	0		10.634	448	65	0	1	0	0	0	1	0	0		10.221
9.602	490	413	0	1	0	0	0	0	0	0	0		10.578	470	382	0	0	1	0	0	0	0	0		10.546	128	271	0	0	0	0	0	0	0	0		10.742	448	65	0	1	0	0	0	1	0	0		10.331
9.972	496	422	0	1	0	0	0	0	0	0	0		10.69	470	382	0	0	1	0	0	0	0	0		10.554	128	271	0	0	0	0	0	0	0	0		10.854	449	65	0	1	0	0	0	1	0	0		10.434
10.072	491	422	0	1	0	0	0	0	0	0	0		10.8	469	373	0	0	1	0	0	0	0	0		10.661	128	271	0	0	0	0	0	0	0	0		10.969	448	65	0	1	0	0	0	1	0	0		10.548
10.202	487	417	0	1	0	0	0	0	0	0	0		10.91	470	366	0	0	1	0	0	0	0	0		10.78	127	239	0	0	0	0	0	0	0	0		10.998	448	65	0	1	0	0	0	0	0	0		10.665
10.238	489	414	0	1	0	0	0	0	0	0	0		11.035	473	347	0	0	1	0	0	0	0	0		10.896	127	211	0	0	0	0	0	0	0	0		11.087	447	65	0	1	0	0	0	0	0	0		10.791
10.304	494	406	0	1	0	0	0	0	0	0	0		11.162	473	334	0	0	1	0	0	0	0	0		11.071	131	153	1	0	0	0	0	0	0	0		11.199	447	65	0	1	0	0	0	0	0	0		10.908
10.338	496	402	0	1	0	0	0	0	0	0	0		11.283	473	333	0	0	1	0	0	0	0	0		11.08	131	153	1	0	0	0	1	0	0	0		11.322	447	66	0	1	0	0	0	0	0	0		11.019
10.403	503	391	0	1	0	0	0	0	0	0	0		11.393	473	333	0	0	1	0	0	0	0	0		11.18	132	145	1	0	0	0	1	0	0	0		11.435	447	66	0	1	0	0	0	0	0	0		11.134
10.438	505	384	0	1	0	0	0	0	0	0	0		11.502	476	313	0	0	1	0	0	0	0	0		11.292	132	145	1	0	0	0	1	0	0	0		11.545	447	66	0	1	0	0	0	0	0	0		11.254
10.569	515	356	0	1	0	0	0	0	0	0	0		11.627	459	278	0	0	0	0	0	0	0	0		11.407	132	103	1	0	0	0	1	0	0	0		11.66	445	66	0	1	0	0	0	0	0	0		11.373
10.605	517	348	0	1	0	0	0	0	0	0	0		11.636	459	278	0	0	0	0	0	0	0	0		11.517	132	93	1	0	0	0	1	0	0	0		11.779	445	67	0	1	0	0	0	0	0	0		11.49
10.67	521	333	0	1	0	0	0	0	0	0	0		11.741	459	278	0	0	0	0	0	0	0	0		11.637	135	79	1	0	0	0	1	0	0	0		11.884	444	67	0	1	0	0	0	0	0	0		11.613
10.739	521	324	0	1	0	0	0	0	0	0	0		11.86	441	248	0	0	0	0	0	0	0	0		11.749	132	81	1	0	0	0	1	0	0	0		11.998	444	67	0	1	0	0	0	0	0	0		11.734
10.804	524	317	0	1	0	0	0	0	0	0	0		11.974	442	249	0	0	0	0	0	0	0	0		11.87	132	81	1	0	0	0	1	0	0	0		12.116	443	67	0	1	0	0	0	0	0	0		11.847
10.939	526	278	0	0	0	0	0	0	0	0	0		12.09	429	213	0	0	0	0	0	0	0	0		11.982	131	78	1	0	0	0	1	0	0	0		12.229	443	66	0	1	0	0	0	0	0	0		11.964
11.004	526	271	0	0	0	0	0	0	0	0	0		12.208	429	200	0	0	0	0	0	0	0	0		12.095	131	78	1	0	0	0	1	0	0	0		12.347	442	68	0	1	0	0	0	0	0	0		12.078
11.07	527	267	0	0	0	0	0	0	0	0	0		12.328	421	155	0	1	0	0	0	0	0	0		12.211	132	78	1	0	0	0	1	0	0	0		12.466	441	69	0	1	0	0	0	0	0	0		12.194
11.105	527	264	0	0	0	0	0	0	0	0	0		12.336	421	155	0	1	0	0	0	1	0	0		12.334	132	79	1	0	0	0	1	0	0	0		12.582	440	72	0	1	0	0	0	0	0	0		12.319
11.234	529	251	0	0	0	0	0	0	0	0	0		12.444	424	144	0	1	0	0	0	1	0	0		12.444	133	81	1	0	0	0	1	0	0	0		12.694	440	72	0	1	0	0	0	0	0	0		12.433
11.27	530	249	0	0	0	0	0	0	0	0	0		12.563	428	133	0	1	0	0	0	1	0	0		12.554	134	81	1	0	0	0	1	0	0	0		12.814	440	71	0	1	0	0	0	0	0	0		12.557
11.305	530	248	0	0	0	0	0	0	0	0	0		12.68	428	133	0	1	0	0	0	1	0	0		12.661	134	81	1	0	0	0	1	0	0	0		12.914	440	71	0	1	0	0	0	0	0	0		12.668
11.404	530	248	0	0	0	0	0	0	0	0	0		12.805	433	118	0	1	0	0	0	1	0	0		12.778	136	75	1	0	0	0	1	0	0	0		13.026	440	71	0	1	0	0	0	0	0	0		12.781
11.47	530	248	0	0	0	0	0	0	0	0	0		12.921	433	118	0	1	0	0	0	1	0	0		12.896	138	74	1	0	0	0	1	0	0	0		13.143	441	69	0	1	0	0	0	0	0	0		12.9
11.57	530	248	0	0	0	0	0	0	0	0	0		13.041	447	102	0	1	0	0	0	1	0	0		13.013	141	67	1	0	0	0	1	0	0	0		13.261	440	70	0	1	0	0	0	0	0	0		12.967
11.604	530	248	0	0	0	0	0	0	0	0	0		13.152	447	102	0	1	0	0	0	1	0	0		13.126	144	66	1	0	0	0	1	0	0	0		13.375	439	70	0	1	0	0	0	0	0	0		13.018
11.734	530	246	0	0	0	0	0	0	0	0	0		13.265	447	104	0	1	0	0	0	1	0	0		13.239	147	66	1	0	0	0	1	0	0	0		13.488	437	70	0	1	0	0	0	0	0	0		13.131
11.77	530	245	0	0	0	0	0	0	0	0	0		13.379	449	104	0	1	0	0	0	1	0	0		13.348	144	64	1	0	0	0	1	0	0	0		13.602	437	70	0	1	0	0	0	0	0	0		13.241
11.805	531	245	0	0	0	0	0	0	0	0	0		13.494	451	104	0	1	0	0	0	1	0	0		13.465	142	62	1	0	0	0	1	0	0	0		13.717	433	73	0	1	0	0	0	0	0	0		13.361
11.969	531	239	0	0	0	0	0	0	0	0	0		13.614	451	103	0	1	0	0	0	1	0	0		13.577	143	64	1	0	0	0	1	0	0	0		13.832	433	73	0	1	0	0	0	0	0	0		13.369
12.104	529	238	0	0	0	0	0	0	0	0	0		13.729	451	102	0	1	0	0	0	1	0	0		13.691	146	67	1	0	0	0	1	0	0	0		13.944	433	73	0	1	0	0	0	0	0	0		13.473
12.235	527	241	0	0	0	0	0	0	0	0	0		13.845	451	102	0	1	0	0	0	1	0	0		13.808	145	67	1	0	0	0	1	0	0	0		14.057	418	77	0	1	0	0	0	0	0	0		13.586
12.269	527	241	0	0	0	0	0	0	0	0	0		13.958	452	102	0	1	0	0	0	1	0	0		13.918	144	66	1	0	0	0	1	0	0	0		14.169	418	77	0	1	0	0	0	0	0	0		13.701
12.334	527	241	0	0	0	0	0	0	0	0	0		14.07	451	102	0	1	0	0	0	1	0	0		14.031	143	65	1	0	0	0	1	0	0	0		14.283	418	77	0	1	0	0	0	0	0	0		13.806
12.434	527	238	0	0	0	0	0	0	0	0	0		14.178	450	103	0	1	0	0	0	1	0	0		14.146	143	62	1	0	0	0	1	0	0	0		14.402	400	70	0	1	0	0	0	0	0	0		13.924
12.469	528	237	0	0	0	0	0	0	0	0	0		14.291	447	106	0	1	0	0	0	1	0	0		14.26	143	61	1	0	0	0	1	0	0	0		14.516	393	69	0	1	0	0	0	0	0	0		14.033
12.534	528	236	0	0	0	0	0	0	0	0	0		14.41	445	108	0	1	0	0	0	1	0	0		14.383	143	62	1	0	0	0	1	0	0	0		14.624	390	68	0	1	0	0	0	0	0	0		14.152
12.735	526	241	0	0	0	0	0	0	0	0	0		14.522	443	109	0	1	0	0	0	1	0	0		14.499	142	62	1	0	0	0	1	0	0	0		14.747	384	64	0	1	0	0	0	0	0	0		14.262
12.836	522	243	0	0	0	0	0	0	0	0	0		14.631	443	107	0	1	0	0	0	1	0	0		14.612	141	61	1	0	0	0	1	0	0	0		14.98	345	66	0	0	0	0	0	0	0	0		14.378
12.935	522	234	0	0	0	0	0	0	0	0	0		14.746	437	107	0	1	0	0	0	1	0	0		14.723	141	60	1	0	0	0	1	0	0	0		14.988	345	66	0	0	0	0	0	0	0	0		14.498
13.035	522	217	0	0	0	0	0	0	0	0	0		14.869	433	107	0	1	0	0	0	1	0	0		14.837	140	60	1	0	0	0	1	0	0	0		15.103	341	65	0	0	0	0	0	0	0	0		14.614
13.1	525	208	0	0	0	0	0	0	0	0	0		14.981	434	103	0	1	0	0	0	1	0	0		14.958	140	60	1	0	0	0	1	0	0	0		15.219	339	64	0	0	0	0	0	0	0	0		14.733
13.135	525	206	0	0	0	0	0	0	0	0	0		15.095	439	106	0	1	0	0	0	1	0	0		15.071	142	61	1	0	0	0	1	0	0	0		15.332	329	61	0	0	0	0	0	0	0	0		14.85
13.266	525	202	0	0	0	0	0	0	0	0	0		15.208	441	105	0	1	0	0	0	1	0	0		15.195	141	61	1	0	0	0	1	0	0	0		15.45	319	61	0	0	0	0	0	0	0	0		14.971
13.336	524	199	0	0	0	0	0	0	0	0	0		15.325	440	106	0	1	0	0	0	1	0	0		15.311	140	62	1	0	0	0	1	0	0	0		15.568	311	61	0	0	0	0	0	0	0	0		15.088
13.401	523	197	0	0	0	0	0	0	0	0	0		15.441	440	106	0	1	0	0	0	1	0	0		15.434	140	61	1	0	0	0	1	0	0	0		15.682	302	60	0	0	0	0	0	0	0	0		15.2
13.436	524	197	0	0	0	0	0	0	0	0	0		15.546	441	110	0	1	0	0	0	1	0	0		15.561	140	61	1	0	0	0	1	0	0	0		15.803	295	59	0	0	0	0	0	0	0	0		15.317
13.567	525	196	0	0	0	0	0	0	0	0	0		15.66	439	110	0	1	0	0	0	1	0	0		15.668	140	61	1	0	0	0	1	0	0	0		15.925	293	59	0	0	0	0	0	0	0	0		15.426
13.601	525	196	0	0	0	0	0	0	0	0	0		15.781	438	110	0	1	0	0	0	1	0	0		15.779	140	61	1	0	0	0	1	0	0	0		16.035	283	59	0	0	0	0	0	0	0	0		15.54
13.636	525	196	0	0	0	0	0	0	0	0	0		15.899	438	110	0	1	0	0	0	1	0	0		15.899	140	61	1	0	0	0	1	0	0	0		16.151	275	60	0	0	0	0	0	0	0	0		15.663
13.836	525	195	0	0	0	0	0	0	0	0	0		16.011	438	110	0	1	0	0	0	1	0	0		16.012	140	61	1	0	0	0	1	0	0	0		16.261	275	60	0	0	0	0	0	0	0	0		15.778
13.901	526	195	0	0	0	0	0	0	0	0	0		16.136	438	110	0	1	0	0	0	1	0	0		16.08	140	61	1	0	0	0	0	0	0	0		16.375	270	59	0	0	0	0	0	0	0	0		15.894
14.002	526	195	0	0	0	0	0	0	0	0	0		16.255	438	110	0	1	0	0	0	1	0	0		16.119	140	61	1	0	0	0	0	0	0	0		16.793	229	68	1	0	0	0	0	0	0	0		16.005
14.101	527	195	0	0	0	0	0	0	0	0	0		16.367	438	110	0	1	0	0	0	1	0	0		16.235	140	59	1	0	0	0	0	0	0	0		16.801	229	68	1	0	0	0	1	0	0	0		16.113
14.136	527	194	0	0	0	0	0	0	0	0	0		16.482	438	110	0	1	0	0	0	1	0	0		16.342	140	58	1	0	0	0	0	0	0	0		16.908	229	68	1	0	0	0	1	0	0	0		16.348
14.202	527	192	0	0	0	0	0	0	0	0	0		16.602	438	110	0	1	0	0	0	1	0	0		16.46	141	57	1	0	0	0	0	0	0	0		17.019	225	66	1	0	0	0	1	0	0	0		16.355
14.502	522	142	0	0	0	0	1	0	0	0	0		16.721	438	110	0	1	0	0	0	1	0	0		16.574	142	57	1	0	0	0	0	0	0	0		17.136	225	66	1	0	0	0	1	0	0	0		16.461
14.511	522	142	0	0	0	0	1	0	0	0	1		16.835	438	108	0	1	0	0	0	1	0	0		16.681	142	57	1	0	0	0	0	0	0	0		17.246	223	68	1	0	0	0	1	0	0	0		16.58
14.632	516	117	0	0	0	0	1	0	0	0	1		16.955	439	108	0	1	0	0	0	1	0	0		16.791	142	57	1	0	0	0	0	0	0	0		17.357	224	66	1	0	0	0	1	0	0	0		16.697
14.667	515	110	0	0	0	0	1	0	0	0	1		17.068	440	108	0	1	0	0	0	1	0	0		16.91	142	57	1	0	0	0	0	0	0	0		17.467	225	67	1	0	0	0	1	0	0	0		16.819
14.867	510	90	0	0	0	0	1	0	0	0	1		17.19	442	105	0	1	0	0	0	1	0	0		17.018	142	57	1	0	0	0	0	0	0	0		17.584	225	66	1	0	0	0	1	0	0	0		16.931
15.033	512	77	0	0	0	0	1	0	0	0	1		17.306	443	105	0	1	0	0	0	1	0	0		17.142	142	57	1	0	0	0	0	0	0	0		17.701	225	66	1	0	0	0	1	0	0	0		17.054
15.067	512	74	0	0	0	0	1	0	0	0	1		17.336	443	105	0	1	0	0	0	0	0	0		17.261	142	57	1	0	0	0	0	0	0	0		17.814	225	66	1	0	0	0	1	0	0	0		17.16
15.132	510	69	0	0	0	0	1	0	0	0	1		17.411	445	106	0	1	0	0	0	0	0	0		17.376	142	57	1	0	0	0	0	0	0	0		17.929	225	66	1	0	0	0	1	0	0	0		17.268
15.168	510	67	0	0	0	0	1	0	0	0	1		17.523	445	106	0	1	0	0	0	0	0	0		17.489	142	58	1	0	0	0	0	0	0	0		18.045	225	66	1	0	0	0	1	0	0	0		17.376
15.203	510	66	0	0	0	0	1	0	0	0	1		17.642	445	106	0	1	0	0	0	0	0	0		17.61	142	58	1	0	0	0	0	0	0	0		18.161	225	66	1	0	0	0	1	0	0	0		17.482
15.268	512	66	0	0	0	0	1	0	0	0	1		17.764	445	106	0	1	0	0	0	0	0	0		17.721	141	58	1	0	0	0	0	0	0	0		18.277	225	66	1	0	0	0	1	0	0	0		17.596
15.303	513	67	0	0	0	0	1	0	0	0	1		17.889	445	107	0	1	0	0	0	0	0	0		17.839	141	58	1	0	0	0	0	0	0	0		18.388	224	66	1	0	0	0	1	0	0	0		17.712
15.432	515	67	0	0	0	0	1	0	0	0	1		18.002	446	107	0	1	0	0	0	0	0	0		17.949	142	58	1	0	0	0	0	0	0	0		18.504	224	66	1	0	0	0	1	0	0	0		17.818
15.567	517	65	0	0	0	0	1	0	0	0	1		18.113	446	107	0	1	0	0	0	0	0	0		18.063	142	58	1	0	0	0	0	0	0	0		18.617	225	66	1	0	0	0	1	0	0	0		17.925
15.603	517	65	0	0	0	0	1	0	0	0	1		18.223	445	107	0	1	0	0	0	0	0	0		18.175	142	58	1	0	0	0	0	0	0	0		18.737	225	66	1	0	0	0	1	0	0	0		18.037
15.667	517	63	0	0	0	0	1	0	0	0	1		18.333	445	107	0	1	0	0	0	0	0	0		18.287	142	58	1	0	0	0	0	0	0	0		18.858	225	66	1	0	0	0	1	0	0	0		18.152
15.767	516	60	0	0	0	0	1	0	0	0	1		18.444	445	107	0	1	0	0	0	0	0	0		18.4	141	58	1	0	0	0	0	0	0	0		18.966	225	66	1	0	0	0	1	0	0	0		18.268
15.833	517	60	0	0	0	0	1	0	0	0	1		18.556	446	107	0	1	0	0	0	0	0	0		18.517	142	59	1	0	0	0	0	0	0	0		19.089	225	65	1	0	0	0	1	0	0	0		18.379
16.067	519	55	0	0	0	0	1	0	0	0	1		18.68	445	107	0	1	0	0	0	0	0	0		18.629	142	59	1	0	0	0	0	0	0	0		19.21	225	64	1	0	0	0	1	0	0	0		18.494
16.102	519	54	0	0	0	0	1	0	0	0	1		18.791	445	104	0	1	0	0	0	0	0	0		18.74	142	59	1	0	0	0	0	0	0	0		19.326	223	63	1	0	0	0	1	0	0	0		18.602
16.167	520	51	0	0	0	0	1	0	0	0	1		18.904	445	104	0	1	0	0	0	0	0	0		18.852	142	60	1	0	0	0	0	0	0	0		19.437	221	62	1	0	0	0	1	0	0	0		18.712
16.267	523	49	0	0	0	0	1	0	0	0	1		19.021	441	107	0	1	0	0	0	0	0	0		18.966	141	60	1	0	0	0	0	0	0	0		19.563	221	61	1	0	0	0	1	0	0	0		18.835
16.303	523	49	0	0	0	0	1	0	0	0	1		19.129	441	106	0	1	0	0	0	0	0	0		19.076	141	61	1	0	0	0	0	0	0	0		19.677	221	62	1	0	0	0	1	0	0	0		18.95
16.467	524	49	0	0	0	0	1	0	0	0	1		19.239	441	107	0	1	0	0	0	0	0	0		19.201	141	62	1	0	0	0	0	0	0	0		19.791	221	62	1	0	0	0	1	0	0	0		19.062
16.603	522	53	0	0	0	0	1	0	0	0	1		19.353	441	104	0	1	0	0	0	0	0	0		19.313	139	62	1	0	0	0	0	0	0	0		19.899	221	61	1	0	0	0	1	0	0	0		19.172
16.667	521	58	0	0	0	0	1	0	0	0	1		19.471	441	103	0	1	0	0	0	0	0	0		19.427	136	66	1	0	0	0	0	0	0	0		20.013	221	61	1	0	0	0	1	0	0	0		19.281
16.702	521	60	0	0	0	0	1	0	0	0	1		19.585	440	103	0	1	0	0	0	0	0	0		19.538	134	71	1	0	0	0	0	0	0	0		20.13	221	61	1	0	0	0	1	0	0	0		19.398
16.803	520	61	0	0	0	0	1	0	0	0	1		19.705	440	104	0	1	0	0	0	0	0	0		19.66	134	73	1	0	0	0	0	0	0	0		20.246	220	61	1	0	0	0	1	0	0	0		19.524
16.867	520	60	0	0	0	0	1	0	0	0	1		19.827	440	104	0	1	0	0	0	0	0	0		19.772	134	75	1	0	0	0	0	0	0	0		20.362	221	61	1	0	0	0	1	0	0	0		19.639
16.969	520	64	0	0	0	0	1	0	0	0	1		19.949	440	104	0	1	0	0	0	0	0	0		19.883	133	80	1	0	0	0	0	0	0	0		20.476	220	61	1	0	0	0	1	0	0	0		19.766
17.099	515	68	0	0	0	0	1	0	0	0	1		20.062	440	104	0	1	0	0	0	0	0	0		20.002	133	89	1	0	0	0	0	0	0	0		20.6	221	61	1	0	0	0	1	0	0	0		19.882
17.17	509	64	0	0	0	0	1	0	0	0	1		20.174	440	104	0	1	0	0	0	0	0	0		20.117	131	105	1	0	0	0	0	0	0	0		20.716	222	62	1	0	0	0	1	0	0	0		19.995
17.369	504	57	0	0	0	0	1	0	0	0	1		20.294	440	104	0	1	0	0	0	0	0	0		20.237	132	120	1	0	0	0	0	0	0	0		20.828	222	62	1	0	0	0	1	0	0	0		20.107
17.47	508	57	0	0	0	0	1	0	0	0	1		20.41	439	103	0	1	0	0	0	0	0	0		20.348	131	124	1	0	0	0	0	0	0	0		20.948	224	62	1	0	0	0	1	0	0	0		20.223
17.603	505	58	0	0	0	0	1	0	0	0	1		20.53	440	103	0	1	0	0	0	0	0	0		20.458	130	142	1	0	0	0	0	0	0	0		21.063	226	62	1	0	0	0	1	0	0	0		20.337
17.667	502	58	0	0	0	0	1	0	0	0	1		20.65	443	101	0	1	0	0	0	0	0	0		20.759	130	217	0	0	0	0	0	0	0	0		21.18	225	63	1	0	0	0	1	0	0	0		20.452
17.903	499	55	0	0	0	0	1	0	0	0	1		20.763	443	99	0	1	0	0	0	0	0	0		20.768	130	217	0	0	0	0	0	0	0	0		21.301	225	63	1	0	0	0	1	0	0	0		20.562
18.067	470	49	0	0	0	0	1	0	0	0	1		20.88	441	96	0	1	0	0	0	0	0	0		20.871	131	252	0	0	0	0	0	0	0	0		21.417	225	63	1	0	0	0	1	0	0	0		20.678
18.168	441	46	0	0	0	0	1	0	0	0	1		20.995	441	95	0	1	0	0	0	0	0	0		20.973	131	273	0	0	0	0	0	0	0	0		21.522	225	63	1	0	0	0	1	0	0	0		20.797
18.268	423	44	0	0	0	0	1	0	0	0	1		21.115	441	94	0	1	0	0	0	0	0	0		21.09	136	322	0	0	0	1	0	0	0	0		21.638	225	63	1	0	0	0	1	0	0	0		20.917
18.403	372	45	0	0	0	0	0	0	0	0	1		21.227	442	93	0	1	0	0	0	0	0	0		21.103	136	322	0	0	0	1	0	0	0	1		21.757	224	63	1	0	0	0	1	0	0	0		21.035
18.411	372	45	0	0	0	0	0	0	0	0	0		21.343	438	88	0	1	0	0	0	0	0	0		21.199	137	343	0	0	0	1	0	0	0	1		21.801	224	63	1	0	0	0	0	0	0	0		21.152
18.503	364	43	0	0	0	0	0	0	0	0	0		21.46	436	85	0	1	0	0	0	0	0	0		21.321	138	364	0	0	0	1	0	0	0	1		21.869	224	63	1	0	0	0	0	0	0	0		21.278
18.602	355	45	0	0	0	0	0	0	0	0	0		21.579	433	78	0	1	0	0	0	0	0	0		21.437	140	394	0	0	0	1	0	0	0	1		21.982	224	63	1	0	0	0	0	0	0	0		21.356
18.667	349	47	0	0	0	0	0	0	0	0	0		21.692	433	75	0	1	0	0	0	0	0	0		21.553	142	402	0	0	0	1	0	0	0	1		22.096	224	63	1	0	0	0	0	0	0	0		21.385
18.768	341	48	0	0	0	0	0	0	0	0	0		21.802	433	75	0	1	0	0	0	0	0	0		21.668	147	412	0	0	0	1	0	0	0	1		22.213	224	63	1	0	0	0	0	0	0	0		21.508
18.832	339	51	0	0	0	0	0	0	0	0	0		21.911	439	76	0	1	0	0	0	0	0	0		21.776	150	415	0	0	0	1	0	0	0	1		22.33	224	63	1	0	0	0	0	0	0	0		21.629
18.868	338	53	0	0	0	0	0	0	0	0	0		22.028	440	76	0	1	0	0	0	0	0	0		21.884	151	418	0	0	0	1	0	0	0	1		22.443	224	63	1	0	0	0	0	0	0	0		21.74
18.903	337	54	0	0	0	0	0	0	0	0	0		22.14	441	74	0	1	0	0	0	0	0	0		22	150	419	0	0	0	1	0	0	0	1		22.553	224	63	1	0	0	0	0	0	0	0		21.853
18.998	334	57	0	0	0	0	0	0	0	0	0		22.251	441	73	0	1	0	0	0	0	0	0		22.112	150	419	0	0	0	1	0	0	0	1		22.664	224	63	1	0	0	0	0	0	0	0		21.966
19.099	333	57	0	0	0	0	0	0	0	0	0		22.363	443	75	0	1	0	0	0	0	0	0		22.222	150	419	0	0	0	1	0	0	0	1		22.791	224	63	1	0	0	0	0	0	0	0		22.083
19.164	333	57	0	0	0	0	0	0	0	0	0		22.482	443	74	0	1	0	0	0	0	0	0		22.345	151	419	0	0	0	1	0	0	0	1		22.915	224	63	1	0	0	0	0	0	0	0		22.198
19.234	333	58	0	0	0	0	0	0	0	0	0		22.591	443	74	0	1	0	0	0	0	0	0		22.454	151	419	0	0	0	1	0	0	0	1		23.028	224	63	1	0	0	0	0	0	0	0		22.315
19.334	332	58	0	0	0	0	0	0	0	0	0		22.706	443	73	0	1	0	0	0	0	0	0		22.573	151	419	0	0	0	1	0	0	0	1		23.141	224	63	1	0	0	0	0	0	0	0		22.426
19.498	332	55	0	0	0	0	0	0	0	0	0		22.829	443	73	0	1	0	0	0	0	0	0		22.702	151	419	0	0	0	1	0	0	0	1		23.262	226	64	1	0	0	0	0	0	0	0		22.54
19.598	331	60	0	0	0	0	0	0	0	0	0		22.939	443	74	0	1	0	0	0	0	0	0		22.817	151	419	0	0	0	1	0	0	0	1		23.376	225	61	1	0	0	0	0	0	0	0		22.664
19.668	331	65	0	0	0	0	0	0	0	0	0		23.057	443	74	0	1	0	0	0	0	0	0		22.934	150	419	0	0	0	1	0	0	0	1		23.491	224	60	1	0	0	0	0	0	0	0		22.778
19.734	333	71	0	0	0	0	0	0	0	0	0		23.175	442	77	0	1	0	0	0	0	0	0		23.055	150	419	0	0	0	1	0	0	0	1		23.617	224	59	1	0	0	0	0	0	0	0		22.895
19.799	332	77	0	0	0	0	0	0	0	0	0		23.293	440	75	0	1	0	0	0	0	0	0		23.168	153	421	0	0	0	1	0	0	0	1		23.727	223	59	1	0	0	0	0	0	0	0		23.018
20.098	330	114	0	0	0	0	0	0	0	0	0		23.409	438	73	0	1	0	0	0	0	0	0		23.285	154	420	0	0	0	1	0	0	0	1		23.84	223	59	1	0	0	0	0	0	0	0		23.133
20.233	329	119	0	0	0	0	0	0	0	0	0		23.518	433	74	0	1	0	0	0	0	0	0		23.403	154	419	0	0	0	1	0	0	0	1		23.962	223	59	1	0	0	0	0	0	0	0		23.243
20.298	328	121	0	0	0	0	0	0	0	0	0		23.637	423	76	0	1	0	0	0	0	0	0		23.513	156	418	0	0	0	1	0	0	0	1		24.084	224	60	1	0	0	0	0	0	0	0		23.355
20.333	328	123	0	0	0	0	0	0	0	0	0		23.758	421	73	0	1	0	0	0	0	0	0		23.628	160	418	0	0	0	1	0	0	0	1		24.207	224	60	1	0	0	0	0	0	0	0		23.469
20.433	328	129	0	0	0	0	0	0	0	0	0		23.884	421	72	0	1	0	0	0	0	0	0		23.745	163	419	0	0	0	1	0	0	0	1		24.318	224	60	1	0	0	0	0	0	0	0		23.585
20.533	330	129	0	0	0	0	0	0	0	0	0		24.004	422	73	0	1	0	0	0	0	0	0		23.862	164	420	0	0	0	1	0	0	0	1		24.434	224	60	1	0	0	0	0	0	0	0		23.701
20.663	331	129	0	0	0	0	0	0	0	0	0		24.129	420	72	0	1	0	0	0	0	0	0		23.97	175	420	0	0	0	1	0	0	0	1		24.547	223	60	1	0	0	0	0	0	0	0		23.818
20.733	331	129	0	0	0	0	0	0	0	0	0		24.242	420	72	0	1	0	0	0	0	0	0		24.086	186	421	0	0	0	1	0	0	0	1		24.665	224	60	1	0	0	0	0	0	0	0		23.932
20.798	331	130	0	0	0	0	0	0	0	0	0		24.357	420	72	0	1	0	0	0	0	0	0		24.203	209	423	0	0	0	1	0	0	0	1		24.783	223	60	1	0	0	0	0	0	0	0		24.047
20.899	332	132	0	0	0	0	0	0	0	0	0		24.471	420	72	0	1	0	0	0	0	0	0		24.32	218	424	0	0	0	1	0	0	0	1		24.902	224	60	1	0	0	0	0	0	0	0		24.176
20.963	332	134	0	0	0	0	0	0	0	0	0		24.582	419	72	0	1	0	0	0	0	0	0		24.437	220	424	0	0	0	1	0	0	0	1		25.019	224	60	1	0	0	0	0	0	0	0		24.291
21.034	332	137	0	0	0	0	0	0	0	0	0		24.691	419	72	0	1	0	0	0	0	0	0		24.558	220	424	0	0	0	1	0	0	0	1		25.133	224	60	1	0	0	0	0	0	0	0		24.406
21.235	329	138	0	0	0	0	0	0	0	0	0		24.809	419	72	0	1	0	0	0	0	0	0		24.669	225	424	0	0	0	1	0	0	0	1		25.241	224	60	1	0	0	0	0	0	0	0		24.517
21.3	326	136	0	0	0	0	0	0	0	0	0		24.927	419	72	0	1	0	0	0	0	0	0		24.78	226	424	0	0	0	1	0	0	0	1		25.362	224	60	1	0	0	0	0	0	0	0		24.623
21.364	324	134	0	0	0	0	0	0	0	0	0		25.052	421	67	0	1	0	0	0	0	0	0		24.894	226	424	0	0	0	1	0	0	0	1		25.475	224	60	1	0	0	0	0	0	0	0		24.74
21.434	323	133	0	0	0	0	0	0	0	0	0		25.178	424	61	0	1	0	0	0	0	0	0		25.02	226	424	0	0	0	1	0	0	0	1		25.595	228	63	1	0	0	0	0	0	0	0		24.852
21.665	309	134	0	0	0	0	0	0	0	0	0		25.285	427	59	0	1	0	0	0	0	0	0		25.139	228	425	0	0	0	1	0	0	0	1		25.718	227	62	1	0	0	0	0	0	0	0		24.968
21.7	307	135	0	0	0	0	0	0	0	0	0		25.404	428	60	0	1	0	0	0	0	0	0		25.279	283	424	0	0	0	0	0	0	0	1		25.843	226	64	1	0	0	0	0	0	0	0		25.088
21.8	301	139	0	0	0	0	0	0	0	0	0		25.515	428	60	0	1	0	0	0	0	0	0		25.29	283	424	0	0	0	0	0	0	0	0		25.964	226	64	1	0	0	0	0	0	0	0		25.205
21.931	299	136	0	0	0	0	0	0	0	0	0		25.63	430	59	0	1	0	0	0	0	0	0		25.386	301	425	0	0	0	0	0	0	0	0		26.072	225	63	1	0	0	0	0	0	0	0		25.316
21.966	299	134	0	0	0	0	0	0	0	0	0		25.739	432	62	0	1	0	0	0	0	0	0		25.507	313	424	0	0	0	0	0	0	0	0		26.184	225	63	1	0	0	0	0	0	0	0		25.437
22.031	297	131	0	0	0	0	0	0	0	0	0		25.864	432	63	0	1	0	0	0	0	0	0		25.617	341	425	0	0	0	0	0	0	0	0		26.302	226	63	1	0	0	0	0	0	0	0		25.547
22.197	245	124	0	0	0	1	0	0	0	0	0		25.983	431	63	0	1	0	0	0	0	0	0		25.866	404	421	0	0	1	0	0	0	0	0		26.408	225	62	1	0	0	0	0	0	0	0		25.666
22.205	245	124	0	0	0	1	0	0	0	1	0		26.1	430	61	0	1	0	0	0	0	0	0		25.874	404	421	0	0	1	0	0	0	1	0		26.52	225	63	1	0	0	0	0	0	0	0		25.785
22.232	244	123	0	0	0	1	0	0	0	1	0		26.216	430	59	0	1	0	0	0	0	0	0		25.981	416	422	0	0	1	0	0	0	1	0		26.636	225	63	1	0	0	0	0	0	0	0		25.91
22.332	231	119	0	0	0	1	0	0	0	1	0		26.341	430	59	0	1	0	0	0	0	0	0		26.098	447	422	0	0	1	0	0	0	1	0		26.751	225	63	1	0	0	0	0	0	0	0		26.025
22.497	200	109	0	0	0	1	0	0	0	1	0		26.458	431	59	0	1	0	0	0	0	0	0		26.218	456	422	0	0	1	0	0	0	1	0		26.861	225	63	1	0	0	0	0	0	0	0		26.141
22.532	197	108	0	0	0	1	0	0	0	1	0		26.583	431	59	0	1	0	0	0	0	0	0		26.331	462	422	0	0	1	0	0	0	1	0		26.976	225	64	1	0	0	0	0	0	0	0		26.262
22.597	188	107	0	0	0	1	0	0	0	1	0		26.698	431	59	0	1	0	0	0	0	0	0		26.457	467	422	0	0	1	0	0	0	1	0		27.088	225	64	1	0	0	0	0	0	0	0		26.379
22.696	178	99	0	0	0	1	0	0	0	1	0		26.812	431	59	0	1	0	0	0	0	0	0		26.573	467	422	0	0	1	0	0	0	1	0		27.202	225	63	1	0	0	0	0	0	0	0		26.488
22.731	176	95	0	0	0	1	0	0	0	1	0		26.927	431	59	0	1	0	0	0	0	0	0		26.692	481	409	0	0	1	0	0	0	1	0		27.316	226	64	1	0	0	0	0	0	0	0		26.601
22.831	171	87	0	0	0	1	0	0	0	1	0		27.047	431	59	0	1	0	0	0	0	0	0		26.807	487	400	0	0	1	0	0	0	1	0		27.431	226	64	1	0	0	0	0	0	0	0		26.722
22.867	170	85	0	0	0	1	0	0	0	1	0		27.156	431	59	0	1	0	0	0	0	0	0		26.928	489	398	0	0	1	0	0	0	1	0		27.542	227	66	1	0	0	0	0	0	0	0		26.849
22.962	172	79	0	0	0	1	0	0	0	1	0		27.268	432	61	0	1	0	0	0	0	0	0		27.042	492	391	0	0	1	0	0	0	1	0		27.661	228	66	1	0	0	0	0	0	0	0		26.966
22.997	173	76	0	0	0	1	0	0	0	1	0		27.398	432	61	0	1	0	0	0	0	0	0		27.142	492	390	0	0	1	0	0	0	1	0		27.784	228	67	1	0	0	0	0	0	0	0		27.077
23.062	175	71	0	0	0	1	0	0	0	1	0		27.514	432	61	0	1	0	0	0	0	0	0		27.262	493	390	0	0	1	0	0	0	1	0		27.893	228	67	1	0	0	0	0	0	0	0		27.191
23.198	176	68	0	0	0	1	0	0	0	1	0		27.633	432	61	0	1	0	0	0	0	0	0		27.384	493	390	0	0	1	0	0	0	1	0		28.007	228	68	1	0	0	0	0	0	0	0		27.302
23.333	174	72	0	0	0	1	0	0	0	1	0		27.754	432	61	0	1	0	0	0	0	0	0		27.497	491	390	0	0	1	0	0	0	1	0		28.124	229	69	1	0	0	0	0	0	0	0		27.416
23.398	173	72	0	0	0	1	0	0	0	1	0		27.881	432	61	0	1	0	0	0	0	0	0		27.619	492	390	0	0	1	0	0	0	1	0		28.24	230	71	1	0	0	0	0	0	0	0		27.537
23.497	171	67	0	0	0	1	0	0	0	1	0		27.997	431	59	0	1	0	0	0	0	0	0		27.734	492	392	0	0	1	0	0	0	1	0		28.357	230	71	1	0	0	0	0	0	0	0		27.655
23.563	169	66	0	0	0	1	0	0	0	1	0		28.104	431	60	0	1	0	0	0	0	0	0		27.853	491	393	0	0	1	0	0	0	1	0		28.471	230	71	1	0	0	0	0	0	0	0		27.771
23.863	154	64	0	0	0	1	0	0	0	1	0		28.227	432	62	0	1	0	0	0	0	0	0		27.965	489	392	0	0	1	0	0	0	1	0		28.585	232	76	1	0	0	0	0	0	0	0		27.882
23.932	151	64	0	0	0	1	0	0	0	1	0		28.347	433	62	0	1	0	0	0	0	0	0		28.077	489	391	0	0	1	0	0	0	1	0		28.701	232	79	1	0	0	0	0	0	0	0		28.008
23.998	150	63	0	0	0	1	0	0	0	1	0		28.465	432	64	0	1	0	0	0	0	0	0		28.192	489	390	0	0	1	0	0	0	1	0		28.823	232	82	1	0	0	0	0	0	0	0		28.123
24.062	151	63	0	0	0	1	0	0	0	1	0		28.578	432	63	0	1	0	0	0	0	0	0		28.302	489	390	0	0	1	0	0	0	1	0		28.939	232	82	1	0	0	0	0	0	0	0		28.238
24.262	157	68	0	0	0	1	0	0	0	1	0		28.686	433	64	0	1	0	0	0	0	0	0		28.418	489	390	0	0	1	0	0	0	1	0		29.05	232	86	1	0	0	0	0	0	0	0		28.355
24.328	158	64	0	0	0	1	0	0	0	1	0		28.802	433	64	0	1	0	0	0	0	0	0		28.533	489	390	0	0	1	0	0	0	1	0		29.16	233	88	1	0	0	0	0	0	0	0		28.474
24.397	163	62	0	0	0	1	0	0	0	1	0		28.915	433	64	0	1	0	0	0	0	0	0		28.645	490	391	0	0	1	0	0	0	1	0		29.279	233	89	1	0	0	0	0	0	0	0		28.587
24.432	166	60	0	0	0	1	0	0	0	1	0		29.037	433	64	0	1	0	0	0	0	0	0		28.751	491	393	0	0	1	0	0	0	1	0		29.401	233	87	1	0	0	0	0	0	0	0		28.707
24.532	174	55	0	0	0	1	0	0	0	1	0		29.16	433	65	0	1	0	0	0	0	0	0		28.867	491	401	0	0	1	0	0	0	1	0		29.513	233	87	1	0	0	0	0	0	0	0		28.818
24.698	180	56	0	0	0	1	0	0	0	1	0		29.269	433	65	0	1	0	0	0	0	0	0		28.987	489	408	0	0	1	0	0	0	1	0		29.628	232	81	1	0	0	0	0	0	0	0		28.938
24.762	182	56	0	0	0	1	0	0	0	1	0		29.392	433	65	0	1	0	0	0	0	0	0		29.1	486	413	0	0	1	0	0	0	1	0		29.865	266	91	0	0	0	0	0	0	0	0		29.056
24.797	182	55	0	0	0	1	0	0	0	1	0		29.513	433	65	0	1	0	0	0	0	0	0		29.213	480	415	0	0	1	0	0	0	1	0		29.873	266	91	0	0	0	0	0	0	0	0		29.175
24.832	183	55	0	0	0	1	0	0	0	1	0		29.63	432	64	0	1	0	0	0	0	0	0		29.32	475	414	0	0	1	0	0	0	1	0		29.974	270	90	0	0	0	0	0	0	0	0		29.29
24.932	183	55	0	0	0	1	0	0	0	1	0		29.742	431	61	0	1	0	0	0	0	0	0		29.434	475	415	0	0	1	0	0	0	1	0		30.089	272	90	0	0	0	0	0	0	0	0		29.418
24.997	183	55	0	0	0	1	0	0	0	1	0		29.85	431	61	0	1	0	0	0	0	0	0		29.554	476	416	0	0	1	0	0	0	1	0		30.205	274	86	0	0	0	0	0	0	0	0		29.536
25.062	184	55	0	0	0	1	0	0	0	1	0		29.964	431	61	0	1	0	0	0	0	0	0		29.676	477	418	0	0	1	0	0	0	1	0		30.325	295	76	0	0	0	0	0	0	0	0		29.647
25.128	184	55	0	0	0	1	0	0	0	1	0		30.079	432	61	0	1	0	0	0	0	0	0		29.791	477	418	0	0	1	0	0	0	1	0		30.442	306	75	0	0	0	0	0	0	0	0		29.759
25.229	187	56	0	0	0	1	0	0	0	1	0		30.193	430	59	0	1	0	0	0	0	0	0		29.906	477	418	0	0	1	0	0	0	1	0		30.552	306	75	0	0	0	0	0	0	0	0		29.882
25.299	192	58	0	0	0	1	0	0	0	1	0		30.308	430	59	0	1	0	0	0	0	0	0		30.011	477	418	0	0	1	0	0	0	1	0		30.673	335	66	0	0	0	0	0	0	0	0		29.993
25.498	197	63	0	0	0	1	0	0	0	1	0		30.414	430	59	0	1	0	0	0	0	0	0		30.135	477	418	0	0	1	0	0	0	1	0		30.795	340	65	0	0	0	0	0	0	0	0		30.107
25.564	203	68	0	0	0	1	0	0	0	1	0		30.523	431	59	0	1	0	0	0	0	0	0		30.249	476	419	0	0	1	0	0	0	1	0		30.917	345	63	0	0	0	0	0	0	0	0		30.22
25.728	210	74	0	0	0	1	0	0	0	1	0		30.642	431	59	0	1	0	0	0	0	0	0		30.365	476	418	0	0	1	0	0	0	1	0		31.024	345	63	0	0	0	0	0	0	0	0		30.337
25.829	210	73	0	0	0	1	0	0	0	1	0		30.759	431	59	0	1	0	0	0	0	0	0		30.481	476	418	0	0	1	0	0	0	1	0		31.141	345	63	0	0	0	0	0	0	0	0		30.444
25.998	213	76	0	0	0	1	0	0	0	1	0		30.873	431	59	0	1	0	0	0	0	0	0		30.593	477	418	0	0	1	0	0	0	1	0		31.264	393	62	0	1	0	0	0	0	0	0		30.56
26.064	215	80	0	0	0	1	0	0	0	1	0		30.999	431	60	0	1	0	0	0	0	0	0		30.704	478	416	0	0	1	0	0	0	1	0		31.272	393	62	0	1	0	0	0	1	0	0		30.67
26.194	222	83	0	0	0	1	0	0	0	1	0		31.113	431	59	0	1	0	0	0	0	0	0		30.82	476	415	0	0	1	0	0	0	1	0		31.386	398	61	0	1	0	0	0	1	0	0		30.789
26.228	223	85	0	0	0	1	0	0	0	1	0		31.228	431	60	0	1	0	0	0	0	0	0		30.875	476	415	0	0	1	0	0	0	0	0		31.508	403	60	0	1	0	0	0	1	0	0		30.896
26.294	226	89	0	0	0	1	0	0	0	1	0		31.343	431	60	0	1	0	0	0	0	0	0		30.927	465	417	0	0	1	0	0	0	0	0		31.637	417	59	0	1	0	0	0	1	0	0		31.011
26.428	232	100	0	0	0	1	0	0	0	1	0		31.465	431	60	0	1	0	0	0	0	0	0		31.046	459	417	0	0	1	0	0	0	0	0		31.757	430	59	0	1	0	0	0	1	0	0		31.122
26.529	235	104	0	0	0	1	0	0	0	1	0		31.575	431	60	0	1	0	0	0	0	0	0		31.165	461	418	0	0	1	0	0	0	0	0		31.88	437	59	0	1	0	0	0	1	0	0		31.244
26.564	236	105	0	0	0	1	0	0	0	1	0		31.691	428	57	0	1	0	0	0	0	0	0		31.277	463	418	0	0	1	0	0	0	0	0		31.999	442	59	0	1	0	0	0	1	0	0		31.359
26.764	237	106	0	0	0	1	0	0	0	1	0		31.808	429	58	0	1	0	0	0	0	0	0		31.396	463	418	0	0	1	0	0	0	0	0		32.117	450	59	0	1	0	0	0	1	0	0		31.473
26.829	236	105	0	0	0	1	0	0	0	1	0		31.921	429	59	0	1	0	0	0	0	0	0		31.528	467	419	0	0	1	0	0	0	0	0		32.229	453	59	0	1	0	0	0	1	0	0		31.592
27.064	234	95	0	0	0	1	0	0	0	1	0		32.038	429	59	0	1	0	0	0	0	0	0		31.647	470	418	0	0	1	0	0	0	0	0		32.343	460	60	0	1	0	0	0	1	0	0		31.712
27.206	234	95	0	0	0	1	0	0	0	0	0		32.151	428	61	0	1	0	0	0	0	0	0		31.759	471	418	0	0	1	0	0	0	0	0		32.458	459	59	0	1	0	0	0	1	0	0		31.827
27.259	246	84	0	0	0	1	0	0	0	0	0		32.266	428	61	0	1	0	0	0	0	0	0		31.87	471	419	0	0	1	0	0	0	0	0		32.575	459	59	0	1	0	0	0	1	0	0		31.943
27.294	251	81	0	0	0	1	0	0	0	0	0		32.373	428	61	0	1	0	0	0	1	0	0		31.986	471	416	0	0	1	0	0	0	0	0		32.692	461	59	0	1	0	0	0	1	0	0		32.05
27.529	322	63	0	0	0	0	0	0	0	0	0		32.375	428	62	0	1	0	0	0	1	0	0		32.097	472	418	0	0	1	0	0	0	0	0		32.813	461	59	0	1	0	0	0	1	0	0		32.163
27.695	356	53	0	0	0	0	0	0	0	0	0		32.493	429	62	0	1	0	0	0	1	0	0		32.208	472	421	0	0	1	0	0	0	0	0		32.929	459	59	0	1	0	0	0	1	0	0		32.276
27.796	368	51	0	0	0	0	0	0	0	0	0		32.612	429	62	0	1	0	0	0	1	0	0		32.323	472	421	0	0	1	0	0	0	0	0		33.042	458	60	0	1	0	0	0	1	0	0		32.388
27.995	426	51	0	0	0	0	1	0	0	0	0		32.734	429	62	0	1	0	0	0	1	0	0		32.436	472	420	0	0	1	0	0	0	0	0		33.155	458	59	0	1	0	0	0	1	0	0		32.506
28.005	426	51	0	0	0	0	1	0	0	0	1		32.857	429	62	0	1	0	0	0	1	0	0		32.552	471	417	0	0	1	0	0	0	0	0		33.266	458	59	0	1	0	0	0	1	0	0		32.63
28.095	444	52	0	0	0	0	1	0	0	0	1		32.972	429	62	0	1	0	0	0	1	0	0		32.662	472	417	0	0	1	0	0	0	0	0		33.379	458	59	0	1	0	0	0	1	0	0		32.75
28.195	462	57	0	0	0	0	1	0	0	0	1		33.085	429	62	0	1	0	0	0	1	0	0		32.786	473	417	0	0	1	0	0	0	0	0		33.494	464	63	0	1	0	0	0	1	0	0		32.863
28.296	475	57	0	0	0	0	1	0	0	0	1		33.203	429	62	0	1	0	0	0	1	0	0		32.902	474	419	0	0	1	0	0	0	0	0		33.605	470	70	0	1	0	0	0	1	0	0		32.979
28.36	480	60	0	0	0	0	1	0	0	0	1		33.318	429	60	0	1	0	0	0	1	0	0		33.022	473	419	0	0	1	0	0	0	0	0		33.716	475	71	0	1	0	0	0	1	0	0		33.098
28.561	489	69	0	0	0	0	1	0	0	0	1		33.439	428	59	0	1	0	0	0	1	0	0		33.135	473	417	0	0	1	0	0	0	0	0		33.838	479	72	0	1	0	0	0	1	0	0		33.218
28.692	494	77	0	0	0	0	1	0	0	0	1		33.554	428	59	0	1	0	0	0	1	0	0		33.262	474	417	0	0	1	0	0	0	0	0		33.96	480	77	0	1	0	0	0	1	0	0		33.335
28.726	494	79	0	0	0	0	1	0	0	0	1		33.67	428	58	0	1	0	0	0	1	0	0		33.376	474	418	0	0	1	0	0	0	0	0		34.079	482	81	0	1	0	0	0	1	0	0		33.454
28.861	499	93	0	0	0	0	1	0	0	0	1		33.782	429	58	0	1	0	0	0	1	0	0		33.502	477	416	0	0	1	0	0	0	0	0		34.192	483	81	0	1	0	0	0	1	0	0		33.568
28.896	500	96	0	0	0	0	1	0	0	0	1		33.897	428	59	0	1	0	0	0	1	0	0		33.621	479	414	0	0	1	0	0	0	0	0		34.308	482	81	0	1	0	0	0	1	0	0		33.691
29.061	504	112	0	0	0	0	1	0	0	0	1		33.999	428	59	0	1	0	0	0	1	0	0		33.73	484	412	0	0	1	0	0	0	0	0		34.425	481	82	0	1	0	0	0	1	0	0		33.813
29.126	506	121	0	0	0	0	1	0	0	0	1		34.116	428	60	0	1	0	0	0	1	0	0		33.852	483	413	0	0	1	0	0	0	0	0		34.538	481	82	0	1	0	0	0	1	0	0		33.936
29.226	507	124	0	0	0	0	1	0	0	0	1		34.229	428	60	0	1	0	0	0	1	0	0		33.973	484	413	0	0	1	0	0	0	0	0		34.663	482	83	0	1	0	0	0	1	0	0		34.06
29.362	508	130	0	0	0	0	1	0	0	0	1		34.342	428	60	0	1	0	0	0	1	0	0		34.089	484	413	0	0	1	0	0	0	0	0		34.774	482	84	0	1	0	0	0	1	0	0		34.175
29.562	516	144	0	0	0	0	1	0	0	0	1		34.455	428	60	0	1	0	0	0	1	0	0		34.202	484	414	0	0	1	0	0	0	0	0		34.891	486	93	0	1	0	0	0	1	0	0		34.296
29.727	520	151	0	0	0	0	1	0	0	0	1		34.58	429	60	0	1	0	0	0	1	0	0		34.317	483	414	0	0	1	0	0	0	0	0		35.005	486	93	0	1	0	0	0	1	0	0		34.417
30.028	525	201	0	0	0	0	0	0	0	0	1		34.692	428	60	0	1	0	0	0	1	0	0		34.428	483	414	0	0	1	0	0	0	0	0		35.115	484	104	0	1	0	0	0	1	0	0		34.534
30.036	525	201	0	0	0	0	0	0	0	0	0		34.809	428	60	0	1	0	0	0	1	0	0		34.545	482	416	0	0	1	0	0	0	0	0		35.226	484	114	0	1	0	0	0	1	0	0		34.645
30.062	525	207	0	0	0	0	0	0	0	0	0		34.921	428	60	0	1	0	0	0	1	0	0		34.659	482	415	0	0	1	0	0	0	0	0		35.338	484	114	0	1	0	0	0	1	0	0		34.766
30.158	526	226	0	0	0	0	0	0	0	0	0		35.03	428	59	0	1	0	0	0	1	0	0		34.785	481	414	0	0	1	0	0	0	0	0		35.446	484	114	0	1	0	0	0	1	0	0		34.877
30.193	526	228	0	0	0	0	0	0	0	0	0		35.137	428	57	0	1	0	0	0	1	0	0		34.904	479	414	0	0	1	0	0	0	0	0		35.567	481	146	0	1	0	0	0	1	0	0		34.988
30.228	525	228	0	0	0	0	0	0	0	0	0		35.256	429	57	0	1	0	0	0	1	0	0		35.018	477	414	0	0	1	0	0	0	0	0		35.675	481	151	0	1	0	0	0	1	0	0		35.102
30.328	526	228	0	0	0	0	0	0	0	0	0		35.378	428	58	0	1	0	0	0	1	0	0		35.132	478	412	0	0	1	0	0	0	0	0		35.787	482	157	0	1	0	0	0	1	0	0		35.224
30.528	526	228	0	0	0	0	0	0	0	0	0		35.482	429	58	0	1	0	0	0	1	0	0		35.247	478	411	0	0	1	0	0	0	0	0		35.911	483	159	0	1	0	0	0	1	0	0		35.336
30.562	526	227	0	0	0	0	0	0	0	0	0		35.589	430	59	0	1	0	0	0	1	0	0		35.368	478	410	0	0	1	0	0	0	0	0		36.024	482	158	0	1	0	0	0	1	0	0		35.454
30.627	526	227	0	0	0	0	0	0	0	0	0		35.709	431	60	0	1	0	0	0	1	0	0		35.479	477	410	0	0	1	0	0	0	0	0		36.143	481	157	0	1	0	0	0	1	0	0		35.574
30.693	526	227	0	0	0	0	0	0	0	0	0		35.816	431	58	0	1	0	0	0	1	0	0		35.596	477	410	0	0	1	0	0	0	0	0		36.256	481	157	0	1	0	0	0	1	0	0		35.688
30.727	526	227	0	0	0	0	0	0	0	0	0		35.93	430	57	0	1	0	0	0	1	0	0		35.707	477	410	0	0	1	0	0	0	0	0		36.273	481	157	0	1	0	0	0	0	0	0		35.917
30.828	526	227	0	0	0	0	0	0	0	0	0		36.042	430	57	0	1	0	0	0	1	0	0		35.818	478	410	0	0	1	0	0	0	0	0		36.371	481	157	0	1	0	0	0	0	0	0		35.928
31.027	525	227	0	0	0	0	0	0	0	0	0		36.156	431	58	0	1	0	0	0	1	0	0		35.949	477	409	0	0	1	0	0	0	0	0		36.48	481	158	0	1	0	0	0	0	0	0		36.029
31.129	527	229	0	0	0	0	0	0	0	0	0		36.284	431	58	0	1	0	0	0	1	0	0		36.064	478	410	0	0	1	0	0	0	0	0		36.597	481	158	0	1	0	0	0	0	0	0		36.141
31.228	528	236	0	0	0	0	0	0	0	0	0		36.39	431	58	0	1	0	0	0	1	0	0		36.178	477	410	0	0	1	0	0	0	0	0		36.708	481	158	0	1	0	0	0	0	0	0		36.252
31.293	527	241	0	0	0	0	0	0	0	0	0		36.505	431	58	0	1	0	0	0	1	0	0		36.288	477	409	0	0	1	0	0	0	0	0		36.825	481	158	0	1	0	0	0	0	0	0		36.371
31.328	527	242	0	0	0	0	0	0	0	0	0		36.612	431	58	0	1	0	0	0	1	0	0		36.406	477	409	0	0	1	0	0	0	0	0		36.949	480	159	0	1	0	0	0	0	0	0		36.492
31.424	528	244	0	0	0	0	0	0	0	0	0		36.724	431	58	0	1	0	0	0	1	0	0		36.517	477	409	0	0	1	0	0	0	0	0		37.068	480	158	0	1	0	0	0	0	0	0		36.603
31.459	527	245	0	0	0	0	0	0	0	0	0		36.836	431	58	0	1	0	0	0	1	0	0		36.639	477	409	0	0	1	0	0	0	0	0		37.189	480	158	0	1	0	0	0	0	0	0		36.713
31.525	527	247	0	0	0	0	0	0	0	0	0		36.954	431	58	0	1	0	0	0	1	0	0		36.759	477	410	0	0	1	0	0	0	0	0		37.301	481	158	0	1	0	0	0	0	0	0		36.832
31.595	527	248	0	0	0	0	0	0	0	0	0		37.068	431	58	0	1	0	0	0	1	0	0		36.867	477	410	0	0	1	0	0	0	0	0		37.411	481	158	0	1	0	0	0	0	0	0		36.95
31.66	526	246	0	0	0	0	0	0	0	0	0		37.189	431	58	0	1	0	0	0	1	0	0		36.978	477	410	0	0	1	0	0	0	0	0		37.531	482	157	0	1	0	0	0	0	0	0		37.071
31.825	527	244	0	0	0	0	0	0	0	0	0		37.302	431	58	0	1	0	0	0	1	0	0		37.098	477	410	0	0	1	0	0	0	0	0		37.655	482	157	0	1	0	0	0	0	0	0		37.191
32.025	527	242	0	0	0	0	0	0	0	0	0		37.374	431	58	0	1	0	0	0	0	0	0		37.204	477	410	0	0	1	0	0	0	0	0		37.77	480	161	0	1	0	0	0	0	0	0		37.307
32.224	530	233	0	0	0	0	0	0	0	0	0		37.414	431	58	0	1	0	0	0	0	0	0		37.316	477	410	0	0	1	0	0	0	0	0		37.881	480	161	0	1	0	0	0	0	0	0		37.422
32.29	531	233	0	0	0	0	0	0	0	0	0		37.52	429	58	0	1	0	0	0	0	0	0		37.436	477	410	0	0	1	0	0	0	0	0		37.993	483	163	0	1	0	0	0	0	0	0		37.541
32.394	530	232	0	0	0	0	0	0	0	0	0		37.636	428	59	0	1	0	0	0	0	0	0		37.555	481	410	0	0	1	0	0	0	0	0		38.101	483	163	0	1	0	0	0	0	0	0		37.66
32.46	530	232	0	0	0	0	0	0	0	0	0		37.748	427	60	0	1	0	0	0	0	0	0		37.67	481	405	0	0	1	0	0	0	0	0		38.522	488	195	0	0	0	0	0	0	0	0		37.671
32.76	509	219	0	0	0	0	0	0	0	0	0		37.871	428	61	0	1	0	0	0	0	0	0		37.779	481	405	0	0	1	0	0	0	0	0		38.527	488	195	0	0	0	0	0	0	0	0		37.772
32.895	508	212	0	0	0	0	0	0	0	0	0		37.982	427	63	0	1	0	0	0	0	0	0		37.903	484	391	0	0	1	0	0	0	0	0		38.644	488	195	0	0	0	0	0	0	0	0		37.885
32.99	508	209	0	0	0	0	0	0	0	0	0		38.092	424	64	0	1	0	0	0	0	0	0		38.027	491	366	0	0	1	0	0	0	0	0		38.768	488	196	0	0	0	0	0	0	0	0		38.007
33.095	509	209	0	0	0	0	0	0	0	0	0		38.208	424	64	0	1	0	0	0	0	0	0		38.217	492	337	0	0	1	0	0	0	0	0		38.882	488	197	0	0	0	0	0	0	0	0		38.276
33.16	509	209	0	0	0	0	0	0	0	0	0		38.327	424	64	0	1	0	0	0	0	0	0		38.469	493	276	0	0	0	0	0	0	0	0		38.995	488	197	0	0	0	0	0	0	0	0		38.286
33.225	509	209	0	0	0	0	0	0	0	0	0		38.437	424	64	0	1	0	0	0	0	0	0		38.481	493	276	0	0	0	0	0	0	0	0		39.101	489	199	0	0	0	0	0	0	0	0		38.395
33.389	508	209	0	0	0	0	0	0	0	0	0		38.549	416	62	0	1	0	0	0	0	0	0		38.637	493	245	0	0	0	0	0	0	0	0		39.223	488	200	0	0	0	0	0	0	0	0		38.515
33.561	506	213	0	0	0	0	0	0	0	0	0		38.664	413	62	0	1	0	0	0	0	0	0		38.752	493	222	0	0	0	0	0	0	0	0		39.352	487	201	0	0	0	0	0	0	0	0		38.63
33.857	520	246	0	0	0	0	0	0	0	0	0		38.79	411	62	0	1	0	0	0	0	0	0		38.936	489	158	0	1	0	0	0	0	0	0		39.469	487	201	0	0	0	0	0	0	0	0		38.744
33.892	519	252	0	0	0	0	0	0	0	0	0		38.915	409	61	0	1	0	0	0	0	0	0		38.946	489	158	0	1	0	0	0	1	0	0		39.583	488	208	0	0	0	0	0	0	0	0		38.859
33.926	519	256	0	0	0	0	0	0	0	0	0		39.025	408	61	0	1	0	0	0	0	0	0		39.052	486	150	0	1	0	0	0	1	0	0		39.709	488	213	0	0	0	0	0	0	0	0		38.976
34.126	521	263	0	0	0	0	0	0	0	0	0		39.144	408	61	0	1	0	0	0	0	0	0		39.168	487	122	0	1	0	0	0	1	0	0		39.83	488	221	0	0	0	0	0	0	0	0		39.089
34.191	521	267	0	0	0	0	0	0	0	0	0		39.259	407	61	0	1	0	0	0	0	0	0		39.293	485	101	0	1	0	0	0	1	0	0		39.945	487	237	0	0	0	0	0	0	0	0		39.203
34.227	519	269	0	0	0	0	0	0	0	0	0		39.369	407	60	0	1	0	0	0	0	0	0		39.407	485	97	0	1	0	0	0	1	0	0		40.059	488	249	0	0	0	0	0	0	0	0		39.323
34.292	518	273	0	0	0	0	0	0	0	0	0		39.482	407	60	0	1	0	0	0	0	0	0		39.523	486	96	0	1	0	0	0	1	0	0		40.169	488	249	0	0	0	0	0	0	0	0		39.581
34.391	518	278	0	0	0	0	0	0	0	0	0		39.598	407	60	0	1	0	0	0	0	0	0		39.629	486	96	0	1	0	0	0	1	0	0		40.281	488	264	0	0	0	0	0	0	0	0		39.597
34.792	509	315	0	1	0	0	0	0	0	0	0		39.71	407	60	0	1	0	0	0	0	0	0		39.754	486	96	0	1	0	0	0	1	0	0		40.393	485	273	0	0	0	0	0	0	0	0		39.696
34.8	509	315	0	1	0	0	0	1	0	0	0		39.82	410	62	0	1	0	0	0	0	0	0		39.874	488	96	0	1	0	0	0	1	0	0		40.505	485	273	0	0	0	0	0	0	0	0		39.816
34.956	513	325	0	1	0	0	0	1	0	0	0		39.933	408	64	0	1	0	0	0	0	0	0		39.99	488	84	0	1	0	0	0	1	0	0		40.616	484	318	0	0	1	0	0	0	0	0		39.942
35.091	517	343	0	1	0	0	0	1	0	0	0		40.046	408	64	0	1	0	0	0	0	0	0		40.093	488	83	0	1	0	0	0	1	0	0		40.624	484	318	0	0	1	0	0	0	1	0		40.059
35.127	518	349	0	1	0	0	0	1	0	0	0		40.17	409	62	0	1	0	0	0	0	0	0		40.218	488	83	0	1	0	0	0	1	0	0		40.733	484	327	0	0	1	0	0	0	1	0		40.17
35.291	518	365	0	1	0	0	0	1	0	0	0		40.288	410	62	0	1	0	0	0	0	0	0		40.339	496	81	0	1	0	0	0	1	0	0		40.84	487	339	0	0	1	0	0	0	1	0		40.289
35.457	521	383	0	1	0	0	0	1	0	0	0		40.4	410	63	0	1	0	0	0	0	0	0		40.461	496	80	0	1	0	0	0	1	0	0		40.957	485	351	0	0	1	0	0	0	1	0		40.404
35.588	520	400	0	1	0	0	0	1	0	0	0		40.528	409	64	0	1	0	0	0	0	0	0		40.577	495	80	0	1	0	0	0	1	0	0		41.072	484	357	0	0	1	0	0	0	1	0		40.52
35.622	521	403	0	1	0	0	0	1	0	0	0		40.642	408	63	0	1	0	0	0	0	0	0		40.698	496	82	0	1	0	0	0	1	0	0		41.193	485	360	0	0	1	0	0	0	1	0		40.63
35.693	523	404	0	1	0	0	0	1	0	0	0		40.761	408	62	0	1	0	0	0	0	0	0		40.814	495	83	0	1	0	0	0	1	0	0		41.302	486	358	0	0	1	0	0	0	1	0		40.753
35.757	525	402	0	1	0	0	0	1	0	0	0		40.877	408	60	0	1	0	0	0	0	0	0		40.943	491	84	0	1	0	0	0	1	0	0		41.426	486	358	0	0	1	0	0	0	1	0		40.868
35.792	525	401	0	1	0	0	0	1	0	0	0		40.994	408	60	0	1	0	0	0	0	0	0		41.067	486	80	0	1	0	0	0	1	0	0		41.539	486	360	0	0	1	0	0	0	1	0		40.989
35.892	526	404	0	1	0	0	0	1	0	0	0		41.109	410	63	0	1	0	0	0	0	0	0		41.188	486	80	0	1	0	0	0	1	0	0		41.661	486	365	0	0	1	0	0	0	1	0		41.102
36.29	526	412	0	1	0	0	0	1	0	0	0		41.227	410	62	0	1	0	0	0	0	0	0		41.326	477	67	0	1	0	0	0	1	0	0		41.779	486	377	0	0	1	0	0	0	1	0		41.215
36.325	526	411	0	1	0	0	0	1	0	0	0		41.344	410	62	0	1	0	0	0	0	0	0		41.441	471	63	0	1	0	0	0	1	0	0		41.892	486	380	0	0	1	0	0	0	1	0		41.323
36.391	524	409	0	1	0	0	0	1	0	0	0		41.459	409	63	0	1	0	0	0	0	0	0		41.551	472	62	0	1	0	0	0	1	0	0		42.001	486	380	0	0	1	0	0	0	1	0		41.449
36.455	525	410	0	1	0	0	0	1	0	0	0		41.577	409	63	0	1	0	0	0	0	0	0		41.665	474	62	0	1	0	0	0	1	0	0		42.11	486	380	0	0	1	0	0	0	1	0		41.565
36.655	529	413	0	1	0	0	0	1	0	0	0		41.692	409	63	0	1	0	0	0	0	0	0		41.781	474	63	0	1	0	0	0	1	0	0		42.225	486	379	0	0	1	0	0	0	1	0		41.678
36.726	530	414	0	1	0	0	0	1	0	0	0		41.806	409	62	0	1	0	0	0	0	0	0		41.893	475	63	0	1	0	0	0	1	0	0		42.338	486	381	0	0	1	0	0	0	1	0		41.792
36.826	530	414	0	1	0	0	0	1	0	0	0		41.921	408	61	0	1	0	0	0	0	0	0		42.008	474	63	0	1	0	0	0	1	0	0		42.454	486	381	0	0	1	0	0	0	1	0		41.907
36.956	531	416	0	1	0	0	0	1	0	0	0		42.034	409	60	0	1	0	0	0	0	0	0		42.133	474	63	0	1	0	0	0	1	0	0		42.567	486	381	0	0	1	0	0	0	1	0		42.027
37.091	531	415	0	1	0	0	0	1	0	0	0		42.144	408	59	0	1	0	0	0	0	0	0		42.248	474	63	0	1	0	0	0	1	0	0		42.676	485	379	0	0	1	0	0	0	1	0		42.141
37.126	530	415	0	1	0	0	0	1	0	0	0		42.259	408	61	0	1	0	0	0	0	0	0		42.37	474	63	0	1	0	0	0	1	0	0		42.795	485	379	0	0	1	0	0	0	1	0		42.248
37.256	527	407	0	1	0	0	0	1	0	0	0		42.376	408	61	0	1	0	0	0	0	0	0		42.483	474	63	0	1	0	0	0	1	0	0		42.908	485	379	0	0	1	0	0	0	1	0		42.357
37.291	525	403	0	1	0	0	0	1	0	0	0		42.495	408	60	0	1	0	0	0	0	0	0		42.599	474	63	0	1	0	0	0	1	0	0		43.025	484	378	0	0	1	0	0	0	1	0		42.466
37.325	523	401	0	1	0	0	0	1	0	0	0		42.609	408	60	0	1	0	0	0	0	0	0		42.709	474	63	0	1	0	0	0	1	0	0		43.148	481	380	0	0	1	0	0	0	1	0		42.592
37.456	517	391	0	1	0	0	0	1	0	0	0		42.722	408	61	0	1	0	0	0	0	0	0		42.821	474	63	0	1	0	0	0	1	0	0		43.264	480	383	0	0	1	0	0	0	1	0		42.711
37.555	518	386	0	1	0	0	0	1	0	0	0		42.833	408	61	0	1	0	0	0	0	0	0		42.938	475	63	0	1	0	0	0	1	0	0		43.375	478	388	0	0	1	0	0	0	1	0		42.826
37.657	522	382	0	1	0	0	0	1	0	0	0		42.946	408	61	0	1	0	0	0	0	0	0		43.059	478	64	0	1	0	0	0	1	0	0		43.489	475	392	0	0	1	0	0	0	1	0		42.941
37.691	523	381	0	1	0	0	0	1	0	0	0		43.059	408	61	0	1	0	0	0	0	0	0		43.17	479	65	0	1	0	0	0	1	0	0		43.614	469	395	0	0	1	0	0	0	1	0		43.049
37.792	526	379	0	1	0	0	0	1	0	0	0		43.175	408	61	0	1	0	0	0	0	0	0		43.283	478	66	0	1	0	0	0	1	0	0		43.728	467	396	0	0	1	0	0	0	1	0		43.17
37.856	528	379	0	1	0	0	0	1	0	0	0		43.291	408	61	0	1	0	0	0	0	0	0		43.403	478	66	0	1	0	0	0	1	0	0		43.838	466	397	0	0	1	0	0	0	1	0		43.291
37.922	528	378	0	1	0	0	0	1	0	0	0		43.405	408	61	0	1	0	0	0	0	0	0		43.522	478	66	0	1	0	0	0	1	0	0		43.945	466	397	0	0	1	0	0	0	1	0		43.403
37.956	528	378	0	1	0	0	0	1	0	0	0		43.516	408	61	0	1	0	0	0	0	0	0		43.64	478	66	0	1	0	0	0	1	0	0		44.056	467	397	0	0	1	0	0	0	1	0		43.512
38.021	528	378	0	1	0	0	0	1	0	0	0		43.641	412	56	0	1	0	0	0	0	0	0		43.782	478	66	0	1	0	0	0	1	0	0		44.169	467	397	0	0	1	0	0	0	1	0		43.622
38.056	528	377	0	1	0	0	0	1	0	0	0		43.754	412	56	0	1	0	0	0	0	0	0		43.929	477	66	0	1	0	0	0	1	0	0		44.278	467	397	0	0	1	0	0	0	1	0		43.741
38.091	529	377	0	1	0	0	0	1	0	0	0		43.868	412	57	0	1	0	0	0	0	0	0		43.946	477	66	0	1	0	0	0	0	0	0		44.394	466	397	0	0	1	0	0	0	1	0		43.853
38.357	514	379	0	1	0	0	0	1	0	0	0		43.982	412	57	0	1	0	0	0	0	0	0		44.043	477	66	0	1	0	0	0	0	0	0		44.508	467	397	0	0	1	0	0	0	1	0		43.968
38.392	509	378	0	1	0	0	0	1	0	0	0		44.094	410	59	0	1	0	0	0	0	0	0		44.22	478	66	0	1	0	0	0	0	0	0		44.621	467	397	0	0	1	0	0	0	1	0		44.087
38.556	492	375	0	1	0	0	0	1	0	0	0		44.204	409	60	0	1	0	0	0	0	0	0		44.348	477	64	0	1	0	0	0	0	0	0		44.739	467	397	0	0	1	0	0	0	1	0		44.204
38.856	485	397	0	1	0	0	0	1	0	0	0		44.322	409	59	0	1	0	0	0	0	0	0		44.453	470	61	0	1	0	0	0	0	0	0		44.858	467	397	0	0	1	0	0	0	1	0		44.324
38.921	478	406	0	1	0	0	0	1	0	0	0		44.424	410	58	0	1	0	0	0	0	0	0		44.561	462	59	0	1	0	0	0	0	0	0		44.974	467	397	0	0	1	0	0	0	1	0		44.439
38.991	469	411	0	1	0	0	0	1	0	0	0		44.541	409	59	0	1	0	0	0	0	0	0		44.676	458	59	0	1	0	0	0	0	0	0		45.087	467	397	0	0	1	0	0	0	1	0		44.554
39.056	464	411	0	1	0	0	0	1	0	0	0		44.661	409	59	0	1	0	0	0	0	0	0		44.793	441	59	0	1	0	0	0	0	0	0		45.206	467	397	0	0	1	0	0	0	1	0		44.598
39.091	463	410	0	1	0	0	0	1	0	0	0		44.776	409	59	0	1	0	0	0	0	0	0		44.898	434	60	0	1	0	0	0	0	0	0		45.316	467	397	0	0	1	0	0	0	1	0		44.669
39.187	454	410	0	1	0	0	0	1	0	0	0		44.882	409	59	0	1	0	0	0	0	0	0		45.011	430	60	0	1	0	0	0	0	0	0		45.435	467	397	0	0	1	0	0	0	1	0		44.792
39.321	433	408	0	1	0	0	0	1	0	0	0		44.998	409	59	0	1	0	0	0	0	0	0		45.144	411	57	0	1	0	0	0	0	0	0		45.546	467	397	0	0	1	0	0	0	1	0		44.922
39.356	429	408	0	1	0	0	0	1	0	0	0		45.117	409	59	0	1	0	0	0	0	0	0		45.258	398	58	0	1	0	0	0	0	0	0		45.625	467	397	0	0	1	0	0	0	0	0		45.043
39.392	425	409	0	1	0	0	0	1	0	0	0		45.23	409	59	0	1	0	0	0	0	0	0		45.375	393	57	0	1	0	0	0	0	0	0		45.66	465	398	0	0	1	0	0	0	0	0		45.151
39.487	417	408	0	1	0	0	0	1	0	0	0		45.343	409	59	0	1	0	0	0	0	0	0		45.59	346	60	0	0	0	0	0	0	0	0		45.775	465	398	0	0	1	0	0	0	0	0		45.265
39.522	416	408	0	1	0	0	0	1	0	0	0		45.462	409	59	0	1	0	0	0	0	0	0		45.603	346	60	0	0	0	0	0	0	0	0		45.89	465	398	0	0	1	0	0	0	0	0		45.376
39.687	372	405	0	0	0	0	0	1	0	0	0		45.583	410	57	0	1	0	0	0	0	0	0		45.711	329	57	0	0	0	0	0	0	0	0		46.006	465	398	0	0	1	0	0	0	0	0		45.496
39.695	372	405	0	0	0	0	0	0	0	0	0		45.705	412	57	0	1	0	0	0	0	0	0		45.829	302	57	0	0	0	0	0	0	0	0		46.126	466	398	0	0	1	0	0	0	0	0		45.619
39.822	364	409	0	0	0	0	0	0	0	0	0		45.816	411	57	0	1	0	0	0	0	0	0		45.952	283	53	0	0	0	0	0	0	0	0		46.238	466	398	0	0	1	0	0	0	0	0		45.744
39.922	351	415	0	0	0	0	0	0	0	0	0		45.928	411	57	0	1	0	0	0	0	0	0		46.073	280	53	0	0	0	0	0	0	0	0		46.353	466	398	0	0	1	0	0	0	0	0		45.849
39.958	341	416	0	0	0	0	0	0	0	0	0		46.049	411	58	0	1	0	0	0	0	0	0		46.19	233	54	1	0	0	0	0	0	0	0		46.47	466	399	0	0	1	0	0	0	0	0		45.963
40.023	320	419	0	0	0	0	0	0	0	0	0		46.165	411	58	0	1	0	0	0	0	0	0		46.201	233	54	1	0	0	0	1	0	0	0		46.575	466	399	0	0	1	0	0	0	0	0		46.086
40.058	313	420	0	0	0	0	0	0	0	0	0		46.279	411	58	0	1	0	0	0	0	0	0		46.306	219	56	1	0	0	0	1	0	0	0		46.693	466	400	0	0	1	0	0	0	0	0		46.202
40.423	258	403	0	0	1	0	0	0	0	0	0		46.391	411	59	0	1	0	0	0	0	0	0		46.422	202	55	1	0	0	0	1	0	0	0		46.801	466	400	0	0	1	0	0	0	0	0		46.319
40.432	258	403	0	0	1	0	0	0	1	0	0		46.503	411	59	0	1	0	0	0	0	0	0		46.539	193	57	1	0	0	0	1	0	0	0		46.92	466	400	0	0	1	0	0	0	0	0		46.451
40.457	258	404	0	0	1	0	0	0	1	0	0		46.627	411	59	0	1	0	0	0	0	0	0		46.653	181	57	1	0	0	0	1	0	0	0		47.033	466	400	0	0	1	0	0	0	0	0		46.573
40.558	259	402	0	0	1	0	0	0	1	0	0		46.739	411	59	0	1	0	0	0	0	0	0		46.768	177	58	1	0	0	0	1	0	0	0		47.141	466	400	0	0	1	0	0	0	0	0		46.69
40.653	258	396	0	0	1	0	0	0	1	0	0		46.865	411	58	0	1	0	0	0	0	0	0		46.886	163	57	1	0	0	0	1	0	0	0		47.26	466	400	0	0	1	0	0	0	0	0		46.802
40.722	258	393	0	0	1	0	0	0	1	0	0		46.98	411	58	0	1	0	0	0	0	0	0		47.008	164	56	1	0	0	0	1	0	0	0		47.379	469	400	0	0	1	0	0	0	0	0		46.916
40.788	258	393	0	0	1	0	0	0	1	0	0		47.1	412	57	0	1	0	0	0	0	0	0		47.14	168	57	1	0	0	0	1	0	0	0		47.489	468	400	0	0	1	0	0	0	0	0		47.027
40.922	256	391	0	0	1	0	0	0	1	0	0		47.216	412	57	0	1	0	0	0	0	0	0		47.259	165	57	1	0	0	0	1	0	0	0		47.606	468	400	0	0	1	0	0	0	0	0		47.151
40.987	257	389	0	0	1	0	0	0	1	0	0		47.334	412	57	0	1	0	0	0	0	0	0		47.373	165	57	1	0	0	0	1	0	0	0		47.721	468	400	0	0	1	0	0	0	0	0		47.269
41.153	255	393	0	0	1	0	0	0	1	0	0		47.445	415	57	0	1	0	0	0	0	0	0		47.488	164	57	1	0	0	0	1	0	0	0		47.839	469	400	0	0	1	0	0	0	0	0		47.394
41.222	254	397	0	0	1	0	0	0	1	0	0		47.558	415	59	0	1	0	0	0	0	0	0		47.616	165	57	1	0	0	0	1	0	0	0		47.949	470	400	0	0	1	0	0	0	0	0		47.521
41.287	250	400	0	0	1	0	0	0	1	0	0		47.669	415	59	0	1	0	0	0	0	0	0		47.73	165	57	1	0	0	0	1	0	0	0		48.056	470	400	0	0	1	0	0	0	0	0		47.636
41.423	234	402	0	0	1	0	0	0	1	0	0		47.786	415	59	0	1	0	0	0	0	0	0		47.855	167	58	1	0	0	0	1	0	0	0		48.179	471	400	0	0	1	0	0	0	0	0		47.746
41.487	224	399	0	0	1	0	0	0	1	0	0		47.899	415	59	0	1	0	0	0	0	0	0		47.976	168	59	1	0	0	0	1	0	0	0		48.288	472	400	0	0	1	0	0	0	0	0		47.856
41.522	219	398	0	0	1	0	0	0	1	0	0		48.012	416	60	0	1	0	0	0	0	0	0		48.101	168	59	1	0	0	0	1	0	0	0		48.406	473	400	0	0	1	0	0	0	0	0		47.983
41.588	212	398	0	0	1	0	0	0	1	0	0		48.132	415	61	0	1	0	0	0	0	0	0		48.253	169	59	1	0	0	0	1	0	0	0		48.528	474	400	0	0	1	0	0	0	0	0		48.102
41.652	204	398	0	0	1	0	0	0	1	0	0		48.245	415	61	0	1	0	0	0	0	0	0		48.362	169	59	1	0	0	0	1	0	0	0		48.647	475	400	0	0	1	0	0	0	0	0		48.212
41.687	198	398	0	0	1	0	0	0	1	0	0		48.356	415	61	0	1	0	0	0	0	0	0		48.481	169	59	1	0	0	0	1	0	0	0		48.762	477	400	0	0	1	0	0	0	0	0		48.329
41.789	186	398	0	0	1	0	0	0	1	0	0		48.473	415	61	0	1	0	0	0	0	0	0		48.593	169	59	1	0	0	0	1	0	0	0		48.88	477	400	0	0	1	0	0	0	0	0		48.443
41.853	180	396	0	0	1	0	0	0	1	0	0		48.59	415	61	0	1	0	0	0	0	0	0		48.72	169	58	1	0	0	0	1	0	0	0		48.999	477	400	0	0	1	0	0	0	0	0		48.552
42.089	166	396	0	0	1	0	0	0	1	0	0		48.704	415	61	0	1	0	0	0	0	0	0		48.855	169	58	1	0	0	0	1	0	0	0		49.116	477	400	0	0	1	0	0	0	0	0		48.669
42.153	167	396	0	0	1	0	0	0	1	0	0		48.818	415	61	0	1	0	0	0	0	0	0		48.975	169	58	1	0	0	0	1	0	0	0		49.237	478	399	0	0	1	0	0	0	0	0		48.781
42.224	168	396	0	0	1	0	0	0	1	0	0		48.924	415	60	0	1	0	0	0	0	0	0		49.142	169	59	1	0	0	0	1	0	0	0		49.353	478	400	0	0	1	0	0	0	0	0		48.898
42.319	170	396	0	0	1	0	0	0	1	0	0		49.036	415	55	0	1	0	0	0	0	0	0		49.254	169	58	1	0	0	0	1	0	0	0		49.471	479	399	0	0	1	0	0	0	0	0		49.016
42.388	172	399	0	0	1	0	0	0	1	0	0		49.151	416	55	0	1	0	0	0	0	0	0		49.357	169	58	1	0	0	0	1	0	0	0		49.58	479	399	0	0	1	0	0	0	0	0		49.133
42.453	172	397	0	0	1	0	0	0	1	0	0		49.267	416	55	0	1	0	0	0	0	0	0		49.597	169	58	1	0	0	0	1	0	0	0		49.703	476	399	0	0	1	0	0	0	0	0		49.25
42.554	173	394	0	0	1	0	0	0	1	0	0		49.385	416	55	0	1	0	0	0	0	0	0		49.721	169	58	1	0	0	0	1	0	0	0		49.81	471	400	0	0	1	0	0	0	0	0		49.377
42.588	173	394	0	0	1	0	0	0	1	0	0		49.507	416	56	0	1	0	0	0	0	0	0		49.841	174	57	1	0	0	0	1	0	0	0		49.923	471	400	0	0	1	0	0	0	0	0		49.493
42.819	173	394	0	0	1	0	0	0	1	0	0		49.622	417	57	0	1	0	0	0	0	0	0		49.955	175	58	1	0	0	0	1	0	0	0		50.038	471	400	0	0	1	0	0	0	0	0		49.61
42.889	173	394	0	0	1	0	0	0	1	0	0		49.744	416	58	0	1	0	0	0	0	0	0		50.112	175	58	1	0	0	0	1	0	0	0		50.155	471	400	0	0	1	0	0	0	0	0		49.731
43.019	173	394	0	0	1	0	0	0	1	0	0		49.857	417	59	0	1	0	0	0	0	0	0		50.225	175	58	1	0	0	0	1	0	0	0		50.272	469	400	0	0	1	0	0	0	0	0		49.833
43.053	173	392	0	0	1	0	0	0	1	0	0		49.969	418	60	0	1	0	0	0	0	0	0		50.331	175	58	1	0	0	0	1	0	0	0		50.386	469	400	0	0	1	0	0	0	0	0		49.951
43.089	173	390	0	0	1	0	0	0	1	0	0		50.084	419	62	0	1	0	0	0	0	0	0		50.445	175	58	1	0	0	0	1	0	0	0		50.505	469	400	0	0	1	0	0	0	0	0		50.062
43.188	172	386	0	0	1	0	0	0	1	0	0		50.203	418	63	0	1	0	0	0	0	0	0		50.557	175	58	1	0	0	0	1	0	0	0		50.62	469	399	0	0	1	0	0	0	0	0		50.188
43.285	172	383	0	0	1	0	0	0	1	0	0		50.317	418	66	0	1	0	0	0	0	0	0		50.682	175	58	1	0	0	0	1	0	0	0		50.742	469	398	0	0	1	0	0	0	0	0		50.305
43.32	172	382	0	0	1	0	0	0	1	0	0		50.434	418	66	0	1	0	0	0	0	0	0		50.799	175	58	1	0	0	0	1	0	0	0		50.857	469	397	0	0	1	0	0	0	0	0		50.423
43.355	172	381	0	0	1	0	0	0	1	0	0		50.557	418	65	0	1	0	0	0	0	0	0		50.917	175	58	1	0	0	0	1	0	0	0		50.973	469	398	0	0	1	0	0	0	0	0		50.551
43.421	173	380	0	0	1	0	0	0	1	0	0		50.675	417	64	0	1	0	0	0	0	0	0		51.033	176	58	1	0	0	0	1	0	0	0		51.09	469	397	0	0	1	0	0	0	0	0		50.669
43.455	174	380	0	0	1	0	0	0	1	0	0		50.786	417	64	0	1	0	0	0	0	0	0		51.133	176	58	1	0	0	0	1	0	0	0		51.206	469	398	0	0	1	0	0	0	0	0		50.786
43.52	175	379	0	0	1	0	0	0	1	0	0		50.899	418	62	0	1	0	0	0	0	0	0		51.201	176	58	1	0	0	0	0	0	0	0		51.324	469	398	0	0	1	0	0	0	0	0		50.901
43.555	175	378	0	0	1	0	0	0	1	0	0		51.014	419	62	0	1	0	0	0	0	0	0		51.246	176	57	1	0	0	0	0	0	0	0		51.437	469	398	0	0	1	0	0	0	0	0		51.014
43.851	174	377	0	0	1	0	0	0	1	0	0		51.128	420	63	0	1	0	0	0	0	0	0		51.383	175	57	1	0	0	0	0	0	0	0		51.547	469	398	0	0	1	0	0	0	0	0		51.122
43.951	174	377	0	0	1	0	0	0	1	0	0		51.244	420	63	0	1	0	0	0	0	0	0		51.494	175	58	1	0	0	0	0	0	0	0		51.663	469	398	0	0	1	0	0	0	0	0		51.24
44.021	174	377	0	0	1	0	0	0	1	0	0		51.37	421	64	0	1	0	0	0	0	0	0		51.609	176	57	1	0	0	0	0	0	0	0		51.781	469	398	0	0	1	0	0	0	0	0		51.353
44.087	174	377	0	0	1	0	0	0	1	0	0		51.48	421	64	0	1	0	0	0	0	0	0		51.734	175	58	1	0	0	0	0	0	0	0		51.892	469	398	0	0	1	0	0	0	0	0		51.465
44.122	174	377	0	0	1	0	0	0	1	0	0		51.593	421	64	0	1	0	0	0	0	0	0		51.845	175	58	1	0	0	0	0	0	0	0		52.004	469	398	0	0	1	0	0	0	0	0		51.579
44.222	175	376	0	0	1	0	0	0	1	0	0		51.709	421	64	0	1	0	0	0	0	0	0		51.963	175	58	1	0	0	0	0	0	0	0		52.117	469	398	0	0	1	0	0	0	0	0		51.7
44.387	174	376	0	0	1	0	0	0	1	0	0		51.828	421	64	0	1	0	0	0	0	0	0		52.086	175	58	1	0	0	0	0	0	0	0		52.231	469	398	0	0	1	0	0	0	0	0		51.817
44.521	175	377	0	0	1	0	0	0	1	0	0		51.945	421	64	0	1	0	0	0	0	0	0		52.198	173	58	1	0	0	0	0	0	0	0		52.345	469	398	0	0	1	0	0	0	0	0		51.934
44.587	176	378	0	0	1	0	0	0	1	0	0		52.057	421	64	0	1	0	0	0	0	0	0		52.309	165	58	1	0	0	0	0	0	0	0		52.457	469	398	0	0	1	0	0	0	0	0		52.052
44.687	181	375	0	0	1	0	0	0	1	0	0		52.176	421	64	0	1	0	0	0	0	0	0		52.415	155	59	1	0	0	0	0	0	0	0		52.567	469	398	0	0	1	0	0	0	0	0		52.17
44.721	183	374	0	0	1	0	0	0	1	0	0		52.295	421	64	0	1	0	0	0	0	0	0		52.606	154	59	1	0	0	0	0	0	0	0		52.674	469	398	0	0	1	0	0	0	0	0		52.286
44.886	190	369	0	0	1	0	0	0	1	0	0		52.374	421	64	0	1	0	0	0	1	0	0		52.732	152	58	1	0	0	0	0	0	0	0		52.789	469	398	0	0	1	0	0	0	0	0		52.402
45.021	191	372	0	0	1	0	0	0	1	0	0		52.409	419	62	0	1	0	0	0	1	0	0		52.901	150	57	1	0	0	0	0	0	0	0		52.896	469	398	0	0	1	0	0	0	0	0		52.516
45.087	191	372	0	0	1	0	0	0	1	0	0		52.521	417	61	0	1	0	0	0	1	0	0		53.159	152	58	1	0	0	0	0	0	0	0		53.017	469	398	0	0	1	0	0	0	0	0		52.63
45.151	188	374	0	0	1	0	0	0	1	0	0		52.63	417	59	0	1	0	0	0	1	0	0		53.262	152	60	1	0	0	0	0	0	0	0		53.137	469	398	0	0	1	0	0	0	0	0		52.75
45.187	187	375	0	0	1	0	0	0	1	0	0		52.741	417	59	0	1	0	0	0	1	0	0		53.385	149	62	1	0	0	0	0	0	0	0		53.26	469	398	0	0	1	0	0	0	0	0		52.87
45.253	185	378	0	0	1	0	0	0	1	0	0		52.853	418	60	0	1	0	0	0	1	0	0		53.503	146	64	1	0	0	0	0	0	0	0		53.373	469	398	0	0	1	0	0	0	0	0		52.987
45.287	185	379	0	0	1	0	0	0	1	0	0		52.967	419	61	0	1	0	0	0	1	0	0		53.634	142	68	1	0	0	0	0	0	0	0		53.491	469	398	0	0	1	0	0	0	0	0		53.11
45.388	187	379	0	0	1	0	0	0	1	0	0		53.083	419	61	0	1	0	0	0	1	0	0		53.754	137	71	1	0	0	0	0	0	0	0		53.614	470	398	0	0	1	0	0	0	0	0		53.231
45.432	187	379	0	0	1	0	0	0	0	0	0		53.196	419	61	0	1	0	0	0	1	0	0		53.876	138	70	1	0	0	0	0	0	0	0		53.724	470	398	0	0	1	0	0	0	0	0		53.345
45.488	190	377	0	0	1	0	0	0	0	0	0		53.311	419	61	0	1	0	0	0	1	0	0		53.992	138	71	1	0	0	0	0	0	0	0		53.838	470	398	0	0	1	0	0	0	0	0		53.473
45.552	189	377	0	0	1	0	0	0	0	0	0		53.429	419	62	0	1	0	0	0	1	0	0		54.119	138	72	1	0	0	0	0	0	0	0		53.956	468	396	0	0	1	0	0	0	0	0		53.588
45.587	189	377	0	0	1	0	0	0	0	0	0		53.548	419	62	0	1	0	0	0	1	0	0		54.22	138	73	1	0	0	0	0	0	0	0		54.078	465	394	0	0	1	0	0	0	0	0		53.699
45.688	190	376	0	0	1	0	0	0	0	0	0		53.67	419	62	0	1	0	0	0	1	0	0		54.337	137	74	1	0	0	0	0	0	0	0		54.194	465	394	0	0	1	0	0	0	0	0		53.816
45.753	191	376	0	0	1	0	0	0	0	0	0		53.789	419	62	0	1	0	0	0	1	0	0		54.455	136	79	1	0	0	0	0	0	0	0		54.299	466	393	0	0	1	0	0	0	0	0		53.934
45.788	191	376	0	0	1	0	0	0	0	0	0		53.911	419	62	0	1	0	0	0	1	0	0		54.56	133	90	1	0	0	0	0	0	0	0		54.406	466	393	0	0	1	0	0	0	0	0		54.044
46.054	191	376	0	0	1	0	0	0	0	0	0		54.029	419	62	0	1	0	0	0	1	0	0		54.748	130	136	1	0	0	0	0	0	0	0		54.518	466	393	0	0	1	0	0	0	0	0		54.154
46.184	191	376	0	0	1	0	0	0	0	0	0		54.149	419	61	0	1	0	0	0	1	0	0		55.079	130	220	0	0	0	0	0	0	0	0		54.643	467	393	0	0	1	0	0	0	0	0		54.269
46.254	194	376	0	0	1	0	0	0	0	0	0		54.262	417	60	0	1	0	0	0	1	0	0		55.115	130	220	0	0	0	0	0	0	0	0		54.763	467	393	0	0	1	0	0	0	0	0		54.382
46.318	201	375	0	0	1	0	0	0	0	0	0		54.38	416	61	0	1	0	0	0	1	0	0		55.333	131	268	0	0	0	0	0	0	0	0		54.883	467	393	0	0	1	0	0	0	0	0		54.494
46.418	210	372	0	0	1	0	0	0	0	0	0		54.494	416	61	0	1	0	0	0	1	0	0		55.694	134	354	0	0	0	1	0	0	0	0		55.001	467	393	0	0	1	0	0	0	0	0		54.607
46.583	224	373	0	0	1	0	0	0	0	0	0		54.607	414	61	0	1	0	0	0	1	0	0		55.717	134	354	0	0	0	1	0	0	0	1		55.116	467	393	0	0	1	0	0	0	0	0		54.726
46.618	227	373	0	0	1	0	0	0	0	0	0		54.717	412	61	0	1	0	0	0	1	0	0		55.804	134	379	0	0	0	1	0	0	0	1		55.229	467	393	0	0	1	0	0	0	0	0		54.836
46.683	232	372	0	0	1	0	0	0	0	0	0		54.833	412	60	0	1	0	0	0	1	0	0		55.928	135	401	0	0	0	1	0	0	0	1		55.339	467	393	0	0	1	0	0	0	0	0		54.955
46.719	234	372	0	0	1	0	0	0	0	0	0		54.95	410	61	0	1	0	0	0	1	0	0		56.05	134	401	0	0	0	1	0	0	0	1		55.456	468	394	0	0	1	0	0	0	0	0		55.068
46.754	236	372	0	0	1	0	0	0	0	0	0		55.062	409	62	0	1	0	0	0	1	0	0		56.177	133	401	0	0	0	1	0	0	0	1		55.572	469	394	0	0	1	0	0	0	0	0		55.185
46.818	237	373	0	0	1	0	0	0	0	0	0		55.177	409	62	0	1	0	0	0	1	0	0		56.304	139	411	0	0	0	1	0	0	0	1		55.688	470	396	0	0	1	0	0	0	0	0		55.302
46.854	238	373	0	0	1	0	0	0	0	0	0		55.298	407	61	0	1	0	0	0	1	0	0		56.427	139	411	0	0	0	1	0	0	0	1		55.808	469	395	0	0	1	0	0	0	0	0		55.422
46.918	241	373	0	0	1	0	0	0	0	0	0		55.414	407	61	0	1	0	0	0	1	0	0		56.586	139	411	0	0	0	1	0	0	0	1		55.925	469	394	0	0	1	0	0	0	0	0		55.54
47.084	251	371	0	0	1	0	0	0	0	0	0		55.535	407	61	0	1	0	0	0	1	0	0		56.701	139	412	0	0	0	1	0	0	0	1		56.043	469	394	0	0	1	0	0	0	0	0		55.649
47.154	253	372	0	0	1	0	0	0	0	0	0		55.654	407	62	0	1	0	0	0	1	0	0		56.829	136	409	0	0	0	1	0	0	0	1		56.166	469	394	0	0	1	0	0	0	0	0		55.767
47.218	254	372	0	0	1	0	0	0	0	0	0		55.771	407	62	0	1	0	0	0	1	0	0		56.943	136	408	0	0	0	1	0	0	0	1		56.284	469	394	0	0	1	0	0	0	0	0		55.875
47.653	255	372	0	0	1	0	0	0	0	0	0		55.881	407	62	0	1	0	0	0	1	0	0		57.063	136	408	0	0	0	1	0	0	0	1		56.405	469	394	0	0	1	0	0	0	0	0		55.988
47.785	254	373	0	0	1	0	0	0	0	0	0		56.002	407	61	0	1	0	0	0	1	0	0		57.184	138	412	0	0	0	1	0	0	0	1		56.518	469	394	0	0	1	0	0	0	0	0		56.107
47.819	256	374	0	0	1	0	0	0	0	0	0		56.121	407	61	0	1	0	0	0	1	0	0		57.308	141	413	0	0	0	1	0	0	0	1		56.637	469	394	0	0	1	0	0	0	0	0		56.223
47.919	257	371	0	0	1	0	0	0	0	0	0		56.236	407	62	0	1	0	0	0	1	0	0		57.436	147	416	0	0	0	1	0	0	0	1		56.749	469	394	0	0	1	0	0	0	0	0		56.331
47.984	257	368	0	0	1	0	0	0	0	0	0		56.355	407	62	0	1	0	0	0	1	0	0		57.586	150	418	0	0	0	1	0	0	0	1		56.861	469	394	0	0	1	0	0	0	0	0		56.447
48.884	292	336	0	0	0	0	0	0	0	0	0		56.473	407	61	0	1	0	0	0	1	0	0		57.717	152	419	0	0	0	1	0	0	0	1		56.972	469	394	0	0	1	0	0	0	0	0		56.564
48.948	296	333	0	0	0	0	0	0	0	0	0		56.59	407	61	0	1	0	0	0	1	0	0		57.829	153	417	0	0	0	1	0	0	0	1		57.087	469	394	0	0	1	0	0	0	0	0		56.684
48.984	296	331	0	0	0	0	0	0	0	0	0		56.711	407	62	0	1	0	0	0	1	0	0		57.974	153	418	0	0	0	1	0	0	0	1		57.207	470	395	0	0	1	0	0	0	0	0		56.795
49.149	300	321	0	0	0	0	0	0	0	0	0		56.831	413	59	0	1	0	0	0	1	0	0		58.105	149	416	0	0	0	1	0	0	0	1		57.317	470	394	0	0	1	0	0	0	0	0		56.914
49.184	302	320	0	0	0	0	0	0	0	0	0		56.938	413	59	0	1	0	0	0	1	0	0		58.226	147	415	0	0	0	1	0	0	0	1		57.431	472	393	0	0	1	0	0	0	0	0		57.031
49.318	310	310	0	0	0	0	0	0	0	0	0		57.051	413	59	0	1	0	0	0	1	0	0		58.354	145	415	0	0	0	1	0	0	0	1		57.545	473	392	0	0	1	0	0	0	0	0		57.151
49.383	311	303	0	0	0	0	0	0	0	0	0		57.171	413	59	0	1	0	0	0	1	0	0		58.521	141	408	0	0	0	1	0	0	0	1		57.664	475	391	0	0	1	0	0	0	0	0		57.258
49.418	313	297	0	0	0	0	0	0	0	0	0		57.287	413	58	0	1	0	0	0	1	0	0		58.639	139	406	0	0	0	1	0	0	0	1		57.782	476	389	0	0	1	0	0	0	0	0		57.373
49.483	317	287	0	0	0	0	0	0	0	0	0		57.373	413	58	0	1	0	0	0	0	0	0		58.763	137	406	0	0	0	1	0	0	0	1		57.901	476	389	0	0	1	0	0	0	0	0		57.485
49.648	316	249	0	0	0	0	0	0	0	0	0		57.404	412	57	0	1	0	0	0	0	0	0		58.874	136	405	0	0	0	1	0	0	0	1		58.018	479	380	0	0	1	0	0	0	0	0		57.601
49.783	317	218	0	0	0	0	0	0	0	0	0		57.528	411	56	0	1	0	0	0	0	0	0		58.981	133	407	0	0	0	1	0	0	0	1		58.129	480	379	0	0	1	0	0	0	0	0		57.711
49.883	314	196	0	0	0	0	0	0	0	0	0		57.65	410	56	0	1	0	0	0	0	0	0		59.095	132	408	0	0	0	1	0	0	0	1		58.249	479	381	0	0	1	0	0	0	0	0		57.836
49.918	314	186	0	0	0	0	0	0	0	0	0		57.762	410	56	0	1	0	0	0	0	0	0		59.203	130	408	0	0	0	1	0	0	0	1		58.363	479	381	0	0	1	0	0	0	0	0		57.955
49.984	314	168	0	0	0	0	0	0	0	0	0		57.875	410	56	0	1	0	0	0	0	0	0		59.332	129	408	0	0	0	1	0	0	0	1		58.482	478	384	0	0	1	0	0	0	0	0		58.073
50.049	311	147	0	0	0	0	0	0	0	0	0		58.002	410	56	0	1	0	0	0	0	0	0		59.435	130	407	0	0	0	1	0	0	0	1		58.587	478	385	0	0	1	0	0	0	0	0		58.191
50.148	307	120	0	0	0	0	0	0	0	0	0		58.115	410	56	0	1	0	0	0	0	0	0		59.56	130	406	0	0	0	1	0	0	0	1		58.694	479	385	0	0	1	0	0	0	0	0		58.304
50.215	306	108	0	0	0	0	0	0	0	0	0		58.236	413	58	0	1	0	0	0	0	0	0		59.669	132	405	0	0	0	1	0	0	0	1		58.806	478	386	0	0	1	0	0	0	0	0		58.423
50.249	306	104	0	0	0	0	0	0	0	0	0		58.357	413	59	0	1	0	0	0	0	0	0		59.797	133	404	0	0	0	1	0	0	0	1		58.922	479	385	0	0	1	0	0	0	0	0		58.54
50.349	307	90	0	0	0	0	0	0	0	0	0		58.464	413	58	0	1	0	0	0	0	0	0		59.918	134	403	0	0	0	1	0	0	0	1		59.036	478	385	0	0	1	0	0	0	0	0		58.65
50.414	310	84	0	0	0	0	0	0	0	0	0		58.581	412	59	0	1	0	0	0	0	0	0		60.031	134	404	0	0	0	1	0	0	0	1		59.151	478	384	0	0	1	0	0	0	0	0		58.775
50.485	312	81	0	0	0	0	0	0	0	0	0		58.694	412	59	0	1	0	0	0	0	0	0		60.177	135	403	0	0	0	1	0	0	0	1		59.272	478	384	0	0	1	0	0	0	0	0		58.895
50.55	313	81	0	0	0	0	0	0	0	0	0		58.809	411	59	0	1	0	0	0	0	0	0		60.3	135	403	0	0	0	1	0	0	0	1		59.38	478	384	0	0	1	0	0	0	0	0		59.005
50.65	313	81	0	0	0	0	0	0	0	0	0		58.92	411	59	0	1	0	0	0	0	0	0		60.485	136	403	0	0	0	1	0	0	0	1		59.493	478	384	0	0	1	0	0	0	0	0		59.122
50.814	310	83	0	0	0	0	0	0	0	0	0		59.031	411	59	0	1	0	0	0	0	0	0		60.585	136	404	0	0	0	1	0	0	0	1		59.608	478	384	0	0	1	0	0	0	0	0		59.235
50.85	309	83	0	0	0	0	0	0	0	0	0		59.148	411	59	0	1	0	0	0	0	0	0		60.698	139	406	0	0	0	1	0	0	0	1		59.724	477	384	0	0	1	0	0	0	0	0		59.344
50.915	306	83	0	0	0	0	0	0	0	0	0		59.265	411	59	0	1	0	0	0	0	0	0		60.717	139	406	0	0	0	1	0	0	0	0		59.836	477	384	0	0	1	0	0	0	0	0		59.458
50.98	304	82	0	0	0	0	0	0	0	0	0		59.374	413	59	0	1	0	0	0	0	0	0		60.909	151	417	0	0	0	1	0	0	0	0		59.946	477	375	0	0	1	0	0	0	0	0		59.57
51.049	302	77	0	0	0	0	0	0	0	0	0		59.49	413	59	0	1	0	0	0	0	0	0		61.078	154	417	0	0	0	1	0	0	0	0		60.06	477	374	0	0	1	0	0	0	0	0		59.634
51.085	301	75	0	0	0	0	0	0	0	0	0		59.608	413	58	0	1	0	0	0	0	0	0		61.286	146	415	0	0	0	1	0	0	0	0		60.191	477	373	0	0	1	0	0	0	0	0		59.69
51.15	296	70	0	0	0	1	0	0	0	0	0		59.855	420	56	0	1	0	0	0	0	0	0		61.445	146	413	0	0	0	1	0	0	0	0		60.302	477	373	0	0	1	0	0	0	0	0		59.802
51.158	296	70	0	0	0	1	0	0	0	1	0		59.98	421	57	0	1	0	0	0	0	0	0		61.601	147	414	0	0	0	1	0	0	0	0		60.419	477	373	0	0	1	0	0	0	0	0		59.923
51.22	292	67	0	0	0	1	0	0	0	1	0		60.094	421	57	0	1	0	0	0	0	0	0		61.797	148	415	0	0	0	1	0	0	0	0		60.537	477	373	0	0	1	0	0	0	0	0		60.032
51.315	292	71	0	0	0	1	0	0	0	1	0		60.209	422	59	0	1	0	0	0	0	0	0		61.908	145	415	0	0	0	1	0	0	0	0		60.618	477	373	0	0	1	0	0	0	1	0		60.144
51.415	292	71	0	0	0	1	0	0	0	1	0		60.324	422	59	0	1	0	0	0	0	0	0		62.01	146	415	0	0	0	1	0	0	0	0		60.655	476	372	0	0	1	0	0	0	1	0		60.26
51.45	292	71	0	0	0	1	0	0	0	1	0		60.438	422	65	0	1	0	0	0	0	0	0		62.141	146	416	0	0	0	1	0	0	0	0		60.761	473	368	0	0	1	0	0	0	1	0		60.367
51.486	292	71	0	0	0	1	0	0	0	1	0		60.554	421	63	0	1	0	0	0	0	0	0		62.265	147	417	0	0	0	1	0	0	0	0		60.88	473	368	0	0	1	0	0	0	1	0		60.481
51.585	291	70	0	0	0	1	0	0	0	1	0		60.672	421	63	0	1	0	0	0	0	0	0		62.396	150	418	0	0	0	1	0	0	0	0		60.995	473	368	0	0	1	0	0	0	1	0		60.589
51.786	286	58	0	0	0	1	0	0	0	1	0		60.782	421	62	0	1	0	0	0	0	0	0		62.52	155	420	0	0	0	1	0	0	0	0		61.113	473	368	0	0	1	0	0	0	1	0		60.706
51.851	285	59	0	0	0	1	0	0	0	1	0		60.9	421	63	0	1	0	0	0	0	0	0		62.644	161	420	0	0	0	1	0	0	0	0		61.228	473	368	0	0	1	0	0	0	1	0		60.823
51.951	283	54	0	0	0	1	0	0	0	1	0		61.017	421	64	0	1	0	0	0	0	0	0		62.759	168	422	0	0	0	1	0	0	0	0		61.34	474	363	0	0	1	0	0	0	1	0		60.935
52.015	282	51	0	0	0	1	0	0	0	1	0		61.13	422	65	0	1	0	0	0	0	0	0		62.881	190	423	0	0	0	1	0	0	0	0		61.454	474	364	0	0	1	0	0	0	1	0		61.051
52.281	283	45	0	0	0	1	0	0	0	1	0		61.247	422	65	0	1	0	0	0	0	0	0		63.038	203	424	0	0	0	1	0	0	0	0		61.566	474	364	0	0	1	0	0	0	1	0		61.175
52.482	284	43	0	0	0	1	0	0	0	1	0		61.368	422	65	0	1	0	0	0	0	0	0		63.153	232	423	0	0	0	1	0	0	0	0		61.683	475	364	0	0	1	0	0	0	1	0		61.293
52.516	284	43	0	0	0	1	0	0	0	1	0		61.481	422	65	0	1	0	0	0	0	0	0		63.277	284	423	0	0	0	0	0	0	0	0		61.798	475	364	0	0	1	0	0	0	1	0		61.401
52.617	284	46	0	0	0	1	0	0	0	1	0		61.591	422	66	0	1	0	0	0	0	0	0		63.31	284	423	0	0	0	0	0	0	0	0		61.914	475	363	0	0	1	0	0	0	1	0		61.519
52.881	292	55	0	0	0	1	0	0	0	1	0		61.703	422	65	0	1	0	0	0	0	0	0		63.466	313	422	0	0	0	0	0	0	0	0		62.025	475	363	0	0	1	0	0	0	1	0		61.641
52.916	295	54	0	0	0	1	0	0	0	1	0		61.815	422	65	0	1	0	0	0	0	0	0		63.58	339	419	0	0	0	0	0	0	0	0		62.144	475	363	0	0	1	0	0	0	1	0		61.758
52.981	300	52	0	0	0	0	0	0	0	1	0		61.934	422	66	0	1	0	0	0	0	0	0		63.694	339	419	0	0	0	0	0	0	0	0		62.254	475	362	0	0	1	0	0	0	1	0		61.867
52.989	300	52	0	0	0	0	0	0	0	0	0		62.046	422	66	0	1	0	0	0	0	0	0		63.815	346	421	0	0	0	0	0	0	0	0		62.373	475	362	0	0	1	0	0	0	1	0		61.991
53.151	319	46	0	0	0	0	0	0	0	0	0		62.163	421	62	0	1	0	0	0	0	0	0		63.955	396	423	0	0	1	0	0	0	0	0		62.489	474	361	0	0	1	0	0	0	1	0		62.101
53.316	327	48	0	0	0	0	0	0	0	0	0		62.273	422	63	0	1	0	0	0	0	0	0		63.965	396	423	0	0	1	0	0	0	1	0		62.604	474	361	0	0	1	0	0	0	1	0		62.224
53.416	327	47	0	0	0	0	0	0	0	0	0		62.385	423	63	0	1	0	0	0	0	0	0		64.112	411	422	0	0	1	0	0	0	1	0		62.724	474	361	0	0	1	0	0	0	1	0		62.338
53.451	327	47	0	0	0	0	0	0	0	0	0		62.506	423	63	0	1	0	0	0	0	0	0		64.219	413	418	0	0	1	0	0	0	1	0		62.835	474	361	0	0	1	0	0	0	1	0		62.45
53.516	327	47	0	0	0	0	0	0	0	0	0		62.622	423	64	0	1	0	0	0	0	0	0		64.35	412	418	0	0	1	0	0	0	1	0		62.947	474	362	0	0	1	0	0	0	1	0		62.565
53.681	327	47	0	0	0	0	0	0	0	0	0		62.749	422	64	0	1	0	0	0	0	0	0		64.486	409	417	0	0	1	0	0	0	1	0		63.053	474	362	0	0	1	0	0	0	1	0		62.684
53.816	326	46	0	0	0	0	0	0	0	0	0		62.86	421	58	0	1	0	0	0	0	0	0		64.587	408	418	0	0	1	0	0	0	1	0		63.164	473	362	0	0	1	0	0	0	1	0		62.797
53.916	329	47	0	0	0	0	0	0	0	0	0		62.984	421	58	0	1	0	0	0	0	0	0		64.732	406	418	0	0	1	0	0	0	1	0		63.281	473	362	0	0	1	0	0	0	1	0		62.907
54.082	338	54	0	0	0	0	0	0	0	0	0		63.097	421	58	0	1	0	0	0	0	0	0		64.845	405	414	0	0	1	0	0	0	1	0		63.401	473	362	0	0	1	0	0	0	1	0		63.021
54.683	363	72	0	0	0	0	0	0	0	0	0		63.209	421	60	0	1	0	0	0	0	0	0		64.976	408	414	0	0	1	0	0	0	1	0		63.524	473	362	0	0	1	0	0	0	1	0		63.141
54.812	362	73	0	0	0	0	0	0	0	0	0		63.321	421	60	0	1	0	0	0	0	0	0		65.077	416	416	0	0	1	0	0	0	1	0		63.642	474	363	0	0	1	0	0	0	1	0		63.253
55.183	363	71	0	0	0	0	0	0	0	0	0		63.435	421	60	0	1	0	0	0	0	0	0		65.197	433	418	0	0	1	0	0	0	1	0		63.75	474	363	0	0	1	0	0	0	1	0		63.372
55.248	366	71	0	0	0	0	0	0	0	0	0		63.549	421	60	0	1	0	0	0	0	0	0		65.299	434	419	0	0	1	0	0	0	1	0		63.851	474	363	0	0	1	0	0	0	1	0		63.489
55.283	368	71	0	0	0	0	0	0	0	0	0		63.667	421	61	0	1	0	0	0	0	0	0		65.407	440	421	0	0	1	0	0	0	1	0		63.964	474	364	0	0	1	0	0	0	1	0		63.609
55.413	374	71	0	0	0	0	0	0	0	0	0		63.778	421	61	0	1	0	0	0	0	0	0		65.516	445	419	0	0	1	0	0	0	1	0		64.075	474	364	0	0	1	0	0	0	1	0		63.721
55.747	426	72	0	0	0	0	1	0	0	0	0		63.892	421	60	0	1	0	0	0	0	0	0		65.623	446	419	0	0	1	0	0	0	1	0		64.188	475	364	0	0	1	0	0	0	1	0		63.837
55.756	426	72	0	0	0	0	1	0	0	0	1		64.008	421	61	0	1	0	0	0	0	0	0		65.751	446	419	0	0	1	0	0	0	1	0		64.306	474	364	0	0	1	0	0	0	1	0		63.956
55.913	425	72	0	0	0	0	1	0	0	0	1		64.124	421	61	0	1	0	0	0	0	0	0		65.884	446	415	0	0	1	0	0	0	1	0		64.438	474	364	0	0	1	0	0	0	1	0		64.065
56.047	423	72	0	0	0	0	1	0	0	0	1		64.234	421	61	0	1	0	0	0	0	0	0		66.035	466	418	0	0	1	0	0	0	1	0		64.548	474	364	0	0	1	0	0	0	1	0		64.178
56.147	423	72	0	0	0	0	1	0	0	0	1		64.35	421	61	0	1	0	0	0	0	0	0		66.138	472	422	0	0	1	0	0	0	1	0		64.664	474	364	0	0	1	0	0	0	1	0		64.286
56.248	426	73	0	0	0	0	1	0	0	0	1		64.473	421	57	0	1	0	0	0	0	0	0		66.263	472	422	0	0	1	0	0	0	1	0		64.782	475	364	0	0	1	0	0	0	1	0		64.412
56.382	433	74	0	0	0	0	1	0	0	0	1		64.59	421	57	0	1	0	0	0	0	0	0		66.383	471	422	0	0	1	0	0	0	1	0		64.899	475	364	0	0	1	0	0	0	1	0		64.531
56.482	442	78	0	0	0	0	1	0	0	0	1		64.7	421	58	0	1	0	0	0	0	0	0		66.52	468	420	0	0	1	0	0	0	1	0		65.014	475	364	0	0	1	0	0	0	1	0		64.634
56.548	452	79	0	0	0	0	1	0	0	0	1		64.821	420	58	0	1	0	0	0	0	0	0		66.633	467	420	0	0	1	0	0	0	1	0		65.137	474	364	0	0	1	0	0	0	1	0		64.643
56.647	468	84	0	0	0	0	1	0	0	0	1		64.934	421	58	0	1	0	0	0	0	0	0		66.745	471	422	0	0	1	0	0	0	1	0		65.256	474	364	0	0	1	0	0	0	1	0		64.743
56.714	475	88	0	0	0	0	1	0	0	0	1		65.051	421	57	0	1	0	0	0	0	0	0		67.005	482	421	0	0	1	0	0	0	1	0		65.372	475	364	0	0	1	0	0	0	1	0		64.853
56.779	482	88	0	0	0	0	1	0	0	0	1		65.156	421	57	0	1	0	0	0	0	0	0		67.171	483	420	0	0	1	0	0	0	1	0		65.486	475	364	0	0	1	0	0	0	1	0		64.971
56.814	486	88	0	0	0	0	1	0	0	0	1		65.268	420	57	0	1	0	0	0	0	0	0		67.273	483	421	0	0	1	0	0	0	1	0		65.597	475	364	0	0	1	0	0	0	1	0		65.092
57.149	509	98	0	0	0	0	1	0	0	0	1		65.385	421	57	0	1	0	0	0	0	0	0		67.461	484	421	0	0	1	0	0	0	1	0		65.619	475	364	0	0	1	0	0	0	0	0		65.204
57.244	511	99	0	0	0	0	1	0	0	0	1		65.497	421	58	0	1	0	0	0	0	0	0		67.576	478	417	0	0	1	0	0	0	1	0		65.708	474	364	0	0	1	0	0	0	0	0		65.324
57.313	514	100	0	0	0	0	1	0	0	0	1		65.614	421	58	0	1	0	0	0	0	0	0		67.792	475	414	0	0	1	0	0	0	1	0		65.83	473	362	0	0	1	0	0	0	0	0		65.436
57.379	516	103	0	0	0	0	1	0	0	0	1		65.736	421	59	0	1	0	0	0	0	0	0		67.904	476	416	0	0	1	0	0	0	1	0		65.943	473	362	0	0	1	0	0	0	0	0		65.546
57.579	514	103	0	0	0	0	1	0	0	0	1		65.841	421	59	0	1	0	0	0	0	0	0		68.029	476	416	0	0	1	0	0	0	1	0		66.055	473	362	0	0	1	0	0	0	0	0		65.655
57.614	512	101	0	0	0	0	1	0	0	0	1		65.955	421	59	0	1	0	0	0	0	0	0		68.144	476	416	0	0	1	0	0	0	1	0		66.164	473	362	0	0	1	0	0	0	0	0		65.762
57.648	511	99	0	0	0	0	1	0	0	0	1		66.061	421	59	0	1	0	0	0	0	0	0		68.253	476	416	0	0	1	0	0	0	1	0		66.271	473	362	0	0	1	0	0	0	0	0		65.871
57.778	511	97	0	0	0	0	1	0	0	0	1		66.168	421	59	0	1	0	0	0	0	0	0		68.389	475	415	0	0	1	0	0	0	1	0		66.393	473	362	0	0	1	0	0	0	0	0		65.991
57.814	513	97	0	0	0	0	1	0	0	0	1		66.292	421	59	0	1	0	0	0	0	0	0		68.505	475	415	0	0	1	0	0	0	1	0		66.522	473	363	0	0	1	0	0	0	0	0		66.108
57.849	514	96	0	0	0	0	1	0	0	0	1		66.422	421	60	0	1	0	0	0	0	0	0		68.634	474	413	0	0	1	0	0	0	1	0		66.635	473	364	0	0	1	0	0	0	0	0		66.228
57.949	518	93	0	0	0	0	1	0	0	0	1		66.533	421	60	0	1	0	0	0	0	0	0		68.756	475	412	0	0	1	0	0	0	1	0		66.749	473	364	0	0	1	0	0	0	0	0		66.345
58.079	520	90	0	0	0	0	1	0	0	0	1		66.657	421	59	0	1	0	0	0	0	0	0		68.872	476	411	0	0	1	0	0	0	1	0		66.865	473	365	0	0	1	0	0	0	0	0		66.463
58.178	521	87	0	0	0	0	1	0	0	0	1		66.766	421	60	0	1	0	0	0	0	0	0		68.965	476	411	0	0	1	0	0	0	0	0		66.98	473	366	0	0	1	0	0	0	0	0		66.586
58.244	523	82	0	0	0	0	1	0	0	0	1		66.885	421	60	0	1	0	0	0	0	0	0		69.023	476	411	0	0	1	0	0	0	0	0		67.106	473	368	0	0	1	0	0	0	0	0		66.709
58.278	524	81	0	0	0	0	1	0	0	0	1		66.996	421	59	0	1	0	0	0	0	0	0		69.214	476	411	0	0	1	0	0	0	0	0		67.216	472	370	0	0	1	0	0	0	0	0		66.826
58.314	525	79	0	0	0	0	1	0	0	0	1		67.115	421	59	0	1	0	0	0	0	0	0		69.341	476	412	0	0	1	0	0	0	0	0		67.331	472	370	0	0	1	0	0	0	0	0		66.944
58.379	526	76	0	0	0	0	1	0	0	0	1		67.228	421	59	0	1	0	0	0	0	0	0		69.473	477	416	0	0	1	0	0	0	0	0		67.441	467	376	0	0	1	0	0	0	0	0		67.054
58.413	526	76	0	0	0	0	1	0	0	0	1		67.347	421	57	0	1	0	0	0	0	0	0		69.598	477	418	0	0	1	0	0	0	0	0		67.559	469	379	0	0	1	0	0	0	0	0		67.171
58.578	526	73	0	0	0	0	1	0	0	0	1		67.462	421	56	0	1	0	0	0	0	0	0		69.712	478	419	0	0	1	0	0	0	0	0		67.671	468	381	0	0	1	0	0	0	0	0		67.289
58.649	527	71	0	0	0	0	1	0	0	0	1		67.579	420	54	0	1	0	0	0	0	0	0		69.818	475	417	0	0	1	0	0	0	0	0		67.792	463	390	0	0	1	0	0	0	0	0		67.41
58.745	528	70	0	0	0	0	1	0	0	0	1		67.692	420	54	0	1	0	0	0	0	0	0		69.918	473	417	0	0	1	0	0	0	0	0		67.906	463	390	0	0	1	0	0	0	0	0		67.53
58.845	527	70	0	0	0	0	1	0	0	0	1		67.81	420	55	0	1	0	0	0	0	0	0		70.053	471	419	0	0	1	0	0	0	0	0		68.026	459	396	0	0	1	0	0	0	0	0		67.948
58.88	526	71	0	0	0	0	1	0	0	0	1		67.925	419	55	0	1	0	0	0	0	0	0		70.174	470	419	0	0	1	0	0	0	0	0		68.147	459	397	0	0	1	0	0	0	0	0		67.958
58.915	525	72	0	0	0	0	1	0	0	0	1		68.038	419	55	0	1	0	0	0	0	0	0		70.361	469	419	0	0	1	0	0	0	0	0		68.259	456	399	0	0	1	0	0	0	0	0		68.068
59.144	510	87	0	0	0	0	1	0	0	0	1		68.157	419	54	0	1	0	0	0	0	0	0		70.48	467	416	0	0	1	0	0	0	0	0		68.374	456	399	0	0	1	0	0	0	0	0		68.192
59.179	508	88	0	0	0	0	1	0	0	0	1		68.27	419	54	0	1	0	0	0	0	0	0		70.599	466	412	0	0	1	0	0	0	0	0		68.491	444	406	0	0	1	0	0	0	0	0		68.308
59.279	509	85	0	0	0	0	1	0	0	0	1		68.39	420	55	0	1	0	0	0	0	0	0		70.715	468	410	0	0	1	0	0	0	0	0		68.608	438	408	0	0	1	0	0	0	0	0		68.427
59.345	513	80	0	0	0	0	1	0	0	0	1		68.512	420	55	0	1	0	0	0	0	0	0		70.847	468	411	0	0	1	0	0	0	0	0		68.728	438	408	0	0	1	0	0	0	0	0		68.543
59.379	515	77	0	0	0	0	1	0	0	0	1		68.636	421	55	0	1	0	0	0	0	0	0		70.965	468	411	0	0	1	0	0	0	0	0		68.845	420	410	0	0	1	0	0	0	0	0		68.663
59.58	523	66	0	0	0	0	1	0	0	0	1		68.754	423	56	0	1	0	0	0	0	0	0		71.066	468	411	0	0	1	0	0	0	0	0		68.954	420	410	0	0	1	0	0	0	0	0		68.779
59.645	523	66	0	0	0	0	1	0	0	0	1		68.87	426	56	0	1	0	0	0	0	0	0		71.193	468	411	0	0	1	0	0	0	0	0		69.083	420	410	0	0	1	0	0	0	0	0		68.796
59.68	523	67	0	0	0	0	1	0	0	0	1		68.98	425	56	0	1	0	0	0	0	0	0		71.345	468	411	0	0	1	0	0	0	0	0		69.2	396	410	0	0	1	0	0	0	0	0		68.901
60.01	520	74	0	0	0	0	1	0	0	0	1		69.091	425	55	0	1	0	0	0	0	0	0		71.472	467	410	0	0	1	0	0	0	0	0		69.309	396	410	0	0	1	0	0	0	0	0		69.02
60.045	519	74	0	0	0	0	1	0	0	0	1		69.206	426	55	0	1	0	0	0	0	0	0		71.605	467	410	0	0	1	0	0	0	0	0		69.426	394	412	0	0	1	0	0	0	0	0		69.136
60.079	517	73	0	0	0	0	1	0	0	0	1		69.323	426	55	0	1	0	0	0	0	0	0		71.731	466	414	0	0	1	0	0	0	0	0		69.548	394	412	0	0	1	0	0	0	0	0		69.253
60.145	514	69	0	0	0	0	1	0	0	0	1		69.451	428	57	0	1	0	0	0	0	0	0		71.871	473	421	0	0	1	0	0	0	0	0		69.662	394	412	0	0	1	0	0	0	0	0		69.376
60.179	513	67	0	0	0	0	1	0	0	0	1		69.565	429	57	0	1	0	0	0	0	0	0		72.016	472	421	0	0	1	0	0	0	0	0		69.769	391	412	0	0	1	0	0	0	0	0		69.585
60.28	508	61	0	0	0	0	1	0	0	0	1		69.677	429	57	0	1	0	0	0	0	0	0		72.16	471	421	0	0	1	0	0	0	0	0		69.881	387	413	0	0	1	0	0	0	0	0		69.594
60.479	503	58	0	0	0	0	1	0	0	0	1		69.793	429	57	0	1	0	0	0	0	0	0		72.367	468	419	0	0	1	0	0	0	0	0		70.191	347	414	0	0	0	0	0	0	0	0		69.701
60.545	501	58	0	0	0	0	1	0	0	0	1		69.914	429	57	0	1	0	0	0	0	0	0		72.47	465	418	0	0	1	0	0	0	0	0		70.199	347	414	0	0	0	0	0	0	0	0		69.821
60.58	500	57	0	0	0	0	1	0	0	0	1		70.036	429	57	0	1	0	0	0	0	0	0		72.687	460	419	0	0	1	0	0	0	0	0		70.306	344	415	0	0	0	0	0	0	0	0		69.939
60.71	497	56	0	0	0	0	1	0	0	0	1		70.16	429	57	0	1	0	0	0	0	0	0		73.034	464	416	0	0	1	0	0	0	0	0		70.422	344	415	0	0	0	0	0	0	0	0		70.053
60.756	497	56	0	0	0	0	1	0	0	0	0		70.28	424	56	0	1	0	0	0	0	0	0		73.174	467	416	0	0	1	0	0	0	0	0		70.531	336	412	0	0	0	0	0	0	0	0		70.177
60.846	494	60	0	0	0	0	1	0	0	0	0		70.401	424	57	0	1	0	0	0	0	0	0		73.301	467	418	0	0	1	0	0	0	0	0		70.651	330	409	0	0	0	0	0	0	0	0		70.289
60.91	492	62	0	0	0	0	1	0	0	0	0		70.52	425	58	0	1	0	0	0	0	0	0		73.42	471	420	0	0	1	0	0	0	0	0		70.765	330	409	0	0	0	0	0	0	0	0		70.399
61.01	489	62	0	0	0	0	1	0	0	0	0		70.631	426	59	0	1	0	0	0	0	0	0		73.545	473	422	0	0	1	0	0	0	0	0		70.895	327	408	0	0	0	0	0	0	0	0		70.514
61.045	489	62	0	0	0	0	1	0	0	0	0		70.753	428	63	0	1	0	0	0	0	0	0		73.65	473	421	0	0	1	0	0	0	0	0		71.015	327	408	0	0	0	0	0	0	0	0		70.627
61.18	488	61	0	0	0	0	1	0	0	0	0		70.871	428	63	0	1	0	0	0	0	0	0		73.777	476	421	0	0	1	0	0	0	0	0		71.123	327	408	0	0	0	0	0	0	0	0		70.739
61.245	488	61	0	0	0	0	1	0	0	0	0		70.997	429	63	0	1	0	0	0	0	0	0		73.895	476	421	0	0	1	0	0	0	0	0		71.25	327	408	0	0	0	0	0	0	0	0		70.845
61.376	490	61	0	0	0	0	1	0	0	0	0		71.11	428	62	0	1	0	0	0	0	0	0		74.011	471	417	0	0	1	0	0	0	0	0		71.367	324	402	0	0	0	0	0	0	0	0		70.853
61.411	490	61	0	0	0	0	1	0	0	0	0		71.224	427	62	0	1	0	0	0	0	0	0		74.149	468	417	0	0	1	0	0	0	0	0		71.487	323	402	0	0	0	0	0	0	0	0		70.96
61.575	492	61	0	0	0	0	1	0	0	0	0		71.333	427	62	0	1	0	0	0	0	0	0		74.25	465	418	0	0	1	0	0	0	0	0		71.603	323	401	0	0	0	0	0	0	0	0		71.083
61.645	492	61	0	0	0	0	1	0	0	0	0		71.44	425	65	0	1	0	0	0	0	0	0		74.357	463	418	0	0	1	0	0	0	0	0		71.722	323	401	0	0	0	0	0	0	0	0		71.199
61.711	492	60	0	0	0	0	1	0	0	0	0		71.551	425	69	0	1	0	0	0	0	0	0		74.485	458	412	0	0	1	0	0	0	0	0		71.848	325	403	0	0	0	0	0	0	0	0		71.421
61.776	492	61	0	0	0	0	1	0	0	0	0		71.663	425	69	0	1	0	0	0	0	0	0		74.604	453	412	0	0	1	0	0	0	0	0		71.966	324	403	0	0	0	0	0	0	0	0		71.431
61.911	493	62	0	0	0	0	1	0	0	0	0		71.778	424	68	0	1	0	0	0	0	0	0		74.709	445	415	0	0	1	0	0	0	0	0		72.079	324	398	0	0	0	0	0	0	0	0		71.535
62.075	493	63	0	0	0	0	1	0	0	0	0		71.886	424	68	0	1	0	0	0	0	0	0		74.838	441	416	0	0	1	0	0	0	0	0		72.199	323	397	0	0	0	0	0	0	0	0		71.65
62.111	492	64	0	0	0	0	1	0	0	0	0		72.011	419	68	0	1	0	0	0	0	0	0		74.943	438	415	0	0	1	0	0	0	0	0		72.312	323	397	0	0	0	0	0	0	0	0		71.763
62.276	489	74	0	0	0	0	1	0	0	0	0		72.126	419	68	0	1	0	0	0	0	0	0		75.07	438	415	0	0	1	0	0	0	0	0		72.427	322	397	0	0	0	0	0	0	0	0		71.878
62.376	487	79	0	0	0	0	1	0	0	0	0		72.24	417	68	0	1	0	0	0	0	0	0		75.195	433	414	0	0	1	0	0	0	0	0		72.541	322	397	0	0	0	0	0	0	0	0		72.003
62.41	486	79	0	0	0	0	1	0	0	0	0		72.352	415	68	0	1	0	0	0	0	0	0		75.329	427	411	0	0	1	0	0	0	0	0		72.657	322	396	0	0	0	0	0	0	0	0		72.122
62.446	485	79	0	0	0	0	1	0	0	0	0		72.422	415	68	0	1	0	0	0	1	0	0		75.429	428	413	0	0	1	0	0	0	0	0		72.773	322	396	0	0	0	0	0	0	0	0		72.237
62.611	488	81	0	0	0	0	1	0	0	0	0		72.466	414	68	0	1	0	0	0	1	0	0		75.555	428	412	0	0	1	0	0	0	0	0		72.882	323	397	0	0	0	0	0	0	0	0		72.353
62.712	490	79	0	0	0	0	1	0	0	0	0		72.581	415	69	0	1	0	0	0	1	0	0		75.682	426	406	0	0	1	0	0	0	0	0		72.995	323	397	0	0	0	0	0	0	0	0		72.475
62.877	490	75	0	0	0	0	1	0	0	0	0		72.696	411	73	0	1	0	0	0	1	0	0		75.783	425	402	0	0	1	0	0	0	0	0		73.111	323	397	0	0	0	0	0	0	0	0		72.595
62.942	487	75	0	0	0	0	1	0	0	0	0		72.821	406	77	0	1	0	0	0	1	0	0		75.917	427	400	0	0	1	0	0	0	0	0		73.225	321	403	0	0	0	0	0	0	0	0		72.715
63.108	475	79	0	0	0	0	1	0	0	0	0		72.938	403	78	0	1	0	0	0	1	0	0		76.042	433	398	0	0	1	0	0	0	0	0		73.335	321	403	0	0	0	0	0	0	0	0		72.835
63.177	469	80	0	0	0	0	1	0	0	0	0		73.052	402	78	0	1	0	0	0	1	0	0		76.15	440	390	0	0	1	0	0	0	0	0		73.443	311	404	0	0	0	0	0	0	0	0		72.948
63.242	465	81	0	0	0	0	1	0	0	0	0		73.163	400	82	0	1	0	0	0	1	0	0		76.279	448	386	0	0	1	0	0	0	0	0		73.557	295	404	0	0	0	0	0	0	0	0		73.262
63.308	462	79	0	0	0	0	1	0	0	0	0		73.282	396	92	0	1	0	0	0	1	0	0		76.394	448	386	0	0	1	0	0	0	0	0		73.679	295	404	0	0	0	0	0	0	0	0		73.271
63.377	459	77	0	0	0	0	1	0	0	0	0		73.404	395	94	0	1	0	0	0	1	0	0		76.519	470	381	0	0	1	0	0	0	0	0		73.789	295	404	0	0	0	0	0	0	0	0		73.375
63.508	449	77	0	0	0	0	1	0	0	0	0		73.515	390	101	0	1	0	0	0	1	0	0		76.627	473	383	0	0	1	0	0	0	0	0		73.911	295	404	0	0	0	0	0	0	0	0		73.497
63.608	443	78	0	0	0	0	1	0	0	0	0		73.635	391	105	0	1	0	0	0	1	0	0		76.746	474	385	0	0	1	0	0	0	0	0		74.141	232	409	0	0	0	1	0	0	0	0		73.615
63.712	443	75	0	0	0	0	1	0	0	0	0		73.752	389	112	0	1	0	0	0	1	0	0		76.854	473	387	0	0	1	0	0	0	0	0		74.15	232	409	0	0	0	1	0	0	0	1		73.738
63.878	432	69	0	0	0	0	1	0	0	0	0		73.859	387	118	0	1	0	0	0	1	0	0		77.005	472	385	0	0	1	0	0	0	0	0		74.251	229	411	0	0	0	1	0	0	0	1		73.863
63.977	420	66	0	0	0	0	1	0	0	0	0		73.972	381	126	0	1	0	0	0	1	0	0		77.171	486	369	0	0	1	0	0	0	0	0		74.36	229	411	0	0	0	1	0	0	0	1		73.986
64.207	375	60	0	0	0	0	0	0	0	0	0		74.094	382	126	0	1	0	0	0	1	0	0		77.297	488	367	0	0	1	0	0	0	0	0		74.469	226	411	0	0	0	1	0	0	0	1		74.103
64.242	373	60	0	0	0	0	0	0	0	0	0		74.205	382	125	0	1	0	0	0	1	0	0		77.419	486	367	0	0	1	0	0	0	0	0		74.577	225	411	0	0	0	1	0	0	0	1		74.215
64.377	358	54	0	0	0	0	0	0	0	0	0		74.322	383	123	0	1	0	0	0	1	0	0		77.541	485	368	0	0	1	0	0	0	0	0		74.687	220	411	0	0	0	1	0	0	0	1		74.338
64.507	332	51	0	0	0	0	0	0	0	0	0		74.436	386	120	0	1	0	0	0	1	0	0		77.654	486	368	0	0	1	0	0	0	0	0		74.806	219	411	0	0	0	1	0	0	0	1		74.462
64.542	327	51	0	0	0	0	0	0	0	0	0		74.557	387	118	0	1	0	0	0	1	0	0		77.767	482	371	0	0	1	0	0	0	0	0		74.919	217	411	0	0	0	1	0	0	0	1		74.568
64.577	323	49	0	0	0	0	0	0	0	0	0		74.671	385	119	0	1	0	0	0	1	0	0		77.871	482	371	0	0	1	0	0	0	0	0		75.031	216	412	0	0	0	1	0	0	0	1		74.677
64.707	303	46	0	0	0	0	0	0	0	0	0		74.788	384	119	0	1	0	0	0	1	0	0		77.996	485	351	0	0	1	0	0	0	0	0		75.156	211	414	0	0	0	1	0	0	0	1		74.785
64.743	299	46	0	0	0	0	0	0	0	0	0		74.905	384	119	0	1	0	0	0	1	0	0		78.225	491	325	0	0	1	0	0	0	0	0		75.265	209	413	0	0	0	1	0	0	0	1		74.899
64.973	246	44	0	0	0	1	0	0	0	0	0		75.022	384	119	0	1	0	0	0	1	0	0		78.457	496	261	0	0	0	0	0	0	0	0		75.391	208	413	0	0	0	1	0	0	0	1		75.01
64.982	246	44	0	0	0	1	0	0	0	1	0		75.145	383	120	0	1	0	0	0	1	0	0		78.468	496	261	0	0	0	0	0	0	0	0		75.498	208	413	0	0	0	1	0	0	0	1		75.126
65.043	239	44	0	0	0	1	0	0	0	1	0		75.26	379	122	0	1	0	0	0	1	0	0		78.586	498	237	0	0	0	0	0	0	0	0		75.609	204	413	0	0	0	1	0	0	0	1		75.246
65.244	219	44	0	0	0	1	0	0	0	1	0		75.377	379	122	0	1	0	0	0	1	0	0		78.816	499	209	0	0	0	0	0	0	0	0		75.728	202	413	0	0	0	1	0	0	0	1		75.362
65.474	220	43	0	0	0	1	0	0	0	1	0		75.492	379	122	0	1	0	0	0	1	0	0		79.009	496	151	0	1	0	0	0	0	0	0		75.851	205	414	0	0	0	1	0	0	0	1		75.479
65.608	217	45	0	0	0	1	0	0	0	1	0		75.6	372	127	0	1	0	0	0	1	0	0		79.024	496	151	0	1	0	0	0	1	0	0		75.965	205	414	0	0	0	1	0	0	0	1		75.598
65.709	214	47	0	0	0	1	0	0	0	1	0		75.711	372	124	0	1	0	0	0	1	0	0		79.157	498	125	0	1	0	0	0	1	0	0		76.08	205	414	0	0	0	1	0	0	0	1		75.716
65.744	212	48	0	0	0	1	0	0	0	1	0		75.828	372	124	0	1	0	0	0	1	0	0		79.285	496	107	0	1	0	0	0	1	0	0		76.197	204	413	0	0	0	1	0	0	0	1		75.833
66.073	180	59	0	0	0	1	0	0	0	1	0		75.95	372	124	0	1	0	0	0	1	0	0		79.398	494	93	0	1	0	0	0	1	0	0		76.312	203	412	0	0	0	1	0	0	0	1		75.954
66.108	177	59	0	0	0	1	0	0	0	1	0		76.065	369	122	0	1	0	0	0	1	0	0		79.542	495	89	0	1	0	0	0	1	0	0		76.423	203	412	0	0	0	1	0	0	0	1		76.064
66.209	169	62	0	0	0	1	0	0	0	1	0		76.18	368	122	0	1	0	0	0	1	0	0		79.66	492	92	0	1	0	0	0	1	0	0		76.546	203	412	0	0	0	1	0	0	0	1		76.178
66.308	163	64	0	0	0	1	0	0	0	1	0		76.3	326	120	0	0	0	0	0	1	0	0		79.767	492	92	0	1	0	0	0	1	0	0		76.661	193	416	0	0	0	1	0	0	0	1		76.299
66.373	162	62	0	0	0	1	0	0	0	1	0		76.31	326	120	0	0	0	0	0	0	0	0		79.874	492	93	0	1	0	0	0	1	0	0		76.77	185	416	0	0	0	1	0	0	0	1		76.409
66.408	161	61	0	0	0	1	0	0	0	1	0		76.411	325	119	0	0	0	0	0	0	0	0		80.002	492	93	0	1	0	0	0	1	0	0		76.879	185	416	0	0	0	1	0	0	0	1		76.526
66.473	160	61	0	0	0	1	0	0	0	1	0		76.525	325	119	0	0	0	0	0	0	0	0		80.118	492	93	0	1	0	0	0	1	0	0		76.998	185	416	0	0	0	1	0	0	0	1		76.644
66.508	160	61	0	0	0	1	0	0	0	1	0		76.633	316	122	0	0	0	0	0	0	0	0		80.241	490	94	0	1	0	0	0	1	0	0		77.109	165	415	0	0	0	1	0	0	0	1		76.768
66.609	159	60	0	0	0	1	0	0	0	1	0		76.758	316	122	0	0	0	0	0	0	0	0		80.357	488	94	0	1	0	0	0	1	0	0		77.226	166	416	0	0	0	1	0	0	0	1		76.883
66.674	158	58	0	0	0	1	0	0	0	1	0		76.868	316	122	0	0	0	0	0	0	0	0		80.48	491	87	0	1	0	0	0	1	0	0		77.34	166	416	0	0	0	1	0	0	0	1		76.994
66.708	157	57	0	0	0	1	0	0	0	1	0		76.982	316	122	0	0	0	0	0	0	0	0		80.598	491	86	0	1	0	0	0	1	0	0		77.448	166	416	0	0	0	1	0	0	0	1		77.103
66.773	154	55	0	0	0	1	0	0	0	1	0		77.098	268	130	0	0	0	0	0	0	0	0		80.698	493	82	0	1	0	0	0	1	0	0		77.57	167	416	0	0	0	1	0	0	0	1		77.21
66.808	153	54	0	0	0	1	0	0	0	1	0		77.213	267	129	0	0	0	0	0	0	0	0		80.825	493	83	0	1	0	0	0	1	0	0		77.696	168	417	0	0	0	1	0	0	0	1		77.322
66.909	149	52	0	0	0	1	0	0	0	1	0		77.328	264	127	0	0	0	0	0	0	0	0		80.929	493	83	0	1	0	0	0	1	0	0		77.813	168	416	0	0	0	1	0	0	0	1		77.447
67.006	147	50	0	0	0	1	0	0	0	1	0		77.447	262	126	0	0	0	0	0	0	0	0		81.046	493	84	0	1	0	0	0	1	0	0		77.924	167	416	0	0	0	1	0	0	0	1		77.559
67.111	147	50	0	0	0	1	0	0	0	1	0		77.567	258	124	0	0	0	0	0	0	0	0		81.146	493	84	0	1	0	0	0	1	0	0		78.04	163	417	0	0	0	1	0	0	0	1		77.671
67.175	148	50	0	0	0	1	0	0	0	1	0		77.678	256	120	0	0	0	0	0	0	0	0		81.248	492	89	0	1	0	0	0	1	0	0		78.152	163	417	0	0	0	1	0	0	0	1		77.786
67.275	155	53	0	0	0	1	0	0	0	1	0		77.789	253	118	0	0	0	0	0	0	0	0		81.372	487	91	0	1	0	0	0	1	0	0		78.268	162	417	0	0	0	1	0	0	0	1		77.902
67.405	166	55	0	0	0	1	0	0	0	1	0		77.91	253	118	0	0	0	0	0	0	0	0		81.495	486	87	0	1	0	0	0	1	0	0		78.391	161	417	0	0	0	1	0	0	0	1		78.066
67.505	166	57	0	0	0	1	0	0	0	1	0		78.026	253	118	0	0	0	0	0	0	0	0		81.595	488	84	0	1	0	0	0	1	0	0		78.509	162	416	0	0	0	1	0	0	0	1		78.078
67.641	159	71	0	0	0	1	0	0	0	1	0		78.149	246	100	0	0	0	0	0	0	0	0		81.708	488	83	0	1	0	0	0	1	0	0		78.639	163	416	0	0	0	1	0	0	0	1		78.173
67.705	155	84	0	0	0	1	0	0	0	1	0		78.257	246	100	0	0	0	0	0	0	0	0		81.809	488	83	0	1	0	0	0	1	0	0		78.758	164	416	0	0	0	1	0	0	0	1		78.285
67.806	152	107	0	0	0	1	0	0	0	1	0		78.368	246	100	0	0	0	0	0	0	0	0		81.929	488	83	0	1	0	0	0	1	0	0		78.873	164	416	0	0	0	1	0	0	0	1		78.392
67.876	152	123	0	0	0	1	0	0	0	1	0		78.488	244	94	0	0	0	0	0	0	0	0		82.04	490	84	0	1	0	0	0	1	0	0		78.986	164	416	0	0	0	1	0	0	0	1		78.504
68.006	149	148	0	0	0	1	0	0	0	1	0		79.192	242	82	0	0	0	0	0	0	0	0		82.159	491	83	0	1	0	0	0	1	0	0		79.094	162	414	0	0	0	1	0	0	0	1		78.627
68.14	147	202	0	0	0	0	0	0	0	1	0		79.304	243	82	0	0	0	0	0	0	0	0		82.28	493	85	0	1	0	0	0	1	0	0		79.151	162	414	0	0	0	1	0	0	0	0		78.749
68.149	147	202	0	0	0	0	0	0	0	0	0		79.415	244	84	0	0	0	0	0	0	0	0		82.401	490	88	0	1	0	0	0	1	0	0		79.218	160	413	0	0	0	1	0	0	0	0		78.76
68.205	146	218	0	0	0	0	0	0	0	0	0		79.525	244	84	0	0	0	0	0	0	0	0		82.501	487	83	0	1	0	0	0	1	0	0		79.336	161	413	0	0	0	1	0	0	0	0		78.864
68.371	143	256	0	0	0	0	0	0	0	0	0		79.639	244	83	0	0	0	0	0	0	0	0		82.628	486	83	0	1	0	0	0	1	0	0		79.457	163	414	0	0	0	1	0	0	0	0		78.982
68.506	143	268	0	0	0	0	0	0	0	0	0		79.749	244	83	0	0	0	0	0	0	0	0		82.761	487	87	0	1	0	0	0	1	0	0		79.573	163	414	0	0	0	1	0	0	0	0		79.1
69.039	145	321	0	0	1	0	0	0	0	0	0		79.859	244	83	0	0	0	0	0	0	0	0		82.885	484	86	0	1	0	0	0	1	0	0		79.692	163	414	0	0	0	1	0	0	0	0		79.214
69.048	145	321	0	0	1	0	0	0	1	0	0		79.977	245	83	0	0	0	0	0	0	0	0		83.003	476	76	0	1	0	0	0	1	0	0		79.812	165	414	0	0	0	1	0	0	0	0		79.333
69.109	148	324	0	0	1	0	0	0	1	0	0		80.097	244	83	0	0	0	0	0	0	0	0		83.131	464	66	0	1	0	0	0	1	0	0		79.924	165	415	0	0	0	1	0	0	0	0		79.448
69.24	151	332	0	0	1	0	0	0	1	0	0		80.219	244	83	0	0	0	0	0	0	0	0		83.257	463	68	0	1	0	0	0	1	0	0		80.032	165	416	0	0	0	1	0	0	0	0		79.563
69.309	152	336	0	0	1	0	0	0	1	0	0		80.336	243	82	0	0	0	0	0	0	0	0		83.373	461	68	0	1	0	0	0	1	0	0		80.149	165	416	0	0	0	1	0	0	0	0		79.676
69.409	154	341	0	0	1	0	0	0	1	0	0		80.446	242	82	0	0	0	0	0	0	0	0		83.497	445	60	0	1	0	0	0	1	0	0		80.264	165	416	0	0	0	1	0	0	0	0		79.79
69.475	154	341	0	0	1	0	0	0	1	0	0		80.56	241	82	0	0	0	0	0	0	0	0		83.609	443	60	0	1	0	0	0	1	0	0		80.373	165	416	0	0	0	1	0	0	0	0		79.91
69.539	153	339	0	0	1	0	0	0	1	0	0		80.675	241	90	0	0	0	0	0	0	0	0		83.73	445	61	0	1	0	0	0	1	0	0		80.483	166	416	0	0	0	1	0	0	0	0		80.018
69.605	152	338	0	0	1	0	0	0	1	0	0		80.788	241	92	0	0	0	0	0	0	0	0		83.851	446	62	0	1	0	0	0	1	0	0		80.598	166	416	0	0	0	1	0	0	0	0		80.141
69.84	155	344	0	0	1	0	0	0	1	0	0		80.899	240	93	0	0	0	0	0	0	0	0		83.974	449	66	0	1	0	0	0	1	0	0		80.712	166	416	0	0	0	1	0	0	0	0		80.261
69.94	153	355	0	0	1	0	0	0	1	0	0		81.015	240	93	0	0	0	0	0	0	0	0		84.025	449	66	0	1	0	0	0	0	0	0		80.825	166	414	0	0	0	1	0	0	0	0		80.372
70.075	155	377	0	0	1	0	0	0	1	0	0		81.133	240	93	0	0	0	0	0	0	0	0		84.145	434	68	0	1	0	0	0	0	0	0		80.941	162	412	0	0	0	1	0	0	0	0		80.474
70.11	157	382	0	0	1	0	0	0	1	0	0		81.243	240	93	0	0	0	0	0	0	0	0		84.275	414	66	0	1	0	0	0	0	0	0		81.056	155	405	0	0	0	1	0	0	0	0		80.584
70.239	156	396	0	0	1	0	0	0	1	0	0		81.354	240	93	0	0	0	0	0	0	0	0		84.591	399	64	0	1	0	0	0	0	0	0		81.165	148	402	0	0	0	1	0	0	0	0		80.7
70.34	155	396	0	0	1	0	0	0	1	0	0		81.477	240	93	0	0	0	0	0	0	0	0		84.95	349	57	0	0	0	0	0	0	0	0		81.278	145	398	0	0	0	1	0	0	0	0		80.82
70.374	155	396	0	0	1	0	0	0	1	0	0		81.599	240	93	0	0	0	0	0	0	0	0		84.959	349	57	0	0	0	0	0	0	0	0		81.403	140	389	0	0	0	1	0	0	0	0		80.932
70.505	148	390	0	0	1	0	0	0	1	0	0		81.724	240	93	0	0	0	0	0	0	0	0		85.153	341	55	0	0	0	0	0	0	0	0		81.527	140	389	0	0	0	1	0	0	0	0		81.053
70.609	149	389	0	0	1	0	0	0	1	0	0		81.84	240	93	0	0	0	0	0	0	0	0		85.355	329	63	0	0	0	0	0	0	0	0		81.639	137	383	0	0	0	1	0	0	0	0		81.174
70.675	152	388	0	0	1	0	0	0	1	0	0		81.953	241	93	0	0	0	0	0	0	0	0		85.52	302	60	0	0	0	0	0	0	0	0		81.763	137	381	0	0	0	1	0	0	0	0		81.292
70.904	153	389	0	0	1	0	0	0	1	0	0		82.067	241	93	0	0	0	0	0	0	0	0		85.802	237	53	1	0	0	0	0	0	0	0		81.871	137	379	0	0	0	1	0	0	0	0		81.411
70.939	151	389	0	0	1	0	0	0	1	0	0		82.184	243	91	0	0	0	0	0	0	0	0		85.81	237	53	1	0	0	0	1	0	0	0		81.986	138	380	0	0	0	1	0	0	0	0		81.522
71.004	152	388	0	0	1	0	0	0	1	0	0		82.301	244	91	0	0	0	0	0	0	0	0		85.933	236	53	1	0	0	0	1	0	0	0		82.101	138	380	0	0	0	1	0	0	0	0		81.634
71.04	153	387	0	0	1	0	0	0	1	0	0		82.417	245	89	0	0	0	0	0	0	0	0		86.066	236	53	1	0	0	0	1	0	0	0		82.221	141	377	0	0	0	1	0	0	0	0		81.751
71.106	154	387	0	0	1	0	0	0	1	0	0		82.537	250	86	0	0	0	0	0	0	0	0		86.3	199	56	1	0	0	0	1	0	0	0		82.335	141	377	0	0	0	1	0	0	0	0		81.863
71.14	155	387	0	0	1	0	0	0	1	0	0		82.651	252	87	0	0	0	0	0	0	0	0		86.401	197	54	1	0	0	0	1	0	0	0		82.451	141	377	0	0	0	1	0	0	0	0		81.972
71.24	155	387	0	0	1	0	0	0	1	0	0		82.762	253	87	0	0	0	0	0	0	0	0		86.502	199	55	1	0	0	0	1	0	0	0		82.567	144	365	0	0	0	1	0	0	0	0		82.102
71.341	156	387	0	0	1	0	0	0	1	0	0		82.875	253	87	0	0	0	0	0	0	0	0		86.629	201	56	1	0	0	0	1	0	0	0		82.686	145	363	0	0	0	1	0	0	0	0		82.115
71.406	156	387	0	0	1	0	0	0	1	0	0		82.991	253	87	0	0	0	0	0	0	0	0		86.757	203	57	1	0	0	0	1	0	0	0		82.801	144	363	0	0	0	1	0	0	0	0		82.217
71.441	156	387	0	0	1	0	0	0	1	0	0		83.103	253	87	0	0	0	0	0	0	0	0		86.868	205	57	1	0	0	0	1	0	0	0		82.92	144	363	0	0	0	1	0	0	0	0		82.339
71.506	156	387	0	0	1	0	0	0	1	0	0		83.218	253	88	0	0	0	0	0	0	0	0		86.971	203	56	1	0	0	0	1	0	0	0		83.03	145	363	0	0	0	1	0	0	0	0		82.446
71.54	156	387	0	0	1	0	0	0	1	0	0		83.344	252	88	0	0	0	0	0	0	0	0		87.106	205	56	1	0	0	0	1	0	0	0		83.14	145	362	0	0	0	1	0	0	0	0		82.561
71.776	151	389	0	0	1	0	0	0	1	0	0		83.459	251	87	0	0	0	0	0	0	0	0		87.25	204	56	1	0	0	0	1	0	0	0		83.252	146	362	0	0	0	1	0	0	0	0		83.536
71.84	152	390	0	0	1	0	0	0	1	0	0		83.581	250	84	0	0	0	0	0	0	0	0		87.375	204	56	1	0	0	0	1	0	0	0		83.363	146	362	0	0	0	1	0	0	0	0		83.547
71.876	152	391	0	0	1	0	0	0	1	0	0		83.698	251	81	0	0	0	0	0	0	0	0		87.501	205	56	1	0	0	0	1	0	0	0		83.483	146	362	0	0	0	1	0	0	0	0		83.647
72.005	152	391	0	0	1	0	0	0	1	0	0		83.818	251	81	0	0	0	0	0	0	0	0		87.618	205	56	1	0	0	0	1	0	0	0		83.594	146	362	0	0	0	1	0	0	0	0		83.767
72.105	152	391	0	0	1	0	0	0	1	0	0		83.931	251	77	0	0	0	0	0	0	0	0		87.725	205	56	1	0	0	0	1	0	0	0		83.722	146	362	0	0	0	1	0	0	0	0		83.873
72.141	152	390	0	0	1	0	0	0	1	0	0		84.051	251	77	0	0	0	0	0	0	0	0		87.837	205	56	1	0	0	0	1	0	0	0		83.839	145	361	0	0	0	1	0	0	0	0		83.982
72.27	151	391	0	0	1	0	0	0	1	0	0		84.158	262	71	0	0	0	0	0	0	0	0		87.952	205	56	1	0	0	0	1	0	0	0		83.953	145	361	0	0	0	1	0	0	0	0		84.095
72.341	150	392	0	0	1	0	0	0	1	0	0		84.281	262	66	0	0	0	0	0	0	0	0		88.068	205	56	1	0	0	0	1	0	0	0		84.068	145	361	0	0	0	1	0	0	0	0		84.218
72.505	150	390	0	0	1	0	0	0	1	0	0		84.393	263	66	0	0	0	0	0	0	0	0		88.169	205	57	1	0	0	0	1	0	0	0		84.178	145	361	0	0	0	1	0	0	0	0		84.33
72.57	150	390	0	0	1	0	0	0	1	0	0		84.505	264	66	0	0	0	0	0	0	0	0		88.285	205	57	1	0	0	0	1	0	0	0		84.303	145	361	0	0	0	1	0	0	0	0		84.442
72.705	150	390	0	0	1	0	0	0	1	0	0		84.618	263	67	0	0	0	0	0	0	0	0		88.406	205	56	1	0	0	0	1	0	0	0		84.428	145	361	0	0	0	1	0	0	0	0		84.56
72.77	150	391	0	0	1	0	0	0	1	0	0		84.73	263	67	0	0	0	0	0	0	0	0		88.597	205	56	1	0	0	0	1	0	0	0		84.541	145	361	0	0	0	1	0	0	0	0		84.682
72.805	151	390	0	0	1	0	0	0	1	0	0		84.847	264	66	0	0	0	0	0	0	0	0		88.706	205	56	1	0	0	0	1	0	0	0		84.641	145	362	0	0	0	1	0	0	0	0		84.806
72.871	152	390	0	0	1	0	0	0	1	0	0		84.955	263	67	0	0	0	0	0	0	0	0		88.829	205	56	1	0	0	0	1	0	0	0		84.75	145	361	0	0	0	1	0	0	0	0		84.932
72.905	151	390	0	0	1	0	0	0	1	0	0		85.068	263	67	0	0	0	0	0	0	0	0		88.953	205	56	1	0	0	0	1	0	0	0		84.87	144	362	0	0	0	1	0	0	0	0		85.047
73.171	151	388	0	0	1	0	0	0	1	0	0		85.185	261	67	0	0	0	0	0	0	0	0		89.066	205	56	1	0	0	0	1	0	0	0		84.983	144	361	0	0	0	1	0	0	0	0		85.16
73.236	151	388	0	0	1	0	0	0	1	0	0		85.303	262	67	0	0	0	0	0	0	0	0		89.198	211	59	1	0	0	0	1	0	0	0		85.09	144	361	0	0	0	1	0	0	0	0		85.281
73.272	151	389	0	0	1	0	0	0	1	0	0		85.415	263	65	0	0	0	0	0	0	0	0		89.31	215	59	1	0	0	0	1	0	0	0		85.211	145	341	0	0	0	1	0	0	0	0		85.389
73.306	151	389	0	0	1	0	0	0	1	0	0		85.532	263	65	0	0	0	0	0	0	0	0		89.414	216	58	1	0	0	0	1	0	0	0		85.331	146	335	0	0	0	1	0	0	0	0		85.495
73.372	150	389	0	0	1	0	0	0	1	0	0		85.64	263	65	0	0	0	0	0	0	0	0		89.531	215	58	1	0	0	0	1	0	0	0		85.441	145	333	0	0	0	1	0	0	0	0		85.617
73.407	150	389	0	0	1	0	0	0	1	0	0		85.75	263	65	0	0	0	0	0	0	0	0		89.647	215	58	1	0	0	0	1	0	0	0		85.562	142	324	0	0	0	1	0	0	0	0		85.733
73.671	150	389	0	0	1	0	0	0	1	0	0		85.868	263	65	0	0	0	0	0	0	0	0		89.765	215	58	1	0	0	0	1	0	0	0		85.69	141	318	0	0	0	1	0	0	0	0		85.863
73.772	152	389	0	0	1	0	0	0	1	0	0		85.979	262	74	0	0	0	0	0	0	0	0		89.892	215	58	1	0	0	0	1	0	0	0		85.808	141	318	0	0	0	1	0	0	0	0		85.978
73.907	151	390	0	0	1	0	0	0	1	0	0		86.095	264	77	0	0	0	0	0	0	0	0		90.021	215	58	1	0	0	0	1	0	0	0		85.922	140	315	0	0	0	1	0	0	0	0		86.089
73.971	150	390	0	0	1	0	0	0	1	0	0		86.219	266	80	0	0	0	0	0	0	0	0		90.251	215	58	1	0	0	0	1	0	0	0		86.037	140	316	0	0	0	1	0	0	0	0		86.203
74.036	150	390	0	0	1	0	0	0	1	0	0		86.331	269	87	0	0	0	0	0	0	0	0		90.376	215	58	1	0	0	0	1	0	0	0		86.145	141	316	0	0	0	1	0	0	0	0		86.319
74.049	150	390	0	0	1	0	0	0	0	0	0		86.442	269	87	0	0	0	0	0	0	0	0		90.488	215	58	1	0	0	0	1	0	0	0		86.255	141	316	0	0	0	1	0	0	0	0		86.436
74.072	150	389	0	0	1	0	0	0	0	0	0		86.561	269	97	0	0	0	0	0	0	0	0		90.591	215	58	1	0	0	0	1	0	0	0		86.365	140	316	0	0	0	1	0	0	0	0		86.559
74.206	153	385	0	0	1	0	0	0	0	0	0		86.68	267	102	0	0	0	0	0	0	0	0		90.811	215	58	1	0	0	0	0	0	0	0		86.488	140	316	0	0	0	1	0	0	0	0		86.741
74.306	155	387	0	0	1	0	0	0	0	0	0		86.805	266	106	0	0	0	0	0	0	0	0		90.822	215	58	1	0	0	0	0	0	0	0		86.594	140	316	0	0	0	1	0	0	0	0		86.751
74.372	155	387	0	0	1	0	0	0	0	0	0		86.915	266	106	0	0	0	0	0	0	0	0		90.922	215	58	1	0	0	0	0	0	0	0		86.708	139	316	0	0	0	1	0	0	0	0		86.865
74.472	156	387	0	0	1	0	0	0	0	0	0		87.019	263	112	0	0	0	0	0	0	0	0		91.041	215	58	1	0	0	0	0	0	0	0		86.818	138	315	0	0	0	1	0	0	0	0		86.976
74.536	154	387	0	0	1	0	0	0	0	0	0		87.135	262	113	0	0	0	0	0	0	0	0		91.168	215	58	1	0	0	0	0	0	0	0		87.111	139	279	0	0	0	0	0	0	0	0		87.097
74.571	154	387	0	0	1	0	0	0	0	0	0		87.26	257	110	0	0	0	0	0	0	0	0		91.287	215	58	1	0	0	0	0	0	0	0		87.119	139	279	0	0	0	0	0	0	0	0		87.212
74.772	153	386	0	0	1	0	0	0	0	0	0		87.376	254	111	0	0	0	0	0	0	0	0		91.411	215	58	1	0	0	0	0	0	0	0		87.225	139	277	0	0	0	0	0	0	0	0		87.326
74.837	152	387	0	0	1	0	0	0	0	0	0		87.487	254	112	0	0	0	0	0	0	0	0		91.528	215	58	1	0	0	0	0	0	0	0		87.336	140	276	0	0	0	0	0	0	0	0		87.452
74.871	152	387	0	0	1	0	0	0	0	0	0		87.594	253	112	0	0	0	0	0	0	0	0		91.628	215	58	1	0	0	0	0	0	0	0		87.445	139	275	0	0	0	0	0	0	0	0		87.569
74.971	152	386	0	0	1	0	0	0	0	0	0		87.716	253	111	0	0	0	0	0	0	0	0		91.742	215	58	1	0	0	0	0	0	0	0		87.563	139	275	0	0	0	0	0	0	0	0		87.682
75.037	153	386	0	0	1	0	0	0	0	0	0		87.842	252	111	0	0	0	0	0	0	0	0		91.87	215	58	1	0	0	0	0	0	0	0		87.687	144	269	0	0	0	0	0	0	0	0		87.798
75.237	156	388	0	0	1	0	0	0	0	0	0		87.958	252	111	0	0	0	0	0	0	0	0		91.986	215	58	1	0	0	0	0	0	0	0		87.805	143	269	0	0	0	0	0	0	0	0		87.908
75.303	156	388	0	0	1	0	0	0	0	0	0		88.067	252	111	0	0	0	0	0	0	0	0		92.105	215	58	1	0	0	0	0	0	0	0		87.923	143	269	0	0	0	0	0	0	0	0		88.025
75.337	156	388	0	0	1	0	0	0	0	0	0		88.174	252	111	0	0	0	0	0	0	0	0		92.224	215	58	1	0	0	0	0	0	0	0		88.045	142	270	0	0	0	0	0	0	0	0		88.142
75.373	155	388	0	0	1	0	0	0	0	0	0		88.294	252	111	0	0	0	0	0	0	0	0		92.368	215	58	1	0	0	0	0	0	0	0		88.153	141	271	0	0	0	0	0	0	0	0		88.262
75.472	154	388	0	0	1	0	0	0	0	0	0		88.406	252	111	0	0	0	0	0	0	0	0		92.493	216	58	1	0	0	0	0	0	0	0		88.269	141	271	0	0	0	0	0	0	0	0		88.379
75.537	154	388	0	0	1	0	0	0	0	0	0		88.523	252	111	0	0	0	0	0	0	0	0		92.594	216	58	1	0	0	0	0	0	0	0		88.389	140	261	0	0	0	0	0	0	0	0		88.498
75.573	154	388	0	0	1	0	0	0	0	0	0		88.64	251	107	0	0	0	0	0	0	0	0		92.717	215	58	1	0	0	0	0	0	0	0		88.502	141	259	0	0	0	0	0	0	0	0		88.615
75.737	154	385	0	0	1	0	0	0	0	0	0		88.761	249	107	0	0	0	0	0	0	0	0		92.853	216	58	1	0	0	0	0	0	0	0		88.62	141	259	0	0	0	0	0	0	0	0		88.729
75.803	153	384	0	0	1	0	0	0	0	0	0		88.878	244	105	0	0	0	0	0	0	0	0		93.001	217	58	1	0	0	0	0	0	0	0		88.728	134	232	0	0	0	0	0	0	0	0		88.839
75.873	152	384	0	0	1	0	0	0	0	0	0		88.995	244	105	0	0	0	0	0	0	0	0		93.117	219	58	1	0	0	0	0	0	0	0		88.848	134	232	0	0	0	0	0	0	0	0		88.957
75.972	149	386	0	0	1	0	0	0	0	0	0		89.102	244	104	0	0	0	0	0	0	0	0		93.231	219	59	1	0	0	0	0	0	0	0		88.964	133	222	0	0	0	0	0	0	0	0		89.078
76.103	148	387	0	0	1	0	0	0	0	0	0		89.219	243	103	0	0	0	0	0	0	0	0		93.351	219	59	1	0	0	0	0	0	0	0		89.085	132	219	0	0	0	0	0	0	0	0		89.191
76.172	149	386	0	0	1	0	0	0	0	0	0		89.389	209	104	1	0	0	0	0	0	0	0		93.475	219	59	1	0	0	0	0	0	0	0		89.207	131	215	0	0	0	0	0	0	0	0		89.31
76.272	148	385	0	0	1	0	0	0	0	0	0		89.396	209	104	1	0	0	0	1	0	0	0		93.603	220	58	1	0	0	0	0	0	0	0		89.316	130	208	0	0	0	0	0	0	0	0		89.428
76.338	149	385	0	0	1	0	0	0	0	0	0		89.496	208	104	1	0	0	0	1	0	0	0		93.727	219	57	1	0	0	0	0	0	0	0		90.057	132	203	0	0	0	0	0	0	0	0		89.545
76.403	150	385	0	0	1	0	0	0	0	0	0		89.611	201	103	1	0	0	0	1	0	0	0		93.832	217	56	1	0	0	0	0	0	0	0		90.18	132	203	0	0	0	0	0	0	0	0		89.657
76.473	148	388	0	0	1	0	0	0	0	0	0		89.733	195	106	1	0	0	0	1	0	0	0		93.936	206	55	1	0	0	0	0	0	0	0		90.293	132	203	0	0	0	0	0	0	0	0		89.772
76.568	148	388	0	0	1	0	0	0	0	0	0		89.849	192	110	1	0	0	0	1	0	0	0		94.043	194	56	1	0	0	0	0	0	0	0		90.419	132	203	0	0	0	0	0	0	0	0		89.881
76.602	148	388	0	0	1	0	0	0	0	0	0		89.964	189	113	1	0	0	0	1	0	0	0		94.173	177	56	1	0	0	0	0	0	0	0		90.868	145	163	1	0	0	0	0	0	0	0		89.993
76.768	151	386	0	0	1	0	0	0	0	0	0		90.078	184	116	1	0	0	0	1	0	0	0		94.282	163	57	1	0	0	0	0	0	0	0		90.875	145	163	1	0	0	0	1	0	0	0		90.107
76.802	151	386	0	0	1	0	0	0	0	0	0		90.193	179	121	1	0	0	0	1	0	0	0		94.416	157	55	1	0	0	0	0	0	0	0		90.982	145	163	1	0	0	0	1	0	0	0		90.218
76.838	152	386	0	0	1	0	0	0	0	0	0		90.307	173	129	1	0	0	0	1	0	0	0		94.55	157	56	1	0	0	0	0	0	0	0		91.091	145	163	1	0	0	0	1	0	0	0		90.345
76.873	152	387	0	0	1	0	0	0	0	0	0		90.426	171	134	1	0	0	0	1	0	0	0		94.655	163	57	1	0	0	0	0	0	0	0		91.2	151	157	1	0	0	0	1	0	0	0		90.46
76.973	150	388	0	0	1	0	0	0	0	0	0		90.544	169	134	1	0	0	0	1	0	0	0		94.771	167	57	1	0	0	0	0	0	0	0		91.31	151	157	1	0	0	0	1	0	0	0		90.578
77.037	148	388	0	0	1	0	0	0	0	0	0		90.665	169	135	1	0	0	0	1	0	0	0		94.878	167	57	1	0	0	0	0	0	0	0		91.432	162	155	1	0	0	0	1	0	0	0		90.705
77.269	150	386	0	0	1	0	0	0	0	0	0		90.778	170	140	1	0	0	0	1	0	0	0		95.004	159	63	1	0	0	0	0	0	0	0		91.545	168	153	1	0	0	0	1	0	0	0		90.828
77.303	151	386	0	0	1	0	0	0	0	0	0		90.891	173	145	1	0	0	0	1	0	0	0		95.158	152	65	1	0	0	0	0	0	0	0		91.655	170	153	1	0	0	0	1	0	0	0		90.939
77.469	149	387	0	0	1	0	0	0	0	0	0		91.015	176	151	1	0	0	0	1	0	0	0		95.269	148	66	1	0	0	0	0	0	0	0		91.767	170	153	1	0	0	0	1	0	0	0		91.141
77.569	147	387	0	0	1	0	0	0	0	0	0		91.127	176	151	1	0	0	0	1	0	0	0		95.396	140	80	1	0	0	0	0	0	0	0		91.876	170	153	1	0	0	0	1	0	0	0		91.154
77.634	149	386	0	0	1	0	0	0	0	0	0		91.239	174	154	1	0	0	0	1	0	0	0		95.506	136	92	1	0	0	0	0	0	0	0		91.992	170	153	1	0	0	0	1	0	0	0		91.257
77.804	151	386	0	0	1	0	0	0	0	0	0		91.353	175	153	1	0	0	0	1	0	0	0		95.623	133	98	1	0	0	0	0	0	0	0		92.102	170	153	1	0	0	0	1	0	0	0		91.372
77.903	151	387	0	0	1	0	0	0	0	0	0		91.462	175	153	1	0	0	0	1	0	0	0		95.733	129	134	1	0	0	0	0	0	0	0		92.209	170	153	1	0	0	0	1	0	0	0		91.479
77.969	151	386	0	0	1	0	0	0	0	0	0		91.57	176	153	1	0	0	0	1	0	0	0		95.852	129	147	1	0	0	0	0	0	0	0		92.32	170	153	1	0	0	0	1	0	0	0		91.598
78.038	150	386	0	0	1	0	0	0	0	0	0		91.677	178	156	1	0	0	0	1	0	0	0		96.157	128	221	0	0	0	0	0	0	0	0		92.433	170	153	1	0	0	0	1	0	0	0		91.714
78.103	151	387	0	0	1	0	0	0	0	0	0		91.799	183	158	1	0	0	0	1	0	0	0		96.174	128	221	0	0	0	0	0	0	0	0		92.552	170	153	1	0	0	0	1	0	0	0		91.831
78.139	151	387	0	0	1	0	0	0	0	0	0		91.907	183	158	1	0	0	0	1	0	0	0		96.259	128	245	0	0	0	0	0	0	0	0		92.661	171	154	1	0	0	0	1	0	0	0		91.951
78.403	150	389	0	0	1	0	0	0	0	0	0		92.014	186	159	1	0	0	0	1	0	0	0		96.361	130	262	0	0	0	0	0	0	0	0		92.784	171	154	1	0	0	0	1	0	0	0		92.072
78.469	149	389	0	0	1	0	0	0	0	0	0		92.123	185	159	1	0	0	0	1	0	0	0		96.461	128	290	0	0	0	0	0	0	0	0		92.894	171	154	1	0	0	0	1	0	0	0		92.194
78.503	150	389	0	0	1	0	0	0	0	0	0		92.241	185	159	1	0	0	0	1	0	0	0		96.661	127	349	0	0	0	1	0	0	0	0		93.008	171	154	1	0	0	0	1	0	0	0		92.302
78.568	150	389	0	0	1	0	0	0	0	0	0		92.35	186	159	1	0	0	0	1	0	0	0		96.69	127	349	0	0	0	1	0	0	0	1		93.117	170	151	1	0	0	0	1	0	0	0		92.419
78.603	151	389	0	0	1	0	0	0	0	0	0		92.461	181	154	1	0	0	0	1	0	0	0		96.778	127	368	0	0	0	1	0	0	0	1		93.239	175	145	1	0	0	0	1	0	0	0		92.53
78.904	149	387	0	0	1	0	0	0	0	0	0		92.574	179	154	1	0	0	0	1	0	0	0		96.929	128	385	0	0	0	1	0	0	0	1		93.356	183	138	1	0	0	0	1	0	0	0		92.641
78.968	149	386	0	0	1	0	0	0	0	0	0		92.695	177	151	1	0	0	0	1	0	0	0		97.045	128	397	0	0	0	1	0	0	0	1		93.465	183	138	1	0	0	0	1	0	0	0		92.756
79.003	148	386	0	0	1	0	0	0	0	0	0		92.809	174	154	1	0	0	0	1	0	0	0		97.158	129	393	0	0	0	1	0	0	0	1		93.586	192	125	1	0	0	0	1	0	0	0		92.873
79.069	149	387	0	0	1	0	0	0	0	0	0		92.931	170	157	1	0	0	0	1	0	0	0		97.279	129	390	0	0	0	1	0	0	0	1		93.697	201	105	1	0	0	0	1	0	0	0		92.989
79.104	150	388	0	0	1	0	0	0	0	0	0		93.047	171	158	1	0	0	0	1	0	0	0		97.389	131	391	0	0	0	1	0	0	0	1		93.817	207	98	1	0	0	0	1	0	0	0		93.106
79.204	150	387	0	0	1	0	0	0	0	0	0		93.165	170	160	1	0	0	0	1	0	0	0		97.496	133	390	0	0	0	1	0	0	0	1		93.945	212	89	1	0	0	0	1	0	0	0		93.222
79.335	150	388	0	0	1	0	0	0	0	0	0		93.281	169	160	1	0	0	0	1	0	0	0		97.665	135	399	0	0	0	1	0	0	0	1		94.059	218	82	1	0	0	0	1	0	0	0		93.341
79.434	150	387	0	0	1	0	0	0	0	0	0		93.393	168	157	1	0	0	0	1	0	0	0		97.795	133	401	0	0	0	1	0	0	0	1		94.171	223	81	1	0	0	0	1	0	0	0		93.454
79.47	149	387	0	0	1	0	0	0	0	0	0		93.505	170	153	1	0	0	0	1	0	0	0		97.905	133	399	0	0	0	1	0	0	0	1		94.28	223	81	1	0	0	0	1	0	0	0		93.579
79.504	149	387	0	0	1	0	0	0	0	0	0		93.622	168	149	1	0	0	0	1	0	0	0		98.017	133	397	0	0	0	1	0	0	0	1		94.386	223	81	1	0	0	0	1	0	0	0		93.699
79.799	148	388	0	0	1	0	0	0	0	0	0		93.737	168	148	1	0	0	0	1	0	0	0		98.187	132	393	0	0	0	1	0	0	0	1		95.154	268	64	0	0	0	0	1	0	0	0		93.816
79.835	148	388	0	0	1	0	0	0	0	0	0		93.852	172	142	1	0	0	0	1	0	0	0		98.288	131	394	0	0	0	1	0	0	0	1		95.161	268	64	0	0	0	0	0	0	0	0		93.931
79.87	148	388	0	0	1	0	0	0	0	0	0		93.978	174	142	1	0	0	0	1	0	0	0		98.408	133	395	0	0	0	1	0	0	0	1		95.276	271	64	0	0	0	0	0	0	0	0		94.043
79.97	147	388	0	0	1	0	0	0	0	0	0		94.089	176	137	1	0	0	0	1	0	0	0		98.55	138	401	0	0	0	1	0	0	0	1		95.392	274	64	0	0	0	0	0	0	0	0		94.164
80.07	147	388	0	0	1	0	0	0	0	0	0		94.201	178	136	1	0	0	0	1	0	0	0		98.673	141	406	0	0	0	1	0	0	0	1		95.509	274	63	0	0	0	0	0	0	0	0		94.271
80.169	147	387	0	0	1	0	0	0	0	0	0		94.325	178	136	1	0	0	0	1	0	0	0		98.795	141	406	0	0	0	1	0	0	0	1		95.632	274	63	0	0	0	0	0	0	0	0		94.387
80.366	147	387	0	0	1	0	0	0	0	0	0		94.397	178	136	1	0	0	0	0	0	0	0		98.929	136	402	0	0	0	1	0	0	0	1		95.749	276	63	0	0	0	0	0	0	0	0		94.565
80.47	146	387	0	0	1	0	0	0	0	0	0		94.446	186	132	1	0	0	0	0	0	0	0		99.042	135	403	0	0	0	1	0	0	0	1		95.866	276	63	0	0	0	0	0	0	0	0		94.573
80.566	146	387	0	0	1	0	0	0	0	0	0		94.556	189	130	1	0	0	0	0	0	0	0		99.152	135	403	0	0	0	1	0	0	0	1		95.992	276	63	0	0	0	0	0	0	0	0		94.674
80.6	147	387	0	0	1	0	0	0	0	0	0		94.684	191	128	1	0	0	0	0	0	0	0		99.278	134	398	0	0	0	1	0	0	0	1		96.109	276	63	0	0	0	0	0	0	0	0		94.789
80.636	147	388	0	0	1	0	0	0	0	0	0		94.802	193	125	1	0	0	0	0	0	0	0		99.396	136	397	0	0	0	1	0	0	0	1		96.222	286	60	0	0	0	0	0	0	0	0		94.91
80.671	146	388	0	0	1	0	0	0	0	0	0		94.921	192	126	1	0	0	0	0	0	0	0		99.528	136	397	0	0	0	1	0	0	0	1		96.334	286	60	0	0	0	0	0	0	0	0		95.018
80.866	148	388	0	0	1	0	0	0	0	0	0		95.035	192	126	1	0	0	0	0	0	0	0		99.647	136	398	0	0	0	1	0	0	0	1		96.456	314	61	0	0	0	0	0	0	0	0		95.133
80.901	147	388	0	0	1	0	0	0	0	0	0		95.148	191	129	1	0	0	0	0	0	0	0		99.765	135	397	0	0	0	1	0	0	0	1		96.574	325	59	0	0	0	0	0	0	0	0		95.281
80.965	146	387	0	0	1	0	0	0	0	0	0		95.269	186	133	1	0	0	0	0	0	0	0		99.954	134	396	0	0	0	1	0	0	0	1		96.691	331	58	0	0	0	0	0	0	0	0		95.396
81.001	146	387	0	0	1	0	0	0	0	0	0		95.378	186	134	1	0	0	0	0	0	0	0		100.138	129	396	0	0	0	1	0	0	0	1		96.807	342	60	0	0	0	0	0	0	0	0		95.514
81.036	146	387	0	0	1	0	0	0	0	0	0		95.506	183	134	1	0	0	0	0	0	0	0		100.42	129	396	0	0	0	1	0	0	0	1		97.009	384	61	0	1	0	0	0	0	0	0		95.632
81.2	148	389	0	0	1	0	0	0	0	0	0		95.628	179	134	1	0	0	0	0	0	0	0		100.603	128	391	0	0	0	1	0	0	0	1		97.02	384	61	0	1	0	0	0	1	0	0		95.748
81.366	149	387	0	0	1	0	0	0	0	0	0		95.739	175	136	1	0	0	0	0	0	0	0		100.859	131	380	0	0	0	1	0	0	0	1		97.123	386	62	0	1	0	0	0	1	0	0		95.862
81.402	149	388	0	0	1	0	0	0	0	0	0		95.855	172	139	1	0	0	0	0	0	0	0		100.992	134	369	0	0	0	1	0	0	0	1		97.245	391	61	0	1	0	0	0	1	0	0		95.985
81.566	149	389	0	0	1	0	0	0	0	0	0		95.97	172	139	1	0	0	0	0	0	0	0		101.095	134	360	0	0	0	1	0	0	0	1		97.345	392	60	0	1	0	0	0	1	0	0		96.098
81.732	149	388	0	0	1	0	0	0	0	0	0		96.088	172	139	1	0	0	0	0	0	0	0		101.224	136	344	0	0	0	1	0	0	0	1		97.457	392	60	0	1	0	0	0	1	0	0		96.205
81.901	150	388	0	0	1	0	0	0	0	0	0		96.197	161	144	1	0	0	0	0	0	0	0		101.346	134	339	0	0	0	1	0	0	0	1		97.578	423	69	0	1	0	0	0	1	0	0		96.317
81.937	151	388	0	0	1	0	0	0	0	0	0		96.304	161	144	1	0	0	0	0	0	0	0		101.478	133	331	0	0	0	1	0	0	0	1		97.694	423	69	0	1	0	0	0	1	0	0		96.434
82.036	149	389	0	0	1	0	0	0	0	0	0		96.415	162	143	1	0	0	0	0	0	0	0		101.597	130	318	0	0	0	1	0	0	0	1		97.802	423	69	0	1	0	0	0	1	0	0		96.542
82.166	150	388	0	0	1	0	0	0	0	0	0		96.533	162	143	1	0	0	0	0	0	0	0		101.69	130	318	0	0	0	1	0	0	0	0		97.92	445	75	0	1	0	0	0	1	0	0		96.664
82.202	150	389	0	0	1	0	0	0	0	0	0		96.643	162	143	1	0	0	0	0	0	0	0		101.734	132	270	0	0	0	0	0	0	0	0		98.03	457	82	0	1	0	0	0	1	0	0		96.783
82.301	151	388	0	0	1	0	0	0	0	0	0		96.754	162	143	1	0	0	0	0	0	0	0		101.753	132	270	0	0	0	0	0	0	0	0		98.145	460	87	0	1	0	0	0	1	0	0		96.901
82.402	150	388	0	0	1	0	0	0	0	0	0		96.871	162	143	1	0	0	0	0	0	0	0		101.856	131	253	0	0	0	0	0	0	0	0		98.257	460	87	0	1	0	0	0	1	0	0		97.011
82.467	150	388	0	0	1	0	0	0	0	0	0		96.978	162	143	1	0	0	0	0	0	0	0		101.977	132	242	0	0	0	0	0	0	0	0		98.364	478	111	0	1	0	0	0	1	0	0		97.126
82.701	150	389	0	0	1	0	0	0	0	0	0		97.097	162	143	1	0	0	0	0	0	0	0		102.138	131	219	0	0	0	0	0	0	0	0		98.48	481	123	0	1	0	0	0	1	0	0		97.239
82.866	150	388	0	0	1	0	0	0	0	0	0		97.209	173	136	1	0	0	0	0	0	0	0		102.321	132	157	1	0	0	0	0	0	0	0		98.595	482	127	0	1	0	0	0	1	0	0		97.361
82.902	150	388	0	0	1	0	0	0	0	0	0		97.322	174	137	1	0	0	0	0	0	0	0		102.33	132	157	1	0	0	0	1	0	0	0		98.706	483	130	0	1	0	0	0	1	0	0		97.473
82.999	151	387	0	0	1	0	0	0	0	0	0		97.436	173	136	1	0	0	0	0	0	0	0		102.473	132	149	1	0	0	0	1	0	0	0		98.822	486	135	0	1	0	0	0	1	0	0		97.593
83.064	151	388	0	0	1	0	0	0	0	0	0		97.548	172	136	1	0	0	0	0	0	0	0		102.575	132	123	1	0	0	0	1	0	0	0		98.932	489	147	0	1	0	0	0	1	0	0		97.709
83.133	150	389	0	0	1	0	0	0	0	0	0		97.654	172	136	1	0	0	0	0	0	0	0		102.699	131	111	1	0	0	0	1	0	0	0		99.052	488	151	0	1	0	0	0	1	0	0		97.832
83.168	150	388	0	0	1	0	0	0	0	0	0		97.784	172	136	1	0	0	0	0	0	0	0		102.814	131	109	1	0	0	0	1	0	0	0		99.166	489	158	0	1	0	0	0	1	0	0		97.961
83.233	151	387	0	0	1	0	0	0	0	0	0		97.899	172	134	1	0	0	0	0	0	0	0		102.936	131	110	1	0	0	0	1	0	0	0		99.281	489	158	0	1	0	0	0	1	0	0		98.074
83.299	150	389	0	0	1	0	0	0	0	0	0		98.012	172	134	1	0	0	0	0	0	0	0		103.052	132	108	1	0	0	0	1	0	0	0		99.394	488	157	0	1	0	0	0	1	0	0		98.189
83.368	150	388	0	0	1	0	0	0	0	0	0		98.128	172	134	1	0	0	0	0	0	0	0		103.183	132	106	1	0	0	0	1	0	0	0		99.509	488	157	0	1	0	0	0	1	0	0		98.417
83.434	151	388	0	0	1	0	0	0	0	0	0		98.244	161	117	1	0	0	0	0	0	0	0		103.309	134	105	1	0	0	0	1	0	0	0		99.623	487	228	0	0	0	0	0	1	0	0		98.428
83.665	151	386	0	0	1	0	0	0	0	0	0		98.361	161	117	1	0	0	0	0	0	0	0		103.428	133	106	1	0	0	0	1	0	0	0		99.631	487	228	0	0	0	0	0	0	0	0		98.533
83.734	151	388	0	0	1	0	0	0	0	0	0		98.479	158	104	1	0	0	0	0	0	0	0		103.554	133	106	1	0	0	0	1	0	0	0		99.744	486	245	0	0	0	0	0	0	0	0		98.647
83.799	151	387	0	0	1	0	0	0	0	0	0		98.593	160	101	1	0	0	0	0	0	0	0		103.77	133	106	1	0	0	0	1	0	0	0		99.857	487	246	0	0	0	0	0	0	0	0		98.761
83.965	152	386	0	0	1	0	0	0	0	0	0		98.714	163	100	1	0	0	0	0	0	0	0		103.875	133	106	1	0	0	0	1	0	0	0		99.975	487	276	0	0	0	0	0	0	0	0		98.882
84.264	150	386	0	0	1	0	0	0	0	0	0		98.831	176	96	1	0	0	0	0	0	0	0		103.992	133	106	1	0	0	0	1	0	0	0		100.082	486	275	0	0	0	0	0	0	0	0		98.995
84.3	150	386	0	0	1	0	0	0	0	0	0		98.948	176	96	1	0	0	0	0	0	0	0		104.118	133	106	1	0	0	0	1	0	0	0		100.201	484	322	0	0	1	0	0	0	0	0		99.109
84.334	150	386	0	0	1	0	0	0	0	0	0		99.063	193	87	1	0	0	0	0	0	0	0		104.229	133	106	1	0	0	0	1	0	0	0		100.21	484	322	0	0	1	0	0	0	1	0		99.218
84.43	149	387	0	0	1	0	0	0	0	0	0		99.452	265	68	0	0	0	0	0	0	0	0		104.331	133	106	1	0	0	0	1	0	0	0		100.314	484	322	0	0	1	0	0	0	1	0		99.338
84.665	150	386	0	0	1	0	0	0	0	0	0		99.462	265	68	0	0	0	0	0	0	0	0		104.539	132	107	1	0	0	0	1	0	0	0		100.434	484	322	0	0	1	0	0	0	1	0		99.457
84.735	150	387	0	0	1	0	0	0	0	0	0		99.572	272	68	0	0	0	0	0	0	0	0		104.679	131	109	1	0	0	0	1	0	0	0		100.545	481	348	0	0	1	0	0	0	1	0		99.565
84.834	151	387	0	0	1	0	0	0	0	0	0		99.681	306	68	0	0	0	0	0	0	0	0		104.794	131	107	1	0	0	0	1	0	0	0		100.659	481	348	0	0	1	0	0	0	1	0		99.686
84.935	148	388	0	0	1	0	0	0	0	0	0		99.797	321	64	0	0	0	0	0	0	0	0		104.914	131	107	1	0	0	0	1	0	0	0		100.778	481	348	0	0	1	0	0	0	1	0		99.801
85.064	148	387	0	0	1	0	0	0	0	0	0		99.913	321	64	0	0	0	0	0	0	0	0		105.03	130	103	1	0	0	0	1	0	0	0		100.885	482	368	0	0	1	0	0	0	1	0		99.914
85.164	149	387	0	0	1	0	0	0	0	0	0		100.026	367	67	0	1	0	0	0	0	0	0		105.142	130	104	1	0	0	0	1	0	0	0		100.997	482	368	0	0	1	0	0	0	1	0		100.026
85.53	149	388	0	0	1	0	0	0	0	0	0		100.034	367	67	0	1	0	0	0	1	0	0		105.284	130	105	1	0	0	0	1	0	0	0		101.113	481	370	0	0	1	0	0	0	1	0		100.134
85.631	148	387	0	0	1	0	0	0	0	0	0		100.127	378	65	0	1	0	0	0	1	0	0		105.39	130	105	1	0	0	0	1	0	0	0		101.225	482	371	0	0	1	0	0	0	1	0		100.255
85.7	149	386	0	0	1	0	0	0	0	0	0		100.243	390	63	0	1	0	0	0	1	0	0		105.53	130	108	1	0	0	0	1	0	0	0		101.341	483	370	0	0	1	0	0	0	1	0		100.382
85.83	148	387	0	0	1	0	0	0	0	0	0		100.363	402	60	0	1	0	0	0	1	0	0		105.637	130	112	1	0	0	0	1	0	0	0		101.454	483	370	0	0	1	0	0	0	1	0		100.503
85.9	148	387	0	0	1	0	0	0	0	0	0		100.473	402	60	0	1	0	0	0	1	0	0		105.75	130	112	1	0	0	0	1	0	0	0		101.572	484	370	0	0	1	0	0	0	1	0		100.613
86	149	386	0	0	1	0	0	0	0	0	0		100.58	417	56	0	1	0	0	0	1	0	0		105.861	130	115	1	0	0	0	1	0	0	0		101.695	484	370	0	0	1	0	0	0	1	0		100.726
86.131	150	387	0	0	1	0	0	0	0	0	0		100.687	424	57	0	1	0	0	0	1	0	0		105.981	130	115	1	0	0	0	1	0	0	0		101.824	484	370	0	0	1	0	0	0	1	0		100.835
86.165	148	387	0	0	1	0	0	0	0	0	0		100.809	429	56	0	1	0	0	0	1	0	0		106.106	131	115	1	0	0	0	1	0	0	0		101.938	484	370	0	0	1	0	0	0	1	0		100.955
86.23	149	387	0	0	1	0	0	0	0	0	0		100.925	427	55	0	1	0	0	0	1	0	0		106.234	132	115	1	0	0	0	1	0	0	0		102.055	484	370	0	0	1	0	0	0	1	0		101.069
86.33	149	387	0	0	1	0	0	0	0	0	0		101.038	427	61	0	1	0	0	0	1	0	0		106.36	132	115	1	0	0	0	1	0	0	0		102.168	485	370	0	0	1	0	0	0	1	0		101.189
86.366	150	388	0	0	1	0	0	0	0	0	0		101.16	428	63	0	1	0	0	0	1	0	0		106.492	132	114	1	0	0	0	1	0	0	0		102.277	485	370	0	0	1	0	0	0	1	0		101.298
86.531	151	389	0	0	1	0	0	0	0	0	0		101.274	428	63	0	1	0	0	0	1	0	0		106.621	132	114	1	0	0	0	1	0	0	0		102.401	485	370	0	0	1	0	0	0	1	0		101.412
86.665	150	389	0	0	1	0	0	0	0	0	0		101.388	429	87	0	1	0	0	0	1	0	0		106.747	132	114	1	0	0	0	1	0	0	0		102.512	483	370	0	0	1	0	0	0	1	0		101.525
86.831	151	389	0	0	1	0	0	0	0	0	0		101.503	432	102	0	1	0	0	0	1	0	0		106.859	132	114	1	0	0	0	1	0	0	0		102.63	482	373	0	0	1	0	0	0	1	0		101.641
86.866	151	389	0	0	1	0	0	0	0	0	0		101.622	435	115	0	1	0	0	0	1	0	0		107.001	132	114	1	0	0	0	1	0	0	0		102.744	481	377	0	0	1	0	0	0	1	0		101.762
87.001	154	389	0	0	1	0	0	0	0	0	0		101.748	435	115	0	1	0	0	0	1	0	0		107.112	132	114	1	0	0	0	1	0	0	0		102.858	481	377	0	0	1	0	0	0	1	0		101.885
87.165	151	389	0	0	1	0	0	0	0	0	0		101.861	435	115	0	1	0	0	0	1	0	0		107.235	132	115	1	0	0	0	1	0	0	0		102.973	475	383	0	0	1	0	0	0	1	0		101.999
87.231	150	389	0	0	1	0	0	0	0	0	0		101.975	447	156	0	1	0	0	0	1	0	0		107.331	132	115	1	0	0	0	0	0	0	0		103.073	475	384	0	0	1	0	0	0	1	0		102.124
87.4	153	389	0	0	1	0	0	0	0	0	0		102.084	447	156	0	1	0	0	0	1	0	0		107.361	131	115	1	0	0	0	0	0	0	0		103.181	475	385	0	0	1	0	0	0	1	0		102.236
87.5	152	389	0	0	1	0	0	0	0	0	0		102.204	464	199	0	0	0	0	0	1	0	0		107.476	131	115	1	0	0	0	0	0	0	0		103.297	475	385	0	0	1	0	0	0	1	0		102.347
87.631	150	390	0	0	1	0	0	0	0	0	0		102.212	464	199	0	0	0	0	0	0	0	0		107.597	132	115	1	0	0	0	0	0	0	0		103.423	476	385	0	0	1	0	0	0	1	0		102.462
87.697	149	390	0	0	1	0	0	0	0	0	0		102.32	466	204	0	0	0	0	0	0	0	0		107.724	135	111	1	0	0	0	0	0	0	0		103.547	475	386	0	0	1	0	0	0	1	0		102.582
87.766	150	389	0	0	1	0	0	0	0	0	0		102.44	471	228	0	0	0	0	0	0	0	0		107.834	139	108	1	0	0	0	0	0	0	0		103.658	475	386	0	0	1	0	0	0	1	0		102.701
87.862	152	388	0	0	1	0	0	0	0	0	0		102.563	471	228	0	0	0	0	0	0	0	0		107.957	144	100	1	0	0	0	0	0	0	0		103.764	475	386	0	0	1	0	0	0	1	0		102.825
88.067	154	386	0	0	1	0	0	0	0	0	0		102.671	471	264	0	0	0	0	0	0	0	0		108.093	157	89	1	0	0	0	0	0	0	0		103.88	475	386	0	0	1	0	0	0	1	0		102.938
88.132	153	386	0	0	1	0	0	0	0	0	0		102.788	470	273	0	0	0	0	0	0	0	0		108.207	168	81	1	0	0	0	0	0	0	0		104.005	475	386	0	0	1	0	0	0	1	0		103.045
88.196	153	385	0	0	1	0	0	0	0	0	0		102.898	467	277	0	0	0	0	0	0	0	0		108.33	180	70	1	0	0	0	0	0	0	0		104.124	475	386	0	0	1	0	0	0	1	0		103.171
88.332	153	383	0	0	1	0	0	0	0	0	0		103.3	467	317	0	0	1	0	0	0	0	0		108.467	198	63	1	0	0	0	0	0	0	0		104.245	475	387	0	0	1	0	0	0	1	0		103.283
88.366	153	383	0	0	1	0	0	0	0	0	0		103.309	467	317	0	0	1	0	0	0	1	0		108.627	215	61	1	0	0	0	0	0	0	0		104.36	476	386	0	0	1	0	0	0	1	0		103.397
88.431	154	383	0	0	1	0	0	0	0	0	0		103.412	468	321	0	0	1	0	0	0	1	0		108.731	230	57	1	0	0	0	0	0	0	0		104.476	475	386	0	0	1	0	0	0	1	0		103.429
88.466	154	383	0	0	1	0	0	0	0	0	0		103.522	469	324	0	0	1	0	0	0	1	0		108.856	237	55	1	0	0	0	0	0	0	0		104.599	476	385	0	0	1	0	0	0	1	0		103.513
88.596	154	382	0	0	1	0	0	0	0	0	0		103.643	466	338	0	0	1	0	0	0	1	0		108.978	288	57	0	0	0	0	0	0	0	0		104.712	476	386	0	0	1	0	0	0	1	0		103.63
88.731	155	383	0	0	1	0	0	0	0	0	0		103.758	464	350	0	0	1	0	0	0	1	0		109.01	288	57	0	0	0	0	0	0	0	0		104.83	476	386	0	0	1	0	0	0	1	0		104.031
88.766	155	383	0	0	1	0	0	0	0	0	0		103.867	460	360	0	0	1	0	0	0	1	0		109.078	301	57	0	0	0	0	0	0	0	0		104.952	476	385	0	0	1	0	0	0	1	0		104.039
88.832	154	383	0	0	1	0	0	0	0	0	0		103.977	454	375	0	0	1	0	0	0	1	0		109.198	301	57	0	0	0	0	0	0	0	0		105.064	476	385	0	0	1	0	0	0	1	0		104.155
88.897	154	383	0	0	1	0	0	0	0	0	0		104.098	450	384	0	0	1	0	0	0	1	0		109.331	348	59	0	0	0	0	0	0	0	0		105.185	476	385	0	0	1	0	0	0	1	0		104.261
88.966	155	383	0	0	1	0	0	0	0	0	0		104.209	452	383	0	0	1	0	0	0	1	0		109.447	406	63	0	1	0	0	0	0	0	0		105.209	476	385	0	0	1	0	0	0	0	0		104.373
89.065	155	383	0	0	1	0	0	0	1	0	0		104.321	455	380	0	0	1	0	0	0	1	0		109.456	406	63	0	1	0	0	0	1	0	0		105.306	476	385	0	0	1	0	0	0	0	0		104.504
89.066	155	382	0	0	1	0	0	0	1	0	0		104.441	455	379	0	0	1	0	0	0	1	0		109.57	443	65	0	1	0	0	0	1	0	0		105.418	475	386	0	0	1	0	0	0	0	0		104.621
89.162	155	382	0	0	1	0	0	0	1	0	0		104.559	454	380	0	0	1	0	0	0	1	0		109.681	453	66	0	1	0	0	0	1	0	0		105.525	475	386	0	0	1	0	0	0	0	0		104.731
89.262	155	382	0	0	1	0	0	0	1	0	0		104.673	453	383	0	0	1	0	0	0	1	0		109.795	470	64	0	1	0	0	0	1	0	0		105.633	475	386	0	0	1	0	0	0	0	0		104.848
89.596	157	382	0	0	1	0	0	0	1	0	0		104.788	453	384	0	0	1	0	0	0	1	0		109.907	470	64	0	1	0	0	0	1	0	0		105.752	475	386	0	0	1	0	0	0	0	0		104.963
89.862	158	382	0	0	1	0	0	0	1	0	0		104.918	453	385	0	0	1	0	0	0	1	0		110.022	471	63	0	1	0	0	0	1	0	0		105.865	475	386	0	0	1	0	0	0	0	0		105.078
90.262	157	382	0	0	1	0	0	0	1	0	0		105.032	454	384	0	0	1	0	0	0	1	0		110.134	473	63	0	1	0	0	0	1	0	0		105.979	475	386	0	0	1	0	0	0	0	0		105.196
90.398	158	383	0	0	1	0	0	0	1	0	0		105.154	454	384	0	0	1	0	0	0	1	0		110.241	476	67	0	1	0	0	0	1	0	0		106.09	475	388	0	0	1	0	0	0	0	0		105.365
90.632	158	382	0	0	1	0	0	0	1	0	0		105.265	455	387	0	0	1	0	0	0	1	0		110.351	479	69	0	1	0	0	0	1	0	0		106.21	475	388	0	0	1	0	0	0	0	0		105.384
90.728	158	383	0	0	1	0	0	0	1	0	0		105.381	456	386	0	0	1	0	0	0	1	0		110.495	491	82	0	1	0	0	0	1	0	0		106.335	475	388	0	0	1	0	0	0	0	0		105.476
90.862	158	383	0	0	1	0	0	0	1	0	0		105.488	457	390	0	0	1	0	0	0	1	0		110.604	491	82	0	1	0	0	0	1	0	0		106.448	463	402	0	0	1	0	0	0	0	0		105.603
91.227	158	387	0	0	1	0	0	0	1	0	0		105.608	456	392	0	0	1	0	0	0	1	0		110.713	494	90	0	1	0	0	0	1	0	0		106.562	462	403	0	0	1	0	0	0	0	0		105.717
91.262	158	388	0	0	1	0	0	0	1	0	0		105.72	456	394	0	0	1	0	0	0	1	0		110.846	493	94	0	1	0	0	0	1	0	0		106.677	462	403	0	0	1	0	0	0	0	0		105.827
91.297	158	388	0	0	1	0	0	0	1	0	0		105.834	457	395	0	0	1	0	0	0	1	0		110.972	492	106	0	1	0	0	0	1	0	0		106.794	462	403	0	0	1	0	0	0	0	0		105.946
91.463	160	391	0	0	1	0	0	0	1	0	0		105.942	457	392	0	0	1	0	0	0	1	0		111.079	490	101	0	1	0	0	0	1	0	0		106.905	463	403	0	0	1	0	0	0	0	0		106.06
91.498	163	393	0	0	1	0	0	0	1	0	0		106.057	457	392	0	0	1	0	0	0	1	0		111.192	494	97	0	1	0	0	0	1	0	0		107.024	463	403	0	0	1	0	0	0	0	0		106.173
91.562	168	394	0	0	1	0	0	0	1	0	0		106.174	457	387	0	0	1	0	0	0	1	0		111.449	495	96	0	1	0	0	0	1	0	0		107.139	463	404	0	0	1	0	0	0	0	0		106.292
91.598	169	395	0	0	1	0	0	0	1	0	0		106.281	457	386	0	0	1	0	0	0	1	0		111.634	494	97	0	1	0	0	0	1	0	0		107.259	463	404	0	0	1	0	0	0	0	0		106.408
91.663	169	395	0	0	1	0	0	0	1	0	0		106.397	449	385	0	0	1	0	0	0	1	0		111.75	496	94	0	1	0	0	0	1	0	0		107.372	457	408	0	0	1	0	0	0	0	0		106.517
91.728	169	394	0	0	1	0	0	0	1	0	0		106.511	449	385	0	0	1	0	0	0	1	0		111.958	496	96	0	1	0	0	0	1	0	0		107.494	447	412	0	0	1	0	0	0	0	0		106.63
91.762	168	394	0	0	1	0	0	0	1	0	0		106.622	428	391	0	0	1	0	0	0	1	0		112.114	494	96	0	1	0	0	0	1	0	0		107.616	440	413	0	0	1	0	0	0	0	0		106.741
91.798	169	395	0	0	1	0	0	0	1	0	0		106.737	419	393	0	0	1	0	0	0	1	0		112.399	492	96	0	1	0	0	0	1	0	0		107.738	440	413	0	0	1	0	0	0	0	0		106.856
91.863	169	395	0	0	1	0	0	0	1	0	0		106.848	411	393	0	0	1	0	0	0	1	0		112.523	493	96	0	1	0	0	0	1	0	0		107.854	425	416	0	0	1	0	0	0	0	0		106.975
91.964	169	394	0	0	1	0	0	0	1	0	0		106.952	402	397	0	0	1	0	0	0	1	0		112.652	494	95	0	1	0	0	0	1	0	0		107.971	419	416	0	0	1	0	0	0	0	0		107.091
92.063	168	394	0	0	1	0	0	0	1	0	0		107.072	402	397	0	0	1	0	0	0	1	0		112.773	494	95	0	1	0	0	0	1	0	0		108.089	419	416	0	0	1	0	0	0	0	0		107.208
92.163	170	394	0	0	1	0	0	0	1	0	0		107.19	402	397	0	0	1	0	0	0	1	0		112.899	494	94	0	1	0	0	0	1	0	0		108.197	399	415	0	0	1	0	0	0	0	0		107.315
92.228	175	395	0	0	1	0	0	0	1	0	0		107.301	388	400	0	0	1	0	0	0	1	0		113.033	493	95	0	1	0	0	0	1	0	0		108.305	399	415	0	0	1	0	0	0	0	0		107.432
92.263	178	397	0	0	1	0	0	0	1	0	0		107.418	388	400	0	0	1	0	0	0	1	0		113.148	493	95	0	1	0	0	0	1	0	0		108.637	342	416	0	0	0	0	0	0	0	0		107.547
92.363	188	399	0	0	1	0	0	0	1	0	0		107.535	383	403	0	0	1	0	0	0	1	0		113.253	488	91	0	1	0	0	0	1	0	0		108.827	342	417	0	0	0	0	0	0	0	0		107.662
92.493	193	401	0	0	1	0	0	0	1	0	0		107.652	383	403	0	0	1	0	0	0	1	0		113.369	487	88	0	1	0	0	0	1	0	0		108.959	308	416	0	0	0	0	0	0	0	0		107.785
92.564	195	403	0	0	1	0	0	0	1	0	0		107.763	383	405	0	0	1	0	0	0	1	0		113.515	487	88	0	1	0	0	0	1	0	0		109.091	291	417	0	0	0	0	0	0	0	0		107.894
92.663	196	405	0	0	1	0	0	0	1	0	0		107.878	381	406	0	0	1	0	0	0	1	0		113.641	486	86	0	1	0	0	0	1	0	0		109.214	291	417	0	0	0	0	0	0	0	0		108.011
92.763	201	410	0	0	1	0	0	0	1	0	0		107.988	380	407	0	0	1	0	0	0	1	0		113.758	486	81	0	1	0	0	0	1	0	0		109.331	291	417	0	0	0	0	0	0	0	0		108.125
93.063	205	413	0	0	1	0	0	0	1	0	0		108.095	378	407	0	0	1	0	0	0	1	0		113.869	486	80	0	1	0	0	0	1	0	0		109.448	291	417	0	0	0	0	0	0	0	0		108.25
93.129	203	412	0	0	1	0	0	0	1	0	0		108.209	378	407	0	0	1	0	0	0	1	0		113.994	487	79	0	1	0	0	0	1	0	0		109.58	233	413	0	0	0	1	0	0	0	0		108.365
93.259	201	410	0	0	1	0	0	0	1	0	0		108.31	378	407	0	0	1	0	0	0	0	0		114.108	487	79	0	1	0	0	0	1	0	0		109.7	233	413	0	0	0	1	0	0	0	0		108.476
93.494	205	411	0	0	1	0	0	0	1	0	0		108.322	378	407	0	0	1	0	0	0	0	0		114.235	485	81	0	1	0	0	0	1	0	0		109.847	233	413	0	0	0	1	0	0	0	0		108.589
93.559	207	410	0	0	1	0	0	0	1	0	0		108.436	378	407	0	0	1	0	0	0	0	0		114.362	486	80	0	1	0	0	0	1	0	0		109.967	200	413	0	0	0	1	0	0	0	0		108.709
93.593	208	410	0	0	1	0	0	0	1	0	0		108.55	377	406	0	0	1	0	0	0	0	0		114.456	486	80	0	1	0	0	0	0	0	0		110.096	201	414	0	0	0	1	0	0	0	0		108.818
93.664	209	409	0	0	1	0	0	0	1	0	0		108.661	377	406	0	0	1	0	0	0	0	0		114.48	488	80	0	1	0	0	0	0	0	0		110.21	201	414	0	0	0	1	0	0	0	0		108.926
93.73	210	409	0	0	1	0	0	0	1	0	0		108.774	377	406	0	0	1	0	0	0	0	0		114.584	489	79	0	1	0	0	0	0	0	0		110.347	201	414	0	0	0	1	0	0	0	0		109.036
94.066	210	409	0	0	1	0	0	0	0	0	0		108.887	377	406	0	0	1	0	0	0	0	0		114.72	488	78	0	1	0	0	0	0	0	0		110.559	194	414	0	0	0	1	0	0	0	0		109.148
94.096	224	410	0	0	1	0	0	0	0	0	0		108.999	379	407	0	0	1	0	0	0	0	0		114.842	488	78	0	1	0	0	0	0	0	0		110.689	192	414	0	0	0	1	0	0	0	0		109.257
94.26	236	412	0	0	1	0	0	0	0	0	0		109.106	384	407	0	0	1	0	0	0	0	0		114.968	492	80	0	1	0	0	0	0	0	0		110.813	180	415	0	0	0	1	0	0	0	0		109.377
94.295	237	411	0	0	1	0	0	0	0	0	0		109.227	383	405	0	0	1	0	0	0	0	0		115.071	492	81	0	1	0	0	0	0	0	0		110.938	176	414	0	0	0	1	0	0	0	0		109.484
94.426	237	412	0	0	1	0	0	0	0	0	0		109.345	381	401	0	0	1	0	0	0	0	0		115.198	490	83	0	1	0	0	0	0	0	0		111.058	171	413	0	0	0	1	0	0	0	0		109.603
94.525	240	413	0	0	1	0	0	0	0	0	0		109.455	379	402	0	0	1	0	0	0	0	0		115.312	492	82	0	1	0	0	0	0	0	0		111.177	173	414	0	0	0	1	0	0	0	0		109.716
94.56	242	413	0	0	1	0	0	0	0	0	0		109.582	379	403	0	0	1	0	0	0	0	0		115.414	492	81	0	1	0	0	0	0	0	0		111.288	173	414	0	0	0	1	0	0	0	0		109.823
94.596	244	414	0	0	1	0	0	0	0	0	0		109.703	380	404	0	0	1	0	0	0	0	0		115.54	490	81	0	1	0	0	0	0	0	0		111.401	173	414	0	0	0	1	0	0	0	0		109.937
94.725	245	416	0	0	1	0	0	0	0	0	0		109.817	380	404	0	0	1	0	0	0	0	0		115.666	486	83	0	1	0	0	0	0	0	0		111.515	172	415	0	0	0	1	0	0	0	0		110.058
94.795	245	414	0	0	1	0	0	0	0	0	0		109.934	387	400	0	0	1	0	0	0	0	0		115.773	485	84	0	1	0	0	0	0	0	0		111.632	171	415	0	0	0	1	0	0	0	0		110.173
94.926	243	411	0	0	1	0	0	0	0	0	0		110.056	394	390	0	0	1	0	0	0	0	0		115.895	484	84	0	1	0	0	0	0	0	0		111.743	168	415	0	0	0	1	0	0	0	0		110.287
95.025	242	411	0	0	1	0	0	0	0	0	0		110.172	394	390	0	0	1	0	0	0	0	0		116.009	485	79	0	1	0	0	0	0	0	0		111.854	168	415	0	0	0	1	0	0	0	0		110.382
95.06	242	411	0	0	1	0	0	0	0	0	0		110.29	412	377	0	0	1	0	0	0	0	0		116.128	476	72	0	1	0	0	0	0	0	0		111.96	165	414	0	0	0	1	0	0	0	0		110.408
95.226	241	409	0	0	1	0	0	0	0	0	0		110.409	417	365	0	0	1	0	0	0	0	0		116.239	473	70	0	1	0	0	0	0	0	0		112.068	167	415	0	0	0	1	0	0	0	0		110.525
95.26	240	409	0	0	1	0	0	0	0	0	0		110.529	421	358	0	0	1	0	0	0	0	0		116.363	463	60	0	1	0	0	0	0	0	0		112.174	168	414	0	0	0	1	0	0	0	0		110.635
95.296	238	410	0	0	1	0	0	0	0	0	0		110.653	423	361	0	0	1	0	0	0	0	0		116.485	465	61	0	1	0	0	0	0	0	0		112.298	168	414	0	0	0	1	0	0	0	0		110.746
95.46	234	412	0	0	1	0	0	0	0	0	0		110.77	423	361	0	0	1	0	0	0	0	0		116.607	464	61	0	1	0	0	0	0	0	0		112.415	168	414	0	0	0	1	0	0	0	0		110.859
95.725	233	421	0	0	1	0	0	0	0	0	0		110.896	422	366	0	0	1	0	0	0	0	0		116.728	465	61	0	1	0	0	0	0	0	0		112.528	170	414	0	0	0	1	0	0	0	0		110.972
95.761	233	421	0	0	1	0	0	0	0	0	0		111.023	425	365	0	0	1	0	0	0	0	0		116.833	465	60	0	1	0	0	0	0	0	0		112.641	169	414	0	0	0	1	0	0	0	0		111.086
95.896	231	419	0	0	1	0	0	0	0	0	0		111.132	425	365	0	0	1	0	0	0	0	0		116.962	471	62	0	1	0	0	0	0	0	0		112.756	169	414	0	0	0	1	0	0	0	0		111.199
95.96	229	420	0	0	1	0	0	0	0	0	0		111.247	426	365	0	0	1	0	0	0	0	0		117.073	478	64	0	1	0	0	0	0	0	0		112.878	169	413	0	0	0	1	0	0	0	0		111.311
96.061	225	424	0	0	1	0	0	0	0	0	0		111.366	423	362	0	0	1	0	0	0	0	0		117.196	477	66	0	1	0	0	0	0	0	0		113.001	169	413	0	0	0	1	0	0	0	0		111.432
96.096	224	424	0	0	1	0	0	0	0	0	0		111.48	423	362	0	0	1	0	0	0	0	0		117.316	480	66	0	1	0	0	0	0	0	0		113.11	169	414	0	0	0	1	0	0	0	0		111.545
96.261	221	424	0	0	1	0	0	0	0	0	0		111.59	418	349	0	0	1	0	0	0	0	0		117.421	487	66	0	1	0	0	0	0	0	0		113.229	169	413	0	0	0	1	0	0	0	0		111.66
96.392	222	418	0	0	1	0	0	0	0	0	0		111.699	418	349	0	0	1	0	0	0	0	0		117.689	486	74	0	1	0	0	0	0	0	0		113.344	169	413	0	0	0	1	0	0	0	0		111.778
96.427	222	414	0	0	1	0	0	0	0	0	0		111.82	413	330	0	0	1	0	0	0	0	0		117.794	483	73	0	1	0	0	0	0	0	0		113.46	170	414	0	0	0	1	0	0	0	0		111.9
96.461	222	411	0	0	1	0	0	0	0	0	0		111.926	412	323	0	0	1	0	0	0	0	0		117.927	485	69	0	1	0	0	0	0	0	0		113.581	170	414	0	0	0	1	0	0	0	0		112.024
96.496	223	410	0	0	1	0	0	0	0	0	0		112.041	411	319	0	0	1	0	0	0	0	0		118.039	485	67	0	1	0	0	0	0	0	0		113.69	168	415	0	0	0	1	0	0	0	0		112.147
96.762	219	397	0	0	1	0	0	0	0	0	0		112.165	411	319	0	0	1	0	0	0	0	0		118.168	485	68	0	1	0	0	0	0	0	0		113.803	167	415	0	0	0	1	0	0	0	0		112.261
96.857	219	397	0	0	1	0	0	0	0	0	0		112.275	399	278	0	0	0	0	0	0	0	0		118.269	484	67	0	1	0	0	0	0	0	0		113.904	167	415	0	0	0	1	0	0	0	0		112.376
96.926	220	395	0	0	1	0	0	0	0	0	0		112.282	399	278	0	0	0	0	0	0	0	0		118.398	484	68	0	1	0	0	0	0	0	0		114.021	166	415	0	0	0	1	0	0	0	0		112.487
96.991	220	394	0	0	1	0	0	0	0	0	0		112.394	398	275	0	0	0	0	0	0	0	0		118.512	483	69	0	1	0	0	0	0	0	0		114.132	166	415	0	0	0	1	0	0	0	0		112.604
97.026	221	392	0	0	1	0	0	0	0	0	0		112.51	398	275	0	0	0	0	0	0	0	0		118.634	483	69	0	1	0	0	0	0	0	0		114.258	166	415	0	0	0	1	0	0	0	0		112.724
97.126	222	393	0	0	1	0	0	0	0	0	0		112.617	390	267	0	0	0	0	0	0	0	0		118.763	483	69	0	1	0	0	0	0	0	0		114.381	166	415	0	0	0	1	0	0	0	0		112.841
97.192	227	395	0	0	1	0	0	0	0	0	0		112.732	384	260	0	0	0	0	0	0	0	0		118.881	484	67	0	1	0	0	0	0	0	0		114.497	166	415	0	0	0	1	0	0	0	0		112.959
97.291	234	398	0	0	1	0	0	0	0	0	0		112.841	382	259	0	0	0	0	0	0	0	0		118.99	485	66	0	1	0	0	0	0	0	0		114.609	167	415	0	0	0	1	0	0	0	0		113.073
97.392	238	399	0	0	1	0	0	0	0	0	0		112.958	363	247	0	0	0	0	0	0	0	0		119.119	486	65	0	1	0	0	0	0	0	0		114.721	167	415	0	0	0	1	0	0	0	0		113.185
97.426	239	400	0	0	1	0	0	0	0	0	0		113.069	358	241	0	0	0	0	0	0	0	0		119.242	487	64	0	1	0	0	0	0	0	0		114.827	167	414	0	0	0	1	0	0	0	0		113.297
97.492	241	402	0	0	1	0	0	0	0	0	0		113.187	353	236	0	0	0	0	0	0	0	0		119.364	488	65	0	1	0	0	0	0	0	0		114.943	167	415	0	0	0	1	0	0	0	0		113.42
97.627	243	401	0	0	1	0	0	0	0	0	0		113.295	353	234	0	0	0	0	0	0	0	0		119.484	489	64	0	1	0	0	0	0	0	0		115.056	167	414	0	0	0	1	0	0	0	0		113.533
97.728	243	401	0	0	1	0	0	0	0	0	0		113.41	352	228	0	0	0	0	0	0	0	0		119.605	489	64	0	1	0	0	0	0	0	0		115.171	167	414	0	0	0	1	0	0	0	0		113.65
97.828	245	401	0	0	1	0	0	0	0	0	0		113.537	349	217	0	0	0	0	0	0	0	0		119.73	489	64	0	1	0	0	0	0	0	0		115.282	167	414	0	0	0	1	0	0	0	0		113.771
97.893	246	402	0	0	1	0	0	0	0	0	0		113.648	347	212	0	0	0	0	0	0	0	0		119.853	490	63	0	1	0	0	0	0	0	0		115.403	167	414	0	0	0	1	0	0	0	0		113.898
97.927	246	403	0	0	1	0	0	0	0	0	0		113.761	347	198	0	0	0	0	0	0	0	0		119.979	490	63	0	1	0	0	0	0	0	0		115.526	167	414	0	0	0	1	0	0	0	0		114.003
97.993	246	403	0	0	1	0	0	0	0	0	0		113.881	346	196	0	0	0	0	0	0	0	0		120.091	489	63	0	1	0	0	0	0	0	0		115.647	167	414	0	0	0	1	0	0	0	0		114.118
98.123	250	407	0	0	1	0	0	0	0	0	0		113.996	346	196	0	0	0	0	0	0	0	0		120.219	488	63	0	1	0	0	0	0	0	0		115.766	167	414	0	0	0	1	0	0	0	0		114.237
98.259	297	418	0	0	0	0	0	0	0	0	0		114.112	346	196	0	0	0	0	0	0	0	0		120.337	490	63	0	1	0	0	0	0	0	0		115.88	167	414	0	0	0	1	0	0	0	0		114.351
98.323	301	419	0	0	0	0	0	0	0	0	0		114.227	343	195	0	0	0	0	0	0	0	0		120.468	489	63	0	1	0	0	0	0	0	0		115.99	167	414	0	0	0	1	0	0	0	0		114.461
98.394	303	420	0	0	0	0	0	0	0	0	0		114.348	343	197	0	0	0	0	0	0	0	0		120.584	488	63	0	1	0	0	0	0	0	0		116.11	167	414	0	0	0	1	0	0	0	0		114.578
98.494	304	420	0	0	0	0	0	0	0	0	0		114.459	341	197	0	0	0	0	0	0	0	0		120.714	488	62	0	1	0	0	0	0	0	0		116.22	167	414	0	0	0	1	0	0	0	0		114.696
98.658	309	420	0	0	0	0	0	0	0	0	0		114.567	330	197	0	0	0	0	0	0	0	0		120.833	488	62	0	1	0	0	0	0	0	0		116.329	169	414	0	0	0	1	0	0	0	0		114.812
98.893	357	415	0	0	0	0	0	0	0	0	0		114.683	323	196	0	0	0	0	0	0	0	0		120.964	488	62	0	1	0	0	0	0	0	0		116.442	168	414	0	0	0	1	0	0	0	0		114.938
98.958	365	415	0	0	0	0	0	0	0	0	0		114.8	323	196	0	0	0	0	0	0	0	0		121.089	484	66	0	1	0	0	0	0	0	0		116.558	169	414	0	0	0	1	0	0	0	0		115.062
99.059	375	412	0	0	0	0	0	0	0	0	0		114.912	319	195	0	0	0	0	0	0	0	0		121.208	486	66	0	1	0	0	0	0	0	0		116.686	169	414	0	0	0	1	0	0	0	0		115.187
99.324	424	409	0	1	0	0	0	0	0	0	0		115.032	318	197	0	0	0	0	0	0	0	0		121.337	486	65	0	1	0	0	0	0	0	0		116.798	169	413	0	0	0	1	0	0	0	0		115.305
99.333	424	409	0	1	0	0	0	1	0	0	0		115.147	317	200	0	0	0	0	0	0	0	0		121.459	488	64	0	1	0	0	0	0	0	0		116.913	168	413	0	0	0	1	0	0	0	0		115.428
99.394	424	410	0	1	0	0	0	1	0	0	0		115.259	317	200	0	0	0	0	0	0	0	0		121.572	488	64	0	1	0	0	0	0	0	0		117.03	169	413	0	0	0	1	0	0	0	0		115.535
99.559	421	413	0	1	0	0	0	1	0	0	0		115.373	306	208	0	0	0	0	0	0	0	0		121.675	487	64	0	1	0	0	0	0	0	0		117.148	168	413	0	0	0	1	0	0	0	0		115.643
99.593	422	412	0	1	0	0	0	1	0	0	0		115.492	306	208	0	0	0	0	0	0	0	0		121.808	487	64	0	1	0	0	0	0	0	0		117.263	168	413	0	0	0	1	0	0	0	0		115.761
99.658	424	413	0	1	0	0	0	1	0	0	0		115.621	306	206	0	0	0	0	0	0	0	0		121.935	488	64	0	1	0	0	0	0	0	0		117.368	168	412	0	0	0	1	0	0	0	0		115.877
99.694	425	413	0	1	0	0	0	1	0	0	0		115.733	305	207	0	0	0	0	0	0	0	0		122.037	488	64	0	1	0	0	0	0	0	0		117.474	168	413	0	0	0	1	0	0	0	0		115.984
99.823	428	411	0	1	0	0	0	1	0	0	0		115.851	305	207	0	0	0	0	0	0	0	0		122.16	487	63	0	1	0	0	0	0	0	0		117.593	168	413	0	0	0	1	0	0	0	0		116.103
99.923	429	413	0	1	0	0	0	1	0	0	0		115.967	304	208	0	0	0	0	0	0	0	0		122.282	489	65	0	1	0	0	0	0	0	0		117.708	168	412	0	0	0	1	0	0	0	0		116.224
100.19	444	415	0	1	0	0	0	1	0	0	0		116.085	305	207	0	0	0	0	0	0	0	0		122.391	490	65	0	1	0	0	0	0	0	0		117.822	168	412	0	0	0	1	0	0	0	0		116.355
100.324	449	418	0	1	0	0	0	1	0	0	0		116.2	304	207	0	0	0	0	0	0	0	0		122.5	489	65	0	1	0	0	0	0	0	0		117.931	166	409	0	0	0	1	0	0	0	0		116.471
100.389	452	419	0	1	0	0	0	1	0	0	0		116.316	298	211	0	0	0	0	0	0	0	0		122.622	488	67	0	1	0	0	0	0	0	0		118.045	165	408	0	0	0	1	0	0	0	0		116.582
100.424	454	419	0	1	0	0	0	1	0	0	0		116.429	295	213	0	0	0	0	0	0	0	0		122.743	487	66	0	1	0	0	0	0	0	0		118.163	167	409	0	0	0	1	0	0	0	0		116.702
100.46	456	419	0	1	0	0	0	1	0	0	0		116.542	295	213	0	0	0	0	0	0	0	0		123.049	490	66	0	1	0	0	0	0	0	0		118.284	167	409	0	0	0	1	0	0	0	0		116.814
100.559	466	417	0	1	0	0	0	1	0	0	0		116.656	295	212	0	0	0	0	0	0	0	0		123.214	489	68	0	1	0	0	0	0	0	0		118.402	167	410	0	0	0	1	0	0	0	0		116.935
100.824	469	417	0	1	0	0	0	1	0	0	0		116.776	295	212	0	0	0	0	0	0	0	0		123.345	485	71	0	1	0	0	0	0	0	0		118.52	166	410	0	0	0	1	0	0	0	0		117.06
100.86	467	418	0	1	0	0	0	1	0	0	0		116.885	293	216	0	0	0	0	0	0	0	0		123.497	485	71	0	1	0	0	0	0	0	0		118.641	166	410	0	0	0	1	0	0	0	0		117.172
100.925	465	418	0	1	0	0	0	1	0	0	0		117	290	219	0	0	0	0	0	0	0	0		123.739	485	75	0	1	0	0	0	0	0	0		118.755	166	411	0	0	0	1	0	0	0	0		117.292
101.059	465	419	0	1	0	0	0	1	0	0	0		117.112	279	231	0	0	0	0	0	0	0	0		123.892	485	70	0	1	0	0	0	0	0	0		118.866	165	411	0	0	0	1	0	0	0	0		117.407
101.289	463	419	0	1	0	0	0	1	0	0	0		117.219	277	236	0	0	0	0	0	0	0	0		124.013	487	69	0	1	0	0	0	0	0	0		118.984	166	411	0	0	0	1	0	0	0	0		117.524
101.39	463	419	0	1	0	0	0	1	0	0	0		117.332	277	236	0	0	0	0	0	0	0	0		124.132	488	71	0	1	0	0	0	0	0	0		119.098	166	411	0	0	0	1	0	0	0	0		117.645
101.49	463	419	0	1	0	0	0	1	0	0	0		117.449	277	236	0	0	0	0	0	0	0	0		124.247	487	71	0	1	0	0	0	0	0	0		119.213	166	411	0	0	0	1	0	0	0	0		117.765
101.79	464	419	0	1	0	0	0	1	0	0	0		117.568	272	280	0	0	0	0	0	0	0	0		124.35	486	79	0	1	0	0	0	0	0	0		119.331	166	411	0	0	0	1	0	0	0	0		117.875
101.99	464	419	0	1	0	0	0	1	0	0	0		117.683	272	286	0	0	0	0	0	0	0	0		124.482	485	87	0	1	0	0	0	0	0	0		119.445	166	411	0	0	0	1	0	0	0	0		117.99
102.09	463	419	0	1	0	0	0	1	0	0	0		117.802	273	312	0	0	0	0	0	0	0	0		124.613	485	88	0	1	0	0	0	0	0	0		119.556	167	412	0	0	0	1	0	0	0	0		118.1
102.255	463	418	0	1	0	0	0	1	0	0	0		117.914	272	323	0	0	0	0	0	0	0	0		124.73	484	91	0	1	0	0	0	0	0	0		119.671	167	412	0	0	0	1	0	0	0	0		118.218
102.455	463	418	0	1	0	0	0	1	0	0	0		118.031	271	327	0	0	0	0	0	0	0	0		124.83	484	96	0	1	0	0	0	0	0	0		119.783	167	411	0	0	0	1	0	0	0	0		118.332
102.59	463	417	0	1	0	0	0	1	0	0	0		118.142	271	327	0	0	0	0	0	0	0	0		124.93	482	109	0	1	0	0	0	0	0	0		119.898	167	411	0	0	0	1	0	0	0	0		118.459
102.691	463	416	0	1	0	0	0	1	0	0	0		118.256	262	345	0	0	0	0	0	0	0	0		125.04	482	118	0	1	0	0	0	0	0	0		120.045	166	411	0	0	0	1	0	0	0	0		118.577
102.821	462	415	0	1	0	0	0	1	0	0	0		118.38	262	346	0	0	0	0	0	0	0	0		125.162	484	132	0	1	0	0	0	0	0	0		120.159	166	411	0	0	0	1	0	0	0	0		118.692
102.922	464	413	0	1	0	0	0	1	0	0	0		118.493	261	355	0	0	0	0	0	0	0	0		125.276	484	132	0	1	0	0	0	0	0	0		120.218	166	411	0	0	0	1	0	0	1	0		118.8
102.957	467	411	0	1	0	0	0	1	0	0	0		118.614	264	362	0	0	0	0	0	0	0	0		125.393	482	155	0	1	0	0	0	0	0	0		120.284	166	411	0	0	0	1	0	0	1	0		118.913
103.057	480	403	0	1	0	0	0	1	0	0	0		118.741	266	361	0	0	0	0	0	0	0	0		125.717	487	214	0	0	0	0	0	0	0	0		120.394	166	411	0	0	0	1	0	0	1	0		119.035
103.091	484	400	0	1	0	0	0	1	0	0	0		118.867	270	364	0	0	0	0	0	0	0	0		125.734	487	214	0	0	0	0	0	0	0	0		120.514	166	411	0	0	0	1	0	0	1	0		119.15
103.192	491	397	0	1	0	0	0	1	0	0	0		118.981	280	371	0	0	0	0	0	0	0	0		125.843	488	217	0	0	0	0	0	0	0	0		120.635	167	411	0	0	0	1	0	0	1	0		119.266
103.291	492	393	0	1	0	0	0	1	0	0	0		119.106	296	374	0	0	0	0	0	0	0	0		125.971	490	240	0	0	0	0	0	0	0	0		120.742	167	412	0	0	0	1	0	0	1	0		119.379
103.457	488	394	0	1	0	0	0	1	0	0	0		119.216	302	373	0	0	0	0	0	0	0	0		126.071	491	266	0	0	0	0	0	0	0	0		120.848	167	412	0	0	0	1	0	0	1	0		119.496
103.587	486	394	0	1	0	0	0	1	0	0	0		119.337	316	374	0	0	0	0	0	0	0	0		126.196	490	275	0	0	0	0	0	0	0	0		120.969	168	412	0	0	0	1	0	0	1	0		119.612
103.821	486	398	0	1	0	0	0	1	0	0	0		119.449	316	374	0	0	0	0	0	0	0	0		126.305	491	275	0	0	0	0	0	0	0	0		121.091	168	412	0	0	0	1	0	0	1	0		119.729
104.054	487	398	0	1	0	0	0	1	0	0	0		119.569	327	371	0	0	0	0	0	0	0	0		126.42	490	274	0	0	0	0	0	0	0	0		121.202	168	412	0	0	0	1	0	0	1	0		119.835
104.188	487	399	0	1	0	0	0	1	0	0	0		119.802	380	362	0	0	1	0	0	0	0	0		126.531	490	274	0	0	0	0	0	0	0	0		121.316	168	412	0	0	0	1	0	0	1	0		119.959
104.324	487	402	0	1	0	0	0	1	0	0	0		119.81	380	362	0	0	1	0	0	0	1	0		126.652	490	276	0	0	0	0	0	0	0	0		121.438	168	412	0	0	0	1	0	0	1	0		120.067
104.334	487	402	0	1	0	0	0	0	0	0	0		119.91	385	362	0	0	1	0	0	0	1	0		126.798	486	324	0	0	1	0	0	0	0	0		121.548	168	412	0	0	0	1	0	0	1	0		120.181
104.589	488	406	0	1	0	0	0	0	0	0	0		120.025	403	364	0	0	1	0	0	0	1	0		126.815	486	324	0	0	1	0	0	0	1	0		121.663	168	412	0	0	0	1	0	0	1	0		120.293
104.655	487	407	0	1	0	0	0	0	0	0	0		120.142	410	363	0	0	1	0	0	0	1	0		126.922	486	333	0	0	1	0	0	0	1	0		121.781	169	412	0	0	0	1	0	0	1	0		120.407
104.79	487	406	0	1	0	0	0	0	0	0	0		120.259	413	363	0	0	1	0	0	0	1	0		127.028	486	334	0	0	1	0	0	0	1	0		121.895	169	412	0	0	0	1	0	0	1	0		120.523
104.825	486	406	0	1	0	0	0	0	0	0	0		120.384	413	365	0	0	1	0	0	0	1	0		127.137	486	357	0	0	1	0	0	0	1	0		122.007	169	412	0	0	0	1	0	0	1	0		120.637
105.19	485	404	0	1	0	0	0	0	0	0	0		120.498	409	364	0	0	1	0	0	0	1	0		127.256	484	371	0	0	1	0	0	0	1	0		122.119	169	412	0	0	0	1	0	0	1	0		120.754
105.254	485	404	0	1	0	0	0	0	0	0	0		120.614	409	364	0	0	1	0	0	0	1	0		127.386	480	384	0	0	1	0	0	0	1	0		122.242	167	410	0	0	0	1	0	0	1	0		120.764
105.454	484	404	0	1	0	0	0	0	0	0	0		120.722	410	365	0	0	1	0	0	0	1	0		127.507	478	387	0	0	1	0	0	0	1	0		122.359	167	409	0	0	0	1	0	0	1	0		120.867
105.69	485	403	0	1	0	0	0	0	0	0	0		120.834	410	365	0	0	1	0	0	0	1	0		127.618	471	397	0	0	1	0	0	0	1	0		122.476	167	409	0	0	0	1	0	0	1	0		120.973
105.79	486	403	0	1	0	0	0	0	0	0	0		120.948	410	365	0	0	1	0	0	0	1	0		127.732	473	397	0	0	1	0	0	0	1	0		122.585	167	410	0	0	0	1	0	0	1	0		121.084
105.855	486	403	0	1	0	0	0	0	0	0	0		121.064	410	365	0	0	1	0	0	0	1	0		127.856	476	395	0	0	1	0	0	0	1	0		122.702	167	410	0	0	0	1	0	0	1	0		121.192
105.99	484	403	0	1	0	0	0	0	0	0	0		121.18	410	365	0	0	1	0	0	0	1	0		127.985	480	393	0	0	1	0	0	0	1	0		122.821	165	408	0	0	0	1	0	0	1	0		121.308
106.09	481	402	0	1	0	0	0	0	0	0	0		121.3	410	365	0	0	1	0	0	0	1	0		128.18	484	397	0	0	1	0	0	0	1	0		122.932	163	409	0	0	0	1	0	0	1	0		121.426
106.19	475	404	0	1	0	0	0	0	0	0	0		121.424	409	363	0	0	1	0	0	0	1	0		128.293	484	397	0	0	1	0	0	0	1	0		123.054	162	410	0	0	0	1	0	0	1	0		121.547
106.289	475	405	0	1	0	0	0	0	0	0	0		121.539	408	362	0	0	1	0	0	0	1	0		128.402	483	396	0	0	1	0	0	0	1	0		123.168	161	410	0	0	0	1	0	0	1	0		121.668
106.355	480	405	0	1	0	0	0	0	0	0	0		121.649	408	362	0	0	1	0	0	0	1	0		128.523	485	397	0	0	1	0	0	0	1	0		123.276	162	411	0	0	0	1	0	0	1	0		121.784
106.491	488	403	0	1	0	0	0	0	0	0	0		121.762	408	361	0	0	1	0	0	0	1	0		128.653	486	398	0	0	1	0	0	0	1	0		123.387	162	411	0	0	0	1	0	0	1	0		121.905
106.691	488	406	0	1	0	0	0	0	0	0	0		121.879	409	360	0	0	1	0	0	0	1	0		128.759	485	397	0	0	1	0	0	0	1	0		123.509	162	411	0	0	0	1	0	0	1	0		122.023
106.79	490	407	0	1	0	0	0	0	0	0	0		121.995	409	360	0	0	1	0	0	0	1	0		129.009	482	391	0	0	1	0	0	0	1	0		123.628	162	411	0	0	0	1	0	0	1	0		122.141
106.855	490	407	0	1	0	0	0	0	0	0	0		122.108	410	360	0	0	1	0	0	0	1	0		129.135	480	390	0	0	1	0	0	0	1	0		123.739	162	411	0	0	0	1	0	0	1	0		122.258
106.989	488	408	0	1	0	0	0	0	0	0	0		122.225	410	360	0	0	1	0	0	0	1	0		129.279	478	390	0	0	1	0	0	0	1	0		123.854	162	411	0	0	0	1	0	0	1	0		122.38
107.089	486	410	0	1	0	0	0	0	0	0	0		122.341	410	360	0	0	1	0	0	0	1	0		129.402	472	394	0	0	1	0	0	0	1	0		123.977	162	411	0	0	0	1	0	0	1	0		122.492
107.155	487	410	0	1	0	0	0	0	0	0	0		122.463	410	360	0	0	1	0	0	0	1	0		129.525	470	397	0	0	1	0	0	0	1	0		124.09	162	411	0	0	0	1	0	0	1	0		122.61
107.455	495	395	0	1	0	0	0	0	0	0	0		122.576	407	362	0	0	1	0	0	0	1	0		129.656	444	405	0	0	1	0	0	0	1	0		124.202	162	411	0	0	0	1	0	0	1	0		122.721
107.489	497	391	0	1	0	0	0	0	0	0	0		122.689	407	362	0	0	1	0	0	0	1	0		129.758	435	405	0	0	1	0	0	0	1	0		124.317	162	411	0	0	0	1	0	0	1	0		122.846
107.555	501	384	0	1	0	0	0	0	0	0	0		122.801	415	371	0	0	1	0	0	0	1	0		129.886	414	407	0	0	1	0	0	0	1	0		124.425	162	411	0	0	0	1	0	0	1	0		122.963
107.589	504	382	0	1	0	0	0	0	0	0	0		122.919	417	372	0	0	1	0	0	0	1	0		129.995	399	408	0	0	1	0	0	0	1	0		124.546	162	411	0	0	0	1	0	0	1	0		123.077
107.755	507	375	0	1	0	0	0	0	0	0	0		123.033	417	372	0	0	1	0	0	0	1	0		130.096	397	409	0	0	1	0	0	0	1	0		124.666	162	411	0	0	0	1	0	0	1	0		123.194
107.955	507	376	0	1	0	0	0	0	0	0	0		123.151	419	380	0	0	1	0	0	0	1	0		130.208	396	408	0	0	1	0	0	0	1	0		124.784	162	411	0	0	0	1	0	0	1	0		123.309
107.989	507	375	0	1	0	0	0	0	0	0	0		123.266	420	380	0	0	1	0	0	0	1	0		130.316	325	416	0	0	0	0	0	0	1	0		124.902	162	411	0	0	0	1	0	0	1	0		123.419
108.155	509	375	0	1	0	0	0	0	0	0	0		123.384	420	378	0	0	1	0	0	0	1	0		130.333	325	416	0	0	0	0	0	0	0	0		125.015	162	411	0	0	0	1	0	0	1	0		123.535
108.254	511	377	0	1	0	0	0	0	0	0	0		123.496	418	380	0	0	1	0	0	0	1	0		130.446	297	417	0	0	0	0	0	0	0	0		125.133	162	410	0	0	0	1	0	0	1	0		123.651
108.42	509	378	0	1	0	0	0	0	0	0	0		123.616	410	382	0	0	1	0	0	0	1	0		130.571	297	417	0	0	0	0	0	0	0	0		125.218	162	410	0	0	0	1	0	0	0	0		123.762
108.455	509	378	0	1	0	0	0	0	0	0	0		123.732	410	382	0	0	1	0	0	0	1	0		130.738	231	415	0	0	0	1	0	0	0	0		125.249	161	410	0	0	0	1	0	0	0	0		123.885
108.586	505	380	0	1	0	0	0	0	0	0	0		123.845	408	386	0	0	1	0	0	0	1	0		130.748	231	415	0	0	0	1	0	0	0	1		125.369	161	410	0	0	0	1	0	0	0	0		123.999
108.656	506	378	0	1	0	0	0	0	0	0	0		123.971	409	387	0	0	1	0	0	0	1	0		130.868	214	413	0	0	0	1	0	0	0	1		125.493	161	410	0	0	0	1	0	0	0	0		124.125
108.755	508	367	0	1	0	0	0	0	0	0	0		124.086	406	384	0	0	1	0	0	0	1	0		130.972	207	413	0	0	0	1	0	0	0	1		125.618	161	410	0	0	0	1	0	0	0	0		124.236
108.885	511	350	0	1	0	0	0	0	0	0	0		124.201	407	385	0	0	1	0	0	0	1	0		131.096	212	416	0	0	0	1	0	0	0	1		125.737	161	410	0	0	0	1	0	0	0	0		124.358
109.021	512	337	0	1	0	0	0	0	0	0	0		124.314	407	384	0	0	1	0	0	0	1	0		131.196	213	417	0	0	0	1	0	0	0	1		125.855	161	410	0	0	0	1	0	0	0	0		124.467
109.085	512	335	0	1	0	0	0	0	0	0	0		124.427	408	385	0	0	1	0	0	0	1	0		131.312	207	418	0	0	0	1	0	0	0	1		125.969	161	410	0	0	0	1	0	0	0	0		124.585
109.121	513	334	0	1	0	0	0	0	0	0	0		124.543	411	385	0	0	1	0	0	0	1	0		131.421	190	419	0	0	0	1	0	0	0	1		126.079	161	410	0	0	0	1	0	0	0	0		124.705
109.286	518	320	0	1	0	0	0	0	0	0	0		124.663	411	385	0	0	1	0	0	0	1	0		131.529	183	418	0	0	0	1	0	0	0	1		126.194	161	410	0	0	0	1	0	0	0	0		124.817
109.551	524	273	0	0	0	0	0	0	0	0	0		124.775	411	385	0	0	1	0	0	0	1	0		131.647	161	415	0	0	0	1	0	0	0	1		126.311	161	410	0	0	0	1	0	0	0	0		124.941
109.585	524	273	0	0	0	0	0	0	0	0	0		124.81	411	385	0	0	1	0	0	0	0	0		131.773	161	415	0	0	0	1	0	0	0	1		126.423	161	410	0	0	0	1	0	0	0	0		125.055
109.62	524	273	0	0	0	0	0	0	0	0	0		124.885	411	368	0	0	1	0	0	0	0	0		131.903	156	415	0	0	0	1	0	0	0	1		126.539	161	409	0	0	0	1	0	0	0	0		125.166
109.655	524	273	0	0	0	0	0	0	0	0	0		125	411	368	0	0	1	0	0	0	0	0		132.025	158	415	0	0	0	1	0	0	0	1		126.65	161	410	0	0	0	1	0	0	0	0		125.276
109.72	523	273	0	0	0	0	0	0	0	0	0		125.11	411	371	0	0	1	0	0	0	0	0		132.141	158	416	0	0	0	1	0	0	0	1		126.763	161	409	0	0	0	1	0	0	0	0		125.394
109.755	523	273	0	0	0	0	0	0	0	0	0		125.229	411	369	0	0	1	0	0	0	0	0		132.257	157	415	0	0	0	1	0	0	0	1		126.873	161	410	0	0	0	1	0	0	0	0		125.512
109.921	521	272	0	0	0	0	0	0	0	0	0		125.344	411	369	0	0	1	0	0	0	0	0		132.379	152	414	0	0	0	1	0	0	0	1		126.988	161	410	0	0	0	1	0	0	0	0		125.624
110.021	520	272	0	0	0	0	0	0	0	0	0		125.457	412	369	0	0	1	0	0	0	0	0		132.5	145	403	0	0	0	1	0	0	0	1		127.104	161	409	0	0	0	1	0	0	0	0		125.738
110.151	519	272	0	0	0	0	0	0	0	0	0		125.576	412	368	0	0	1	0	0	0	0	0		132.634	142	400	0	0	0	1	0	0	0	1		127.227	161	409	0	0	0	1	0	0	0	0		125.849
110.221	518	273	0	0	0	0	0	0	0	0	0		125.695	412	368	0	0	1	0	0	0	0	0		132.76	138	379	0	0	0	1	0	0	0	1		127.345	161	410	0	0	0	1	0	0	0	0		125.964
110.321	517	272	0	0	0	0	0	0	0	0	0		125.812	412	368	0	0	1	0	0	0	0	0		132.899	137	366	0	0	0	1	0	0	0	1		127.457	161	410	0	0	0	1	0	0	0	0		126.078
110.552	520	275	0	0	0	0	0	0	0	0	0		125.931	412	368	0	0	1	0	0	0	0	0		133.007	135	351	0	0	0	1	0	0	0	1		127.564	159	410	0	0	0	1	0	0	0	0		126.191
111.222	533	280	0	0	0	0	0	0	0	0	0		126.044	412	368	0	0	1	0	0	0	0	0		133.133	136	343	0	0	0	1	0	0	0	1		127.676	155	407	0	0	0	1	0	0	0	0		126.305
111.351	533	280	0	0	0	0	0	0	0	0	0		126.157	412	368	0	0	1	0	0	0	0	0		133.265	136	333	0	0	0	1	0	0	0	1		127.781	152	402	0	0	0	1	0	0	0	0		126.413
111.386	533	280	0	0	0	0	0	0	0	0	0		126.272	412	368	0	0	1	0	0	0	0	0		133.395	133	319	0	0	0	1	0	0	0	1		127.904	146	401	0	0	0	1	0	0	0	0		126.527
111.451	533	280	0	0	0	0	0	0	0	0	0		126.387	412	368	0	0	1	0	0	0	0	0		133.599	137	278	0	0	0	0	0	0	0	1		128.012	145	398	0	0	0	1	0	0	0	0		126.646
111.686	534	279	0	0	0	0	0	0	0	0	0		126.504	412	368	0	0	1	0	0	0	0	0		133.622	137	278	0	0	0	0	0	0	0	0		128.133	144	394	0	0	0	1	0	0	0	0		126.771
111.751	534	279	0	0	0	0	0	0	0	0	0		126.619	412	368	0	0	1	0	0	0	0	0		133.713	131	272	0	0	0	0	0	0	0	0		128.252	142	391	0	0	0	1	0	0	0	0		126.889
111.787	535	279	0	0	0	0	0	0	0	0	0		126.737	412	370	0	0	1	0	0	0	0	0		133.826	130	264	0	0	0	0	0	0	0	0		128.368	142	391	0	0	0	1	0	0	0	0		127.006
111.851	535	279	0	0	0	0	0	0	0	0	0		126.846	415	372	0	0	1	0	0	0	0	0		133.937	130	244	0	0	0	0	0	0	0	0		128.482	141	392	0	0	0	1	0	0	0	0		127.128
111.951	535	279	0	0	0	0	0	0	0	0	0		126.96	417	372	0	0	1	0	0	0	0	0		134.177	134	215	0	0	0	0	0	0	0	0		128.591	141	392	0	0	0	1	0	0	0	0		127.248
112.187	535	279	0	0	0	0	0	0	0	0	0		127.075	417	372	0	0	1	0	0	0	0	0		134.386	134	215	0	0	0	0	0	0	0	0		128.707	141	392	0	0	0	1	0	0	0	0		127.367
112.252	535	279	0	0	0	0	0	0	0	0	0		127.189	417	371	0	0	1	0	0	0	0	0		134.518	131	156	1	0	0	0	0	0	0	0		128.816	141	393	0	0	0	1	0	0	0	0		127.484
112.317	535	279	0	0	0	0	0	0	0	0	0		127.299	417	371	0	0	1	0	0	0	0	0		134.528	131	156	1	0	0	0	1	0	0	0		128.932	142	393	0	0	0	1	0	0	0	0		127.604
112.617	534	278	0	0	0	0	0	0	0	0	0		127.418	416	375	0	0	1	0	0	0	0	0		134.675	132	147	1	0	0	0	1	0	0	0		129.051	142	393	0	0	0	1	0	0	0	0		127.71
112.652	534	278	0	0	0	0	0	0	0	0	0		127.535	416	375	0	0	1	0	0	0	0	0		134.87	136	137	1	0	0	0	1	0	0	0		129.163	142	395	0	0	0	1	0	0	0	0		127.823
112.788	534	277	0	0	0	0	0	0	0	0	0		127.655	415	377	0	0	1	0	0	0	0	0		135.048	136	128	1	0	0	0	1	0	0	0		129.269	142	395	0	0	0	1	0	0	0	0		127.937
112.883	535	277	0	0	0	0	0	0	0	0	0		127.771	417	377	0	0	1	0	0	0	0	0		135.176	136	127	1	0	0	0	1	0	0	0		129.393	142	395	0	0	0	1	0	0	0	0		128.052
113.052	534	277	0	0	0	0	0	0	0	0	0		127.883	416	381	0	0	1	0	0	0	0	0		135.303	136	124	1	0	0	0	1	0	0	0		129.511	144	398	0	0	0	1	0	0	0	0		128.168
113.353	536	277	0	0	0	0	0	0	0	0	0		128.007	416	383	0	0	1	0	0	0	0	0		135.425	136	122	1	0	0	0	1	0	0	0		129.623	147	402	0	0	0	1	0	0	0	0		128.287
113.418	536	277	0	0	0	0	0	0	0	0	0		128.117	416	384	0	0	1	0	0	0	0	0		135.525	136	122	1	0	0	0	1	0	0	0		129.732	147	402	0	0	0	1	0	0	0	0		128.406
113.553	534	277	0	0	0	0	0	0	0	0	0		128.239	416	384	0	0	1	0	0	0	0	0		135.644	137	121	1	0	0	0	1	0	0	0		129.843	147	402	0	0	0	1	0	0	0	0		128.52
114.382	528	310	0	1	0	0	0	0	0	0	0		128.348	416	383	0	0	1	0	0	0	0	0		135.749	138	120	1	0	0	0	1	0	0	0		129.965	147	402	0	0	0	1	0	0	0	0		128.636
114.392	528	310	0	1	0	0	0	1	0	0	0		128.468	417	384	0	0	1	0	0	0	0	0		135.876	138	120	1	0	0	0	1	0	0	0		130.077	158	408	0	0	0	1	0	0	0	0		128.757
114.783	526	310	0	1	0	0	0	1	0	0	0		128.588	418	385	0	0	1	0	0	0	0	0		135.993	138	120	1	0	0	0	1	0	0	0		130.196	160	406	0	0	0	1	0	0	0	0		128.867
114.819	525	310	0	1	0	0	0	1	0	0	0		128.709	419	384	0	0	1	0	0	0	0	0		136.093	137	120	1	0	0	0	1	0	0	0		130.315	160	406	0	0	0	1	0	0	0	0		128.98
114.883	525	310	0	1	0	0	0	1	0	0	0		128.816	419	385	0	0	1	0	0	0	0	0		136.222	137	120	1	0	0	0	1	0	0	0		130.431	162	406	0	0	0	1	0	0	0	0		129.094
114.984	523	310	0	1	0	0	0	1	0	0	0		128.94	421	384	0	0	1	0	0	0	0	0		136.339	137	120	1	0	0	0	1	0	0	0		130.545	168	409	0	0	0	1	0	0	0	0		129.214
115.215	515	311	0	1	0	0	0	1	0	0	0		129.053	421	384	0	0	1	0	0	0	0	0		136.44	138	120	1	0	0	0	1	0	0	0		130.665	178	409	0	0	0	1	0	0	0	0		129.329
115.284	514	311	0	1	0	0	0	1	0	0	0		129.173	421	384	0	0	1	0	0	0	0	0		136.598	138	119	1	0	0	0	1	0	0	0		130.78	178	409	0	0	0	1	0	0	0	0		129.444
115.35	511	312	0	1	0	0	0	1	0	0	0		129.279	422	384	0	0	1	0	0	0	0	0		136.718	138	120	1	0	0	0	1	0	0	0		130.895	196	412	0	0	0	1	0	0	0	0		129.559
115.385	506	312	0	1	0	0	0	1	0	0	0		129.393	422	385	0	0	1	0	0	0	0	0		136.826	138	119	1	0	0	0	1	0	0	0		131.016	202	415	0	0	0	1	0	0	0	0		129.672
115.45	499	314	0	1	0	0	0	1	0	0	0		129.502	422	385	0	0	1	0	0	0	0	0		136.946	138	119	1	0	0	0	1	0	0	0		131.13	207	416	0	0	0	1	0	0	0	0		129.784
115.585	495	318	0	1	0	0	0	1	0	0	0		129.621	423	385	0	0	1	0	0	0	0	0		137.077	138	119	1	0	0	0	1	0	0	0		131.237	209	415	0	0	0	1	0	0	0	0		129.9
115.685	497	318	0	1	0	0	0	1	0	0	0		129.728	423	385	0	0	1	0	0	0	0	0		137.192	138	119	1	0	0	0	1	0	0	0		131.357	209	415	0	0	0	1	0	0	0	0		130.013
115.784	496	318	0	1	0	0	0	1	0	0	0		129.848	422	385	0	0	1	0	0	0	0	0		137.31	138	119	1	0	0	0	1	0	0	0		131.469	213	413	0	0	0	1	0	0	0	0		130.117
116.084	490	318	0	1	0	0	0	1	0	0	0		129.958	422	385	0	0	1	0	0	0	0	0		137.422	138	119	1	0	0	0	1	0	0	0		131.584	215	412	0	0	0	1	0	0	0	0		130.238
116.149	491	318	0	1	0	0	0	1	0	0	0		130.066	424	387	0	0	1	0	0	0	0	0		137.523	138	120	1	0	0	0	1	0	0	0		131.705	229	414	0	0	0	1	0	0	0	0		130.371
116.185	492	318	0	1	0	0	0	1	0	0	0		130.185	422	385	0	0	1	0	0	0	0	0		137.63	138	120	1	0	0	0	1	0	0	0		131.823	229	414	0	0	0	1	0	0	0	0		130.381
116.25	492	318	0	1	0	0	0	1	0	0	0		130.301	422	385	0	0	1	0	0	0	0	0		137.753	138	120	1	0	0	0	1	0	0	0		132.195	275	416	0	0	0	0	0	0	0	0		130.479
116.315	491	317	0	1	0	0	0	1	0	0	0		130.423	422	385	0	0	1	0	0	0	0	0		137.871	138	120	1	0	0	0	1	0	0	0		132.205	275	416	0	0	0	0	0	0	0	0		130.595
116.349	490	316	0	1	0	0	0	1	0	0	0		130.537	422	385	0	0	1	0	0	0	0	0		137.992	137	120	1	0	0	0	1	0	0	0		132.313	278	416	0	0	0	0	0	0	0	0		130.711
116.415	489	315	0	1	0	0	0	1	0	0	0		130.647	422	385	0	0	1	0	0	0	0	0		138.122	138	120	1	0	0	0	1	0	0	0		132.425	287	416	0	0	0	0	0	0	0	0		130.823
116.515	489	313	0	1	0	0	0	1	0	0	0		130.761	423	386	0	0	1	0	0	0	0	0		138.258	138	120	1	0	0	0	1	0	0	0		132.535	301	417	0	0	0	0	0	0	0	0		130.94
116.684	489	315	0	1	0	0	0	1	0	0	0		130.879	421	385	0	0	1	0	0	0	0	0		138.385	137	120	1	0	0	0	1	0	0	0		132.664	321	418	0	0	0	0	0	0	0	0		131.047
116.78	490	315	0	1	0	0	0	1	0	0	0		130.991	422	385	0	0	1	0	0	0	0	0		138.496	138	120	1	0	0	0	1	0	0	0		132.785	321	418	0	0	0	0	0	0	0	0		131.161
116.851	494	316	0	1	0	0	0	1	0	0	0		131.109	422	385	0	0	1	0	0	0	0	0		138.623	138	120	1	0	0	0	1	0	0	0		132.898	346	419	0	0	0	0	0	0	0	0		131.28
116.916	497	316	0	1	0	0	0	1	0	0	0		131.224	423	386	0	0	1	0	0	0	0	0		138.728	138	120	1	0	0	0	1	0	0	0		133.327	387	415	0	0	1	0	0	0	0	0		131.395
116.951	498	316	0	1	0	0	0	1	0	0	0		131.337	423	386	0	0	1	0	0	0	0	0		138.832	135	126	1	0	0	0	1	0	0	0		133.444	388	414	0	0	1	0	0	0	0	0		131.507
117.016	500	315	0	1	0	0	0	1	0	0	0		131.463	423	387	0	0	1	0	0	0	0	0		138.956	135	126	1	0	0	0	1	0	0	0		133.556	394	415	0	0	1	0	0	0	0	0		131.628
117.15	498	314	0	1	0	0	0	1	0	0	0		131.577	423	386	0	0	1	0	0	0	0	0		139.069	135	126	1	0	0	0	1	0	0	0		133.678	403	414	0	0	1	0	0	0	0	0		131.891
117.351	490	313	0	1	0	0	0	1	0	0	0		131.691	422	385	0	0	1	0	0	0	0	0		139.177	135	125	1	0	0	0	1	0	0	0		133.798	413	411	0	0	1	0	0	0	0	0		131.899
117.68	506	272	0	0	0	0	0	1	0	0	0		131.806	422	386	0	0	1	0	0	0	0	0		139.307	135	125	1	0	0	0	1	0	0	0		133.915	417	411	0	0	1	0	0	0	0	0		132.002
117.688	506	272	0	0	0	0	0	0	0	0	0		131.921	422	386	0	0	1	0	0	0	0	0		139.431	135	126	1	0	0	0	1	0	0	0		134.032	426	414	0	0	1	0	0	0	0	0		132.123
117.816	513	265	0	0	0	0	0	0	0	0	0		132.035	422	386	0	0	1	0	0	0	0	0		139.528	135	126	1	0	0	0	0	0	0	0		134.142	430	413	0	0	1	0	0	0	0	0		132.231
117.951	520	241	0	0	0	0	0	0	0	0	0		132.155	422	385	0	0	1	0	0	0	0	0		139.561	135	126	1	0	0	0	0	0	0	0		134.256	434	410	0	0	1	0	0	0	0	0		132.347
118.046	522	235	0	0	0	0	0	0	0	0	0		132.277	422	386	0	0	1	0	0	0	0	0		139.676	135	126	1	0	0	0	0	0	0	0		134.372	434	410	0	0	1	0	0	0	0	0		132.462
118.15	522	236	0	0	0	0	0	0	0	0	0		132.392	421	384	0	0	1	0	0	0	0	0		139.776	135	125	1	0	0	0	0	0	0	0		134.485	449	399	0	0	1	0	0	0	0	0		132.576
118.446	522	237	0	0	0	0	0	0	0	0	0		132.51	421	384	0	0	1	0	0	0	0	0		139.896	135	125	1	0	0	0	0	0	0	0		134.599	457	396	0	0	1	0	0	0	0	0		132.686
118.48	522	237	0	0	0	0	0	0	0	0	0		132.628	422	385	0	0	1	0	0	0	0	0		140.008	135	125	1	0	0	0	0	0	0	0		134.707	458	395	0	0	1	0	0	0	0	0		132.805
118.55	522	237	0	0	0	0	0	0	0	0	0		132.737	423	385	0	0	1	0	0	0	0	0		140.213	134	129	1	0	0	0	0	0	0	0		134.816	460	393	0	0	1	0	0	0	0	0		132.92
118.681	522	237	0	0	0	0	0	0	0	0	0		132.854	423	386	0	0	1	0	0	0	0	0		140.359	134	129	1	0	0	0	0	0	0	0		134.931	466	386	0	0	1	0	0	0	0	0		133.042
118.716	522	235	0	0	0	0	0	0	0	0	0		132.974	423	386	0	0	1	0	0	0	0	0		140.491	136	128	1	0	0	0	0	0	0	0		135.05	466	386	0	0	1	0	0	0	0	0		133.154
118.949	524	209	0	0	0	0	0	0	0	0	0		133.094	424	386	0	0	1	0	0	0	0	0		140.591	136	127	1	0	0	0	0	0	0	0		135.158	466	386	0	0	1	0	0	0	0	0		133.27
119.113	526	197	0	0	0	0	0	0	0	0	0		133.214	424	386	0	0	1	0	0	0	0	0		140.716	137	121	1	0	0	0	0	0	0	0		135.275	465	387	0	0	1	0	0	0	0	0		133.386
119.179	525	195	0	0	0	0	0	0	0	0	0		133.327	424	386	0	0	1	0	0	0	0	0		140.829	136	116	1	0	0	0	0	0	0	0		135.391	465	388	0	0	1	0	0	0	0	0		133.8
119.579	492	156	0	0	0	0	1	0	0	0	0		133.447	423	388	0	0	1	0	0	0	0	0		140.962	136	104	1	0	0	0	0	0	0	0		135.502	464	386	0	0	1	0	0	0	0	0		133.81
119.587	492	156	0	0	0	0	1	0	0	0	1		133.565	424	388	0	0	1	0	0	0	0	0		141.092	140	88	1	0	0	0	0	0	0	0		135.619	465	380	0	0	1	0	0	0	0	0		133.905
119.614	491	156	0	0	0	0	1	0	0	0	1		133.684	424	388	0	0	1	0	0	0	0	0		141.215	134	90	1	0	0	0	0	0	0	0		135.73	465	378	0	0	1	0	0	0	0	0		134.019
119.748	484	156	0	0	0	0	1	0	0	0	1		133.801	423	388	0	0	1	0	0	0	0	0		141.315	134	86	1	0	0	0	0	0	0	0		135.852	471	368	0	0	1	0	0	0	0	0		134.132
120.013	469	154	0	0	0	0	1	0	0	0	1		133.912	423	388	0	0	1	0	0	0	0	0		141.427	134	86	1	0	0	0	0	0	0	0		135.975	471	368	0	0	1	0	0	0	0	0		134.25
120.114	460	155	0	0	0	0	1	0	0	0	1		134.023	423	389	0	0	1	0	0	0	0	0		141.537	136	82	1	0	0	0	0	0	0	0		136.088	474	351	0	0	1	0	0	0	0	0		134.363
120.378	430	154	0	0	0	0	1	0	0	0	1		134.134	422	388	0	0	1	0	0	0	0	0		141.653	136	83	1	0	0	0	0	0	0	0		136.207	475	348	0	0	1	0	0	0	0	0		134.479
120.749	350	155	0	0	0	0	0	0	0	0	1		134.245	422	388	0	0	1	0	0	0	0	0		141.764	135	82	1	0	0	0	0	0	0	0		136.313	480	340	0	0	1	0	0	0	0	0		134.601
120.757	350	155	0	0	0	0	0	0	0	0	0		134.358	421	388	0	0	1	0	0	0	0	0		141.874	136	84	1	0	0	0	0	0	0	0		136.442	483	333	0	0	1	0	0	0	0	0		134.717
120.878	312	156	0	0	0	0	0	0	0	0	0		134.474	422	388	0	0	1	0	0	0	0	0		141.996	136	85	1	0	0	0	0	0	0	0		136.557	485	325	0	0	1	0	0	0	0	0		134.827
121.015	295	158	0	0	0	1	0	0	0	0	0		134.593	422	388	0	0	1	0	0	0	0	0		142.142	139	85	1	0	0	0	0	0	0	0		136.663	486	323	0	0	1	0	0	0	0	0		134.942
121.024	295	158	0	0	0	1	0	0	0	1	0		134.702	422	388	0	0	1	0	0	0	0	0		142.242	140	82	1	0	0	0	0	0	0	0		136.775	486	323	0	0	1	0	0	0	0	0		135.069
121.05	289	162	0	0	0	1	0	0	0	1	0		134.827	422	388	0	0	1	0	0	0	0	0		142.356	141	79	1	0	0	0	0	0	0	0		136.886	485	323	0	0	1	0	0	0	0	0		135.177
121.379	218	191	0	0	0	0	0	0	0	1	0		134.95	422	388	0	0	1	0	0	0	0	0		142.461	142	80	1	0	0	0	0	0	0	0		137.008	485	323	0	0	1	0	0	0	0	0		135.291
121.387	218	191	0	0	0	0	0	0	0	0	0		135.064	422	388	0	0	1	0	0	0	0	0		142.595	142	80	1	0	0	0	0	0	0	0		137.14	485	323	0	0	1	0	0	0	0	0		135.401
121.514	212	192	0	0	0	0	0	0	0	0	0		135.183	421	388	0	0	1	0	0	0	0	0		142.71	142	80	1	0	0	0	0	0	0	0		137.251	485	322	0	0	1	0	0	0	0	0		135.52
121.58	211	192	0	0	0	0	0	0	0	0	0		135.293	421	388	0	0	1	0	0	0	0	0		142.834	133	77	1	0	0	0	0	0	0	0		137.363	485	323	0	0	1	0	0	0	0	0		135.633
121.65	210	193	0	0	0	0	0	0	0	0	0		135.4	419	389	0	0	1	0	0	0	0	0		142.948	134	76	1	0	0	0	0	0	0	0		137.477	485	323	0	0	1	0	0	0	0	0		135.747
121.779	210	196	0	0	0	0	0	0	0	0	0		135.519	419	389	0	0	1	0	0	0	0	0		143.07	133	75	1	0	0	0	0	0	0	0		137.59	484	323	0	0	1	0	0	0	0	0		135.864
121.914	203	202	0	0	0	0	0	0	0	0	0		135.637	416	385	0	0	1	0	0	0	0	0		143.201	134	77	1	0	0	0	0	0	0	0		137.707	484	323	0	0	1	0	0	0	0	0		135.973
121.949	199	204	0	0	0	0	0	0	0	0	0		135.748	416	386	0	0	1	0	0	0	0	0		143.327	134	77	1	0	0	0	0	0	0	0		137.826	485	323	0	0	1	0	0	0	0	0		136.092
122.014	193	205	0	0	0	0	0	0	0	0	0		135.857	413	385	0	0	1	0	0	0	0	0		143.461	134	77	1	0	0	0	0	0	0	0		137.947	485	323	0	0	1	0	0	0	0	0		136.222
122.145	186	207	0	0	0	0	0	0	0	0	0		135.97	407	384	0	0	1	0	0	0	0	0		143.565	135	81	1	0	0	0	0	0	0	0		138.066	486	321	0	0	1	0	0	0	0	0		136.334
122.214	186	209	0	0	0	0	0	0	0	0	0		136.091	396	385	0	0	1	0	0	0	0	0		143.681	137	91	1	0	0	0	0	0	0	0		138.193	486	320	0	0	1	0	0	0	0	0		136.453
122.315	186	210	0	0	0	0	0	0	0	0	0		136.204	394	383	0	0	1	0	0	0	0	0		143.809	136	99	1	0	0	0	0	0	0	0		138.302	487	320	0	0	1	0	0	0	0	0		136.577
122.45	180	216	0	0	0	0	0	0	0	0	0		136.311	393	382	0	0	1	0	0	0	0	0		143.915	137	97	1	0	0	0	0	0	0	0		138.417	486	320	0	0	1	0	0	0	0	0		136.688
122.679	173	219	0	0	0	0	0	0	0	0	0		136.429	393	382	0	0	1	0	0	0	0	0		144.042	137	97	1	0	0	0	0	0	0	0		138.528	486	320	0	0	1	0	0	0	0	0		136.833
122.95	174	218	0	0	0	0	0	0	0	0	0		136.546	393	383	0	0	1	0	0	0	0	0		144.166	136	96	1	0	0	0	0	0	0	0		138.638	486	320	0	0	1	0	0	0	0	0		136.845
123.047	175	215	0	0	0	0	0	0	0	0	0		136.661	393	383	0	0	1	0	0	0	0	0		144.281	136	95	1	0	0	0	0	0	0	0		138.756	486	320	0	0	1	0	0	0	0	0		136.954
123.177	167	215	0	0	0	0	0	0	0	0	0		136.776	393	383	0	0	1	0	0	0	0	0		144.402	136	95	1	0	0	0	0	0	0	0		138.873	486	320	0	0	1	0	0	0	0	0		137.069
123.346	158	217	0	0	0	0	0	0	0	0	0		136.891	393	382	0	0	1	0	0	0	0	0		144.529	138	98	1	0	0	0	0	0	0	0		138.987	487	321	0	0	1	0	0	0	0	0		137.19
123.412	158	215	0	0	0	0	0	0	0	0	0		137.006	393	382	0	0	1	0	0	0	0	0		144.63	139	99	1	0	0	0	0	0	0	0		139.097	485	321	0	0	1	0	0	0	0	0		137.308
123.477	157	214	0	0	0	0	0	0	0	0	0		137.113	393	383	0	0	1	0	0	0	0	0		144.758	141	110	1	0	0	0	0	0	0	0		139.217	484	321	0	0	1	0	0	0	0	0		137.428
123.612	149	215	0	0	0	0	0	0	0	0	0		137.228	393	383	0	0	1	0	0	0	0	0		144.884	140	113	1	0	0	0	0	0	0	0		139.327	484	321	0	0	1	0	0	0	0	0		137.544
123.912	144	217	0	0	0	0	0	0	0	0	0		137.34	394	383	0	0	1	0	0	0	0	0		144.984	140	116	1	0	0	0	0	0	0	0		139.443	484	321	0	0	1	0	0	0	0	0		137.725
124.047	146	217	0	0	0	0	0	0	0	0	0		137.461	398	385	0	0	1	0	0	0	0	0		145.104	140	119	1	0	0	0	0	0	0	0		139.556	484	321	0	0	1	0	0	0	0	0		137.734
124.111	148	216	0	0	0	0	0	0	0	0	0		137.57	398	385	0	0	1	0	0	0	0	0		145.333	141	119	1	0	0	0	0	0	0	0		139.679	484	320	0	0	1	0	0	0	0	0		137.838
124.146	149	214	0	0	0	0	0	0	0	0	0		137.78	406	386	0	0	1	0	0	0	0	0		145.514	141	120	1	0	0	0	0	0	0	0		139.789	484	321	0	0	1	0	0	0	0	0		137.961
124.211	149	213	0	0	0	0	0	0	0	0	0		137.891	406	386	0	0	1	0	0	0	0	0		145.654	140	120	1	0	0	0	0	0	0	0		139.896	484	321	0	0	1	0	0	0	0	0		138.076
124.311	148	210	0	0	0	0	0	0	0	0	0		138.006	411	392	0	0	1	0	0	0	0	0		145.851	140	120	1	0	0	0	0	0	0	0		140.021	483	323	0	0	1	0	0	0	0	0		138.199
124.411	147	208	0	0	0	0	0	0	0	0	0		138.126	411	392	0	0	1	0	0	0	0	0		146.021	140	120	1	0	0	0	0	0	0	0		140.133	479	325	0	0	1	0	0	0	0	0		138.317
124.513	146	207	0	0	0	0	0	0	0	0	0		138.238	411	392	0	0	1	0	0	0	0	0		146.209	140	120	1	0	0	0	0	0	0	0		140.256	472	328	0	0	1	0	0	0	0	0		138.431
124.913	154	208	0	0	0	0	0	0	0	0	0		138.36	418	393	0	0	1	0	0	0	0	0		146.321	143	121	1	0	0	0	0	0	0	0		140.265	472	328	0	0	1	0	0	0	1	0		138.546
125.143	166	212	0	0	0	0	0	0	0	0	0		138.474	421	393	0	0	1	0	0	0	0	0		146.445	145	123	1	0	0	0	0	0	0	0		140.369	471	329	0	0	1	0	0	0	1	0		138.665
125.243	165	214	0	0	0	0	0	0	0	0	0		138.602	423	393	0	0	1	0	0	0	0	0		146.564	139	119	1	0	0	0	0	0	0	0		140.493	469	329	0	0	1	0	0	0	1	0		138.779
125.343	164	217	0	0	0	0	0	0	0	0	0		138.713	423	393	0	0	1	0	0	0	0	0		146.69	138	114	1	0	0	0	0	0	0	0		140.613	470	333	0	0	1	0	0	0	1	0		138.897
125.413	164	219	0	0	0	0	0	0	0	0	0		138.83	432	389	0	0	1	0	0	0	0	0		146.821	142	111	1	0	0	0	0	0	0	0		140.726	472	334	0	0	1	0	0	0	1	0		139.023
125.479	163	224	0	0	0	0	0	0	0	0	0		138.948	432	389	0	0	1	0	0	0	0	0		146.94	148	107	1	0	0	0	0	0	0	0		140.846	470	344	0	0	1	0	0	0	1	0		139.135
125.644	155	245	0	0	0	0	0	0	0	0	0		139.062	432	389	0	0	1	0	0	0	0	0		147.056	149	105	1	0	0	0	0	0	0	0		140.965	469	359	0	0	1	0	0	0	1	0		139.25
125.714	152	252	0	0	0	0	0	0	0	0	0		139.182	432	389	0	0	1	0	0	0	0	0		147.158	147	106	1	0	0	0	0	0	0	0		141.078	468	365	0	0	1	0	0	0	1	0		139.368
125.844	157	258	0	0	0	0	0	0	0	0	0		139.296	432	389	0	0	1	0	0	0	0	0		147.258	143	107	1	0	0	0	0	0	0	0		141.191	474	374	0	0	1	0	0	0	1	0		139.483
125.914	157	261	0	0	0	0	0	0	0	0	0		139.397	432	389	0	0	1	0	0	0	0	0		147.372	142	108	1	0	0	0	0	0	0	0		141.302	474	374	0	0	1	0	0	0	1	0		139.613
126.143	156	268	0	0	0	0	0	0	0	0	0		139.514	432	389	0	0	1	0	0	0	0	0		147.51	141	108	1	0	0	0	0	0	0	0		141.42	477	380	0	0	1	0	0	0	1	0		139.724
126.209	157	268	0	0	0	0	0	0	0	0	0		139.636	431	390	0	0	1	0	0	0	0	0		147.635	142	107	1	0	0	0	0	0	0	0		141.535	477	379	0	0	1	0	0	0	1	0		139.841
126.244	157	268	0	0	0	0	0	0	0	0	0		139.752	431	390	0	0	1	0	0	0	0	0		147.772	141	109	1	0	0	0	0	0	0	0		141.652	476	380	0	0	1	0	0	0	1	0		139.951
126.409	156	269	0	0	0	0	0	0	0	0	0		139.824	431	390	0	0	1	0	0	0	1	0		147.901	145	103	1	0	0	0	0	0	0	0		141.775	476	380	0	0	1	0	0	0	1	0		140.071
126.543	157	269	0	0	0	0	0	0	0	0	0		139.866	435	386	0	0	1	0	0	0	1	0		148.029	148	101	1	0	0	0	0	0	0	0		141.893	473	383	0	0	1	0	0	0	1	0		140.188
126.613	157	269	0	0	0	0	0	0	0	0	0		139.971	435	388	0	0	1	0	0	0	1	0		148.199	157	92	1	0	0	0	0	0	0	0		142.012	474	390	0	0	1	0	0	0	1	0		140.306
126.713	158	269	0	0	0	0	0	0	0	0	0		140.094	435	388	0	0	1	0	0	0	1	0		148.312	165	82	1	0	0	0	0	0	0	0		142.128	472	397	0	0	1	0	0	0	1	0		140.418
126.779	157	268	0	0	0	0	0	0	0	0	0		140.207	436	388	0	0	1	0	0	0	1	0		148.439	173	75	1	0	0	0	0	0	0	0		142.238	471	398	0	0	1	0	0	0	1	0		140.533
126.843	157	268	0	0	0	0	0	0	0	0	0		140.325	436	388	0	0	1	0	0	0	1	0		148.562	173	75	1	0	0	0	0	0	0	0		142.354	467	400	0	0	1	0	0	0	1	0		140.645
126.909	156	269	0	0	0	0	0	0	0	0	0		140.443	436	388	0	0	1	0	0	0	1	0		148.669	173	75	1	0	0	0	0	0	0	0		142.47	464	405	0	0	1	0	0	0	1	0		140.759
127.11	148	319	0	0	1	0	0	0	0	0	0		140.553	436	388	0	0	1	0	0	0	1	0		148.776	171	78	1	0	0	0	0	0	0	0		142.581	464	405	0	0	1	0	0	0	1	0		140.874
127.118	148	319	0	0	1	0	0	0	1	0	0		140.666	436	388	0	0	1	0	0	0	1	0		148.894	170	78	1	0	0	0	0	0	0	0		142.697	463	407	0	0	1	0	0	0	1	0		140.99
127.144	148	320	0	0	1	0	0	0	1	0	0		140.782	436	388	0	0	1	0	0	0	1	0		149.014	165	82	1	0	0	0	0	0	0	0		142.814	462	408	0	0	1	0	0	0	1	0		141.105
127.345	148	325	0	0	1	0	0	0	1	0	0		140.901	436	388	0	0	1	0	0	0	1	0		149.128	165	82	1	0	0	0	0	0	0	0		142.932	459	409	0	0	1	0	0	0	1	0		141.22
127.445	150	326	0	0	1	0	0	0	1	0	0		141.014	437	388	0	0	1	0	0	0	1	0		149.246	156	78	1	0	0	0	0	0	0	0		143.046	459	409	0	0	1	0	0	0	1	0		141.329
127.645	145	325	0	0	1	0	0	0	1	0	0		141.13	437	388	0	0	1	0	0	0	1	0		149.37	153	73	1	0	0	0	0	0	0	0		143.162	459	409	0	0	1	0	0	0	1	0		141.445
127.711	141	325	0	0	1	0	0	0	1	0	0		141.243	439	387	0	0	1	0	0	0	1	0		149.476	152	73	1	0	0	0	0	0	0	0		143.281	460	410	0	0	1	0	0	0	1	0		141.56
127.775	141	324	0	0	1	0	0	0	1	0	0		141.354	439	387	0	0	1	0	0	0	1	0		149.58	152	73	1	0	0	0	0	0	0	0		143.398	459	410	0	0	1	0	0	0	1	0		141.674
127.81	142	324	0	0	1	0	0	0	1	0	0		141.465	439	387	0	0	1	0	0	0	1	0		149.689	150	73	1	0	0	0	0	0	0	0		143.514	459	410	0	0	1	0	0	0	1	0		141.794
127.846	142	324	0	0	1	0	0	0	1	0	0		141.577	437	388	0	0	1	0	0	0	1	0		149.821	152	74	1	0	0	0	0	0	0	0		143.632	459	410	0	0	1	0	0	0	1	0		141.904
128.01	141	326	0	0	1	0	0	0	1	0	0		141.704	435	389	0	0	1	0	0	0	1	0		149.948	153	73	1	0	0	0	0	0	0	0		143.747	459	410	0	0	1	0	0	0	1	0		142.011
128.275	143	322	0	0	1	0	0	0	1	0	0		141.82	431	391	0	0	1	0	0	0	1	0		150.075	153	73	1	0	0	0	0	0	0	0		143.86	459	410	0	0	1	0	0	0	1	0		142.117
128.311	145	320	0	0	1	0	0	0	1	0	0		141.943	431	392	0	0	1	0	0	0	1	0		150.207	153	74	1	0	0	0	0	0	0	0		143.97	459	410	0	0	1	0	0	0	1	0		142.238
128.511	151	320	0	0	1	0	0	0	1	0	0		142.062	430	391	0	0	1	0	0	0	1	0		150.335	155	76	1	0	0	0	0	0	0	0		144.082	459	410	0	0	1	0	0	0	1	0		142.356
128.775	147	350	0	0	1	0	0	0	1	0	0		142.175	429	392	0	0	1	0	0	0	1	0		150.447	157	77	1	0	0	0	0	0	0	0		144.199	459	410	0	0	1	0	0	0	1	0		142.477
128.81	148	355	0	0	1	0	0	0	1	0	0		142.289	426	394	0	0	1	0	0	0	1	0		150.561	155	75	1	0	0	0	0	0	0	0		144.327	458	409	0	0	1	0	0	0	1	0		142.601
129.01	149	379	0	0	1	0	0	0	1	0	0		142.409	423	397	0	0	1	0	0	0	1	0		150.681	155	75	1	0	0	0	0	0	0	0		144.44	458	409	0	0	1	0	0	0	1	0		142.722
129.246	150	394	0	0	1	0	0	0	1	0	0		142.523	420	400	0	0	1	0	0	0	1	0		150.801	153	68	1	0	0	0	0	0	0	0		144.557	458	409	0	0	1	0	0	0	1	0		142.733
129.311	148	395	0	0	1	0	0	0	1	0	0		142.644	421	401	0	0	1	0	0	0	1	0		150.905	154	68	1	0	0	0	0	0	0	0		144.674	458	409	0	0	1	0	0	0	1	0		142.839
129.507	144	398	0	0	1	0	0	0	1	0	0		142.763	413	403	0	0	1	0	0	0	1	0		151.067	154	70	1	0	0	0	0	0	0	0		144.8	458	409	0	0	1	0	0	0	1	0		142.946
129.742	145	397	0	0	1	0	0	0	1	0	0		142.881	413	404	0	0	1	0	0	0	1	0		151.198	157	72	1	0	0	0	0	0	0	0		144.909	458	409	0	0	1	0	0	0	1	0		143.055
129.876	144	396	0	0	1	0	0	0	1	0	0		142.999	414	406	0	0	1	0	0	0	1	0		151.408	157	72	1	0	0	0	0	0	0	0		145.023	458	409	0	0	1	0	0	0	1	0		143.174
130.011	144	398	0	0	1	0	0	0	1	0	0		143.112	414	406	0	0	1	0	0	0	1	0		151.533	146	84	1	0	0	0	0	0	0	0		145.138	458	409	0	0	1	0	0	0	1	0		143.295
130.077	144	398	0	0	1	0	0	0	1	0	0		143.228	417	407	0	0	1	0	0	0	1	0		151.639	145	85	1	0	0	0	0	0	0	0		145.257	459	409	0	0	1	0	0	0	1	0		143.412
130.641	158	399	0	0	1	0	0	0	1	0	0		143.34	417	407	0	0	1	0	0	0	1	0		151.757	145	85	1	0	0	0	0	0	0	0		145.265	459	409	0	0	1	0	0	0	0	0		143.52
130.711	161	402	0	0	1	0	0	0	1	0	0		143.451	414	408	0	0	1	0	0	0	1	0		151.88	146	84	1	0	0	0	0	0	0	0		145.375	458	409	0	0	1	0	0	0	0	0		143.633
131.111	162	403	0	0	1	0	0	0	1	0	0		143.572	414	408	0	0	1	0	0	0	1	0		152.009	146	84	1	0	0	0	0	0	0	0		145.498	458	409	0	0	1	0	0	0	0	0		143.756
131.176	162	403	0	0	1	0	0	0	1	0	0		143.687	412	407	0	0	1	0	0	0	1	0		152.131	145	84	1	0	0	0	0	0	0	0		145.606	458	409	0	0	1	0	0	0	0	0		143.874
131.311	163	404	0	0	1	0	0	0	1	0	0		143.807	413	405	0	0	1	0	0	0	1	0		152.263	146	84	1	0	0	0	0	0	0	0		145.716	458	409	0	0	1	0	0	0	0	0		143.997
131.441	162	403	0	0	1	0	0	0	1	0	0		143.926	413	406	0	0	1	0	0	0	1	0		152.368	145	84	1	0	0	0	0	0	0	0		145.826	458	409	0	0	1	0	0	0	0	0		144.12
131.506	161	402	0	0	1	0	0	0	1	0	0		144.038	413	406	0	0	1	0	0	0	1	0		152.493	146	84	1	0	0	0	0	0	0	0		145.952	458	409	0	0	1	0	0	0	0	0		144.233
131.542	160	402	0	0	1	0	0	0	1	0	0		144.159	416	409	0	0	1	0	0	0	1	0		152.63	147	82	1	0	0	0	0	0	0	0		146.068	458	409	0	0	1	0	0	0	0	0		144.352
131.878	160	403	0	0	1	0	0	0	1	0	0		144.267	416	408	0	0	1	0	0	0	1	0		152.731	151	78	1	0	0	0	0	0	0	0		146.179	457	410	0	0	1	0	0	0	0	0		144.475
131.942	164	406	0	0	1	0	0	0	1	0	0		144.378	416	410	0	0	1	0	0	0	1	0		152.833	152	79	1	0	0	0	0	0	0	0		146.3	455	411	0	0	1	0	0	0	0	0		144.592
132.007	169	410	0	0	1	0	0	0	1	0	0		144.492	416	410	0	0	1	0	0	0	1	0		152.938	153	79	1	0	0	0	0	0	0	0		146.418	457	412	0	0	1	0	0	0	0	0		144.714
132.043	171	411	0	0	1	0	0	0	1	0	0		144.606	415	410	0	0	1	0	0	0	1	0		153.048	154	77	1	0	0	0	0	0	0	0		146.534	457	412	0	0	1	0	0	0	0	0		144.83
132.119	171	411	0	0	1	0	0	0	0	0	0		144.73	413	409	0	0	1	0	0	0	1	0		153.175	154	77	1	0	0	0	0	0	0	0		146.655	458	411	0	0	1	0	0	0	0	0		144.951
132.142	179	411	0	0	1	0	0	0	0	0	0		144.824	413	409	0	0	1	0	0	0	0	0		153.29	156	69	1	0	0	0	0	0	0	0		146.769	457	411	0	0	1	0	0	0	0	0		145.07
132.242	193	417	0	0	1	0	0	0	0	0	0		144.852	413	409	0	0	1	0	0	0	0	0		153.395	159	69	1	0	0	0	0	0	0	0		146.882	457	411	0	0	1	0	0	0	0	0		145.189
132.308	199	420	0	0	1	0	0	0	0	0	0		144.966	413	409	0	0	1	0	0	0	0	0		153.508	160	69	1	0	0	0	0	0	0	0		147.001	457	411	0	0	1	0	0	0	0	0		145.312
132.443	208	418	0	0	1	0	0	0	0	0	0		145.085	413	409	0	0	1	0	0	0	0	0		153.625	162	68	1	0	0	0	0	0	0	0		147.113	457	411	0	0	1	0	0	0	0	0		145.425
132.572	219	419	0	0	1	0	0	0	0	0	0		145.198	413	409	0	0	1	0	0	0	0	0		153.744	162	68	1	0	0	0	0	0	0	0		147.226	457	411	0	0	1	0	0	0	0	0		145.534
132.643	229	418	0	0	1	0	0	0	0	0	0		145.316	412	407	0	0	1	0	0	0	0	0		153.848	162	69	1	0	0	0	0	0	0	0		147.335	457	411	0	0	1	0	0	0	0	0		145.65
132.808	245	413	0	0	1	0	0	0	0	0	0		145.427	412	407	0	0	1	0	0	0	0	0		153.975	162	69	1	0	0	0	0	0	0	0		147.454	457	411	0	0	1	0	0	0	0	0		145.763
133.072	302	412	0	0	0	0	0	0	0	0	0		145.55	412	407	0	0	1	0	0	0	0	0		154.104	159	68	1	0	0	0	0	0	0	0		147.571	457	412	0	0	1	0	0	0	0	0		145.884
133.142	304	414	0	0	0	0	0	0	0	0	0		145.665	413	407	0	0	1	0	0	0	0	0		154.222	156	65	1	0	0	0	0	0	0	0		147.69	457	411	0	0	1	0	0	0	0	0		145.994
133.272	307	415	0	0	0	0	0	0	0	0	0		145.775	413	407	0	0	1	0	0	0	0	0		154.355	156	65	1	0	0	0	0	0	0	0		147.816	457	411	0	0	1	0	0	0	0	0		146.11
133.308	310	415	0	0	0	0	0	0	0	0	0		145.889	412	407	0	0	1	0	0	0	0	0		154.471	153	62	1	0	0	0	0	0	0	0		147.933	457	411	0	0	1	0	0	0	0	0		146.223
133.342	313	415	0	0	0	0	0	0	0	0	0		146.014	412	407	0	0	1	0	0	0	0	0		154.531	153	62	1	0	0	0	1	0	0	0		148.051	457	411	0	0	1	0	0	0	0	0		146.344
133.408	321	416	0	0	0	0	0	0	0	0	0		146.123	412	407	0	0	1	0	0	0	0	0		154.59	153	62	1	0	0	0	1	0	0	0		148.168	458	411	0	0	1	0	0	0	0	0		146.46
133.472	328	419	0	0	0	0	0	0	0	0	0		146.239	415	410	0	0	1	0	0	0	0	0		154.706	154	62	1	0	0	0	1	0	0	0		148.287	457	412	0	0	1	0	0	0	0	0		146.568
133.644	346	418	0	0	0	0	0	0	0	0	0		146.355	415	411	0	0	1	0	0	0	0	0		154.84	154	62	1	0	0	0	1	0	0	0		148.404	457	412	0	0	1	0	0	0	0	0		146.684
133.773	359	422	0	0	0	0	0	0	0	0	0		146.469	415	413	0	0	1	0	0	0	0	0		154.962	155	62	1	0	0	0	1	0	0	0		148.517	457	412	0	0	1	0	0	0	0	0		146.796
133.809	363	423	0	0	0	0	0	0	0	0	0		146.591	416	414	0	0	1	0	0	0	0	0		155.093	155	62	1	0	0	0	1	0	0	0		148.639	457	412	0	0	1	0	0	0	0	0		146.911
133.909	370	422	0	0	0	0	0	0	0	0	0		146.705	417	414	0	0	1	0	0	0	0	0		155.207	155	62	1	0	0	0	1	0	0	0		148.758	457	412	0	0	1	0	0	0	0	0		147.027
134.338	417	424	0	1	0	0	0	0	0	0	0		146.821	418	413	0	0	1	0	0	0	0	0		155.331	155	61	1	0	0	0	1	0	0	0		148.884	454	412	0	0	1	0	0	0	0	0		147.143
134.347	417	424	0	1	0	0	0	1	0	0	0		146.943	418	412	0	0	1	0	0	0	0	0		155.446	154	60	1	0	0	0	1	0	0	0		149.006	453	412	0	0	1	0	0	0	0	0		147.258
134.408	419	422	0	1	0	0	0	1	0	0	0		147.055	418	412	0	0	1	0	0	0	0	0		155.555	155	59	1	0	0	0	1	0	0	0		149.126	453	413	0	0	1	0	0	0	0	0		147.38
134.608	430	416	0	1	0	0	0	1	0	0	0		147.172	418	412	0	0	1	0	0	0	0	0		155.67	157	57	1	0	0	0	1	0	0	0		149.248	453	413	0	0	1	0	0	0	0	0		147.497
134.708	444	410	0	1	0	0	0	1	0	0	0		147.282	418	412	0	0	1	0	0	0	0	0		155.794	156	58	1	0	0	0	1	0	0	0		149.37	451	413	0	0	1	0	0	0	0	0		147.621
134.774	450	408	0	1	0	0	0	1	0	0	0		147.399	418	411	0	0	1	0	0	0	0	0		155.929	155	58	1	0	0	0	1	0	0	0		149.49	450	413	0	0	1	0	0	0	0	0		147.735
134.809	452	408	0	1	0	0	0	1	0	0	0		147.508	417	411	0	0	1	0	0	0	0	0		156.051	155	58	1	0	0	0	1	0	0	0		149.603	450	413	0	0	1	0	0	0	0	0		147.861
134.874	457	408	0	1	0	0	0	1	0	0	0		147.624	418	411	0	0	1	0	0	0	0	0		156.16	155	58	1	0	0	0	1	0	0	0		149.714	437	412	0	0	1	0	0	0	0	0		147.983
134.939	464	405	0	1	0	0	0	1	0	0	0		147.747	417	414	0	0	1	0	0	0	0	0		156.261	155	58	1	0	0	0	1	0	0	0		149.829	436	412	0	0	1	0	0	0	0	0		148.101
135.073	473	401	0	1	0	0	0	1	0	0	0		147.867	419	416	0	0	1	0	0	0	0	0		156.38	155	58	1	0	0	0	1	0	0	0		149.948	429	413	0	0	1	0	0	0	0	0		148.209
135.138	474	402	0	1	0	0	0	1	0	0	0		147.984	417	413	0	0	1	0	0	0	0	0		156.505	155	58	1	0	0	0	1	0	0	0		150.064	422	414	0	0	1	0	0	0	0	0		148.32
135.239	476	401	0	1	0	0	0	1	0	0	0		148.094	415	412	0	0	1	0	0	0	0	0		156.795	155	59	1	0	0	0	1	0	0	0		150.187	422	414	0	0	1	0	0	0	0	0		148.437
135.273	478	400	0	1	0	0	0	1	0	0	0		148.205	415	412	0	0	1	0	0	0	0	0		156.989	154	59	1	0	0	0	1	0	0	0		150.3	422	414	0	0	1	0	0	0	0	0		148.555
135.338	484	397	0	1	0	0	0	1	0	0	0		148.328	414	412	0	0	1	0	0	0	0	0		157.093	155	58	1	0	0	0	1	0	0	0		150.417	397	413	0	0	1	0	0	0	0	0		148.671
135.439	494	396	0	1	0	0	0	1	0	0	0		148.444	410	411	0	0	1	0	0	0	0	0		157.292	155	59	1	0	0	0	1	0	0	0		150.531	397	413	0	0	1	0	0	0	0	0		148.779
135.573	501	389	0	1	0	0	0	1	0	0	0		148.562	408	411	0	0	1	0	0	0	0	0		157.446	154	59	1	0	0	0	1	0	0	0		150.643	396	414	0	0	1	0	0	0	0	0		148.895
135.609	502	388	0	1	0	0	0	1	0	0	0		148.679	404	412	0	0	1	0	0	0	0	0		157.651	155	58	1	0	0	0	1	0	0	0		150.765	396	414	0	0	1	0	0	0	0	0		149.008
135.739	505	390	0	1	0	0	0	1	0	0	0		148.801	405	412	0	0	1	0	0	0	0	0		157.763	155	59	1	0	0	0	1	0	0	0		150.881	396	414	0	0	1	0	0	0	0	0		149.128
135.839	503	390	0	1	0	0	0	1	0	0	0		148.921	397	411	0	0	1	0	0	0	0	0		157.882	155	59	1	0	0	0	1	0	0	0		151.005	396	414	0	0	1	0	0	0	0	0		149.253
135.904	502	390	0	1	0	0	0	1	0	0	0		149.036	389	411	0	0	1	0	0	0	0	0		158.008	148	62	1	0	0	0	1	0	0	0		151.119	396	414	0	0	1	0	0	0	0	0		149.38
136.104	499	388	0	1	0	0	0	1	0	0	0		149.156	386	412	0	0	1	0	0	0	0	0		158.13	147	62	1	0	0	0	1	0	0	0		151.233	396	414	0	0	1	0	0	0	0	0		149.498
136.175	499	387	0	1	0	0	0	1	0	0	0		149.265	386	412	0	0	1	0	0	0	0	0		158.241	147	62	1	0	0	0	1	0	0	0		151.345	396	414	0	0	1	0	0	0	0	0		149.615
136.405	502	361	0	1	0	0	0	1	0	0	0		149.374	386	412	0	0	1	0	0	0	0	0		158.359	147	62	1	0	0	0	1	0	0	0		151.456	396	414	0	0	1	0	0	0	0	0		149.737
136.575	499	351	0	1	0	0	0	1	0	0	0		149.488	383	410	0	0	1	0	0	0	0	0		158.471	147	62	1	0	0	0	1	0	0	0		151.584	396	414	0	0	1	0	0	0	0	0		149.849
136.67	501	347	0	1	0	0	0	1	0	0	0		149.602	383	410	0	0	1	0	0	0	0	0		158.597	144	65	1	0	0	0	1	0	0	0		151.699	396	414	0	0	1	0	0	0	0	0		149.964
136.87	498	327	0	1	0	0	0	1	0	0	0		149.722	380	413	0	0	1	0	0	0	0	0		158.725	141	71	1	0	0	0	1	0	0	0		151.806	396	414	0	0	1	0	0	0	0	0		150.075
136.939	494	324	0	1	0	0	0	1	0	0	0		149.841	339	416	0	0	0	0	0	0	0	0		158.848	141	71	1	0	0	0	1	0	0	0		151.925	393	415	0	0	1	0	0	0	0	0		150.19
137.07	494	318	0	1	0	0	0	1	0	0	0		149.849	339	416	0	0	0	0	0	0	0	0		158.975	138	76	1	0	0	0	1	0	0	0		152.045	389	415	0	0	1	0	0	0	0	0		150.316
137.174	490	314	0	1	0	0	0	1	0	0	0		149.961	339	417	0	0	0	0	0	0	0	0		159.107	138	76	1	0	0	0	1	0	0	0		152.158	386	414	0	0	1	0	0	0	0	0		150.43
137.27	482	313	0	1	0	0	0	1	0	0	0		150.075	321	417	0	0	0	0	0	0	0	0		159.33	137	78	1	0	0	0	1	0	0	0		152.28	386	414	0	0	1	0	0	0	0	0		150.545
137.57	486	312	0	1	0	0	0	1	0	0	0		150.192	321	417	0	0	0	0	0	0	0	0		159.533	137	78	1	0	0	0	0	0	0	0		152.394	386	415	0	0	1	0	0	0	0	0		150.658
137.605	486	312	0	1	0	0	0	1	0	0	0		150.305	321	417	0	0	0	0	0	0	0	0		159.571	137	78	1	0	0	0	0	0	0	0		152.51	385	415	0	0	1	0	0	0	0	0		150.778
137.771	482	312	0	1	0	0	0	1	0	0	0		150.423	264	417	0	0	0	0	0	0	0	0		159.679	137	78	1	0	0	0	0	0	0	0		152.624	385	415	0	0	1	0	0	0	0	0		150.907
138.07	478	312	0	1	0	0	0	1	0	0	0		150.538	216	416	0	0	0	1	0	0	0	0		159.865	137	78	1	0	0	0	0	0	0	0		152.739	385	415	0	0	1	0	0	0	0	0		151.025
138.17	478	312	0	1	0	0	0	1	0	0	0		150.548	216	416	0	0	0	1	0	0	0	1		160.095	138	78	1	0	0	0	0	0	0	0		152.853	385	415	0	0	1	0	0	0	0	0		151.139
138.441	476	312	0	1	0	0	0	1	0	0	0		150.651	207	419	0	0	0	1	0	0	0	1		160.215	138	78	1	0	0	0	0	0	0	0		152.968	385	415	0	0	1	0	0	0	0	0		151.255
138.505	475	312	0	1	0	0	0	1	0	0	0		150.772	202	420	0	0	0	1	0	0	0	1		160.319	139	78	1	0	0	0	0	0	0	0		153.079	385	415	0	0	1	0	0	0	0	0		151.366
138.84	481	312	0	1	0	0	0	1	0	0	0		150.884	200	420	0	0	0	1	0	0	0	1		160.435	139	79	1	0	0	0	0	0	0	0		153.202	385	415	0	0	1	0	0	0	0	0		151.482
138.97	481	312	0	1	0	0	0	1	0	0	0		151.003	192	424	0	0	0	1	0	0	0	1		160.545	140	80	1	0	0	0	0	0	0	0		153.318	385	415	0	0	1	0	0	0	0	0		151.591
139.005	482	312	0	1	0	0	0	1	0	0	0		151.117	190	426	0	0	0	1	0	0	0	1		160.67	140	80	1	0	0	0	0	0	0	0		153.429	385	415	0	0	1	0	0	0	0	0		151.704
139.106	483	312	0	1	0	0	0	1	0	0	0		151.23	190	426	0	0	0	1	0	0	0	1		160.779	137	76	1	0	0	0	0	0	0	0		153.548	385	415	0	0	1	0	0	0	0	0		151.827
139.336	482	312	0	1	0	0	0	1	0	0	0		151.346	192	425	0	0	0	1	0	0	0	1		160.895	137	77	1	0	0	0	0	0	0	0		153.657	385	415	0	0	1	0	0	0	0	0		151.936
139.348	482	312	0	1	0	0	0	0	0	0	0		151.468	191	426	0	0	0	1	0	0	0	1		161.016	137	76	1	0	0	0	0	0	0	0		153.773	385	415	0	0	1	0	0	0	0	0		152.05
139.406	481	311	0	1	0	0	0	0	0	0	0		151.592	191	426	0	0	0	1	0	0	0	1		161.131	137	77	1	0	0	0	0	0	0	0		153.885	385	415	0	0	1	0	0	0	0	0		152.161
139.506	483	312	0	1	0	0	0	0	0	0	0		151.712	189	424	0	0	0	1	0	0	0	1		161.244	139	79	1	0	0	0	0	0	0	0		154.002	385	415	0	0	1	0	0	0	0	0		152.285
139.741	431	277	0	0	0	0	0	0	0	0	0		151.833	190	425	0	0	0	1	0	0	0	1		161.355	140	79	1	0	0	0	0	0	0	0		154.129	383	414	0	0	1	0	0	0	0	0		152.407
139.972	416	271	0	0	0	0	0	0	0	0	0		151.952	190	425	0	0	0	1	0	0	0	1		161.474	140	79	1	0	0	0	0	0	0	0		154.404	348	415	0	0	0	0	0	0	0	0		152.518
140.037	412	271	0	0	0	0	0	0	0	0	0		152.064	195	425	0	0	0	1	0	0	0	1		161.587	141	77	1	0	0	0	0	0	0	0		154.412	348	415	0	0	0	0	0	0	0	0		152.63
140.136	412	272	0	0	0	0	0	0	0	0	0		152.178	195	425	0	0	0	1	0	0	0	1		161.709	141	77	1	0	0	0	0	0	0	0		154.522	344	413	0	0	0	0	0	0	0	0		152.74
140.402	427	271	0	0	0	0	0	0	0	0	0		152.297	198	421	0	0	0	1	0	0	0	1		161.819	142	68	1	0	0	0	0	0	0	0		154.643	338	412	0	0	0	0	0	0	0	0		152.85
140.506	428	263	0	0	0	0	0	0	0	0	0		152.416	199	419	0	0	0	1	0	0	0	1		161.919	142	68	1	0	0	0	0	0	0	0		154.75	334	413	0	0	0	0	0	0	0	0		152.961
140.702	428	241	0	0	0	0	0	0	0	0	0		152.536	198	417	0	0	0	1	0	0	0	1		162.022	138	70	1	0	0	0	0	0	0	0		154.865	327	415	0	0	0	0	0	0	0	0		153.074
140.736	429	239	0	0	0	0	0	0	0	0	0		152.655	197	416	0	0	0	1	0	0	0	1		162.136	139	70	1	0	0	0	0	0	0	0		154.985	312	413	0	0	0	0	0	0	0	0		153.188
140.907	433	208	0	0	0	0	0	0	0	0	0		152.77	201	420	0	0	0	1	0	0	0	1		162.253	139	70	1	0	0	0	0	0	0	0		155.097	312	413	0	0	0	0	0	0	0	0		153.306
141.803	434	148	0	0	0	0	1	0	0	0	0		152.883	201	420	0	0	0	1	0	0	0	1		162.379	139	70	1	0	0	0	0	0	0	0		155.209	298	415	0	0	0	0	0	0	0	0		153.427
141.813	434	148	0	0	0	0	1	0	0	0	1		152.993	201	420	0	0	0	1	0	0	0	1		162.511	140	69	1	0	0	0	0	0	0	0		155.319	289	416	0	0	0	0	0	0	0	0		153.605
141.902	435	140	0	0	0	0	1	0	0	0	1		153.108	204	424	0	0	0	1	0	0	0	1		162.638	139	69	1	0	0	0	0	0	0	0		155.436	281	415	0	0	0	0	0	0	0	0		153.618
141.973	433	133	0	0	0	0	1	0	0	0	1		153.219	204	424	0	0	0	1	0	0	0	1		162.74	138	68	1	0	0	0	0	0	0	0		155.558	281	415	0	0	0	0	0	0	0	0		153.713
142.102	433	124	0	0	0	0	1	0	0	0	1		153.33	204	424	0	0	0	1	0	0	0	1		162.996	137	69	1	0	0	0	0	0	0	0		155.675	274	417	0	0	0	0	0	0	0	0		153.827
142.502	435	121	0	0	0	0	1	0	0	0	1		153.442	203	424	0	0	0	1	0	0	0	1		163.096	136	70	1	0	0	0	0	0	0	0		155.789	274	417	0	0	0	0	0	0	0	0		153.939
142.537	436	121	0	0	0	0	1	0	0	0	1		153.559	204	422	0	0	0	1	0	0	0	1		163.2	137	68	1	0	0	0	0	0	0	0		155.904	234	411	0	0	0	1	0	0	0	0		154.051
142.668	436	119	0	0	0	0	1	0	0	0	1		153.681	203	423	0	0	0	1	0	0	0	1		163.328	138	69	1	0	0	0	0	0	0	0		155.91	234	411	0	0	0	1	0	0	0	1		154.169
142.738	436	119	0	0	0	0	1	0	0	0	1		153.788	203	423	0	0	0	1	0	0	0	1		163.454	138	70	1	0	0	0	0	0	0	0		156.022	231	411	0	0	0	1	0	0	0	1		154.294
142.803	435	120	0	0	0	0	1	0	0	0	1		153.908	202	423	0	0	0	1	0	0	0	1		163.558	135	68	1	0	0	0	0	0	0	0		156.14	231	413	0	0	0	1	0	0	0	1		154.305
143.002	435	128	0	0	0	0	1	0	0	0	1		154.023	201	423	0	0	0	1	0	0	0	1		163.676	137	67	1	0	0	0	0	0	0	0		156.252	227	413	0	0	0	1	0	0	0	1		154.403
143.102	435	131	0	0	0	0	1	0	0	0	1		154.139	200	422	0	0	0	1	0	0	0	1		163.795	141	68	1	0	0	0	0	0	0	0		156.378	219	412	0	0	0	1	0	0	0	1		154.522
143.168	437	130	0	0	0	0	1	0	0	0	1		154.258	200	421	0	0	0	1	0	0	0	1		163.92	151	66	1	0	0	0	0	0	0	0		156.493	212	411	0	0	0	1	0	0	0	1		154.637
143.303	441	113	0	0	0	0	1	0	0	0	1		154.369	199	419	0	0	0	1	0	0	0	1		164.053	157	66	1	0	0	0	0	0	0	0		156.611	210	413	0	0	0	1	0	0	0	1		154.747
143.538	451	88	0	0	0	0	1	0	0	0	1		154.484	197	418	0	0	0	1	0	0	0	1		164.188	162	67	1	0	0	0	0	0	0	0		156.73	201	415	0	0	0	1	0	0	0	1		154.865
143.602	454	80	0	0	0	0	1	0	0	0	1		154.594	199	417	0	0	0	1	0	0	0	1		164.298	177	68	1	0	0	0	0	0	0	0		156.837	194	415	0	0	0	1	0	0	0	1		154.976
143.638	454	76	0	0	0	0	1	0	0	0	1		154.706	200	415	0	0	0	1	0	0	0	1		164.402	179	66	1	0	0	0	0	0	0	0		156.95	187	414	0	0	0	1	0	0	0	1		155.087
144.003	466	61	0	0	0	0	1	0	0	0	1		154.826	202	405	0	0	0	1	0	0	0	1		164.519	187	64	1	0	0	0	0	0	0	0		157.066	186	414	0	0	0	1	0	0	0	1		155.201
144.039	467	60	0	0	0	0	1	0	0	0	1		154.945	202	405	0	0	0	1	0	0	0	1		164.627	220	62	1	0	0	0	0	0	0	0		157.193	185	414	0	0	0	1	0	0	0	1		155.322
144.104	471	56	0	0	0	0	1	0	0	0	1		155.063	202	405	0	0	0	1	0	0	0	1		164.744	220	62	1	0	0	0	0	0	0	0		157.315	184	414	0	0	0	1	0	0	0	1		155.442
144.433	477	50	0	0	0	0	1	0	0	0	1		155.174	194	362	0	0	0	1	0	0	0	1		164.898	233	60	1	0	0	0	0	0	0	0		157.436	181	413	0	0	0	1	0	0	0	1		155.562
144.533	490	47	0	0	0	0	1	0	0	0	1		155.293	189	348	0	0	0	1	0	0	0	1		165.021	232	60	1	0	0	0	0	0	0	0		157.558	180	413	0	0	0	1	0	0	0	1		155.685
144.569	492	47	0	0	0	0	1	0	0	0	1		155.409	188	331	0	0	0	1	0	0	0	1		165.145	235	61	1	0	0	0	0	0	0	0		157.669	176	413	0	0	0	1	0	0	0	1		155.8
144.734	502	44	0	0	0	0	1	0	0	0	1		155.519	188	331	0	0	0	1	0	0	0	1		165.276	235	61	1	0	0	0	0	0	0	0		157.792	174	413	0	0	0	1	0	0	0	1		155.918
144.868	502	44	0	0	0	0	1	0	0	0	1		155.548	188	331	0	0	0	1	0	0	0	0		165.417	235	61	1	0	0	0	0	0	0	0		157.917	162	410	0	0	0	1	0	0	0	1		156.034
144.933	502	43	0	0	0	0	1	0	0	0	1		155.63	188	331	0	0	0	1	0	0	0	0		165.53	290	57	0	0	0	0	0	0	0	0		158.042	160	409	0	0	0	1	0	0	0	1		156.153
145.034	502	43	0	0	0	0	1	0	0	0	1		155.749	169	275	0	0	0	0	0	0	0	0		165.538	290	57	0	0	0	0	0	0	0	0		158.162	161	412	0	0	0	1	0	0	0	1		156.267
145.069	502	44	0	0	0	0	1	0	0	0	1		155.756	169	275	0	0	0	0	0	0	0	0		165.631	312	57	0	0	0	0	0	0	0	0		158.291	161	413	0	0	0	1	0	0	0	1		156.377
145.233	500	45	0	0	0	0	1	0	0	0	1		155.861	157	248	0	0	0	0	0	0	0	0		165.759	331	58	0	0	0	0	0	0	0	0		158.401	161	413	0	0	0	1	0	0	0	1		156.496
145.368	502	48	0	0	0	0	1	0	0	0	1		155.974	157	248	0	0	0	0	0	0	0	0		165.87	341	59	0	0	0	0	0	0	0	0		158.516	161	412	0	0	0	1	0	0	0	1		156.612
145.533	510	56	0	0	0	0	1	0	0	0	1		156.084	157	248	0	0	0	0	0	0	0	0		166.171	397	63	0	1	0	0	0	0	0	0		158.63	161	412	0	0	0	1	0	0	0	1		156.727
145.668	514	68	0	0	0	0	1	0	0	0	1		156.19	132	212	0	0	0	0	0	0	0	0		166.195	397	63	0	1	0	0	0	1	0	0		158.745	161	412	0	0	0	1	0	0	0	1		156.848
145.803	515	75	0	0	0	0	1	0	0	0	1		156.304	130	208	0	0	0	0	0	0	0	0		166.295	409	60	0	1	0	0	0	1	0	0		158.863	161	412	0	0	0	1	0	0	0	1		156.959
145.903	513	79	0	0	0	0	1	0	0	0	1		156.413	130	208	0	0	0	0	0	0	0	0		166.418	409	60	0	1	0	0	0	1	0	0		158.98	161	412	0	0	0	1	0	0	0	1		157.079
146.169	514	89	0	0	0	0	1	0	0	0	1		156.528	126	203	0	0	0	0	0	0	0	0		166.52	445	59	0	1	0	0	0	1	0	0		159.1	160	412	0	0	0	1	0	0	0	1		157.202
146.269	513	89	0	0	0	0	1	0	0	0	1		156.645	126	203	0	0	0	0	0	0	0	0		166.64	466	61	0	1	0	0	0	1	0	0		159.214	160	412	0	0	0	1	0	0	0	1		157.32
146.334	513	89	0	0	0	0	1	0	0	0	1		156.766	126	204	0	0	0	0	0	0	0	0		166.746	470	61	0	1	0	0	0	1	0	0		159.325	160	412	0	0	0	1	0	0	0	1		157.427
146.5	514	89	0	0	0	0	1	0	0	0	1		156.881	127	205	0	0	0	0	0	0	0	0		166.858	468	61	0	1	0	0	0	1	0	0		159.444	161	412	0	0	0	1	0	0	0	1		157.545
146.535	514	89	0	0	0	0	1	0	0	0	1		156.992	126	204	0	0	0	0	0	0	0	0		166.987	468	61	0	1	0	0	0	1	0	0		159.563	160	412	0	0	0	1	0	0	0	1		157.657
146.569	514	89	0	0	0	0	1	0	0	0	1		157.103	127	201	0	0	0	0	0	0	0	0		167.119	486	87	0	1	0	0	0	1	0	0		159.677	160	412	0	0	0	1	0	0	0	1		157.781
146.665	514	90	0	0	0	0	1	0	0	0	1		157.219	126	200	0	0	0	0	0	0	0	0		167.224	487	91	0	1	0	0	0	1	0	0		159.808	160	412	0	0	0	1	0	0	0	1		157.889
146.7	514	90	0	0	0	0	1	0	0	0	1		157.332	126	200	0	0	0	0	0	0	0	0		167.326	487	91	0	1	0	0	0	1	0	0		159.925	160	412	0	0	0	1	0	0	0	1		157.999
146.813	514	90	0	0	0	0	1	0	0	0	0		157.453	135	158	1	0	0	0	0	0	0	0		167.452	490	98	0	1	0	0	0	1	0	0		160.035	160	412	0	0	0	1	0	0	0	1		158.108
146.835	509	95	0	0	0	0	1	0	0	0	0		157.461	135	158	1	0	0	0	1	0	0	0		167.579	490	99	0	1	0	0	0	1	0	0		160.142	160	412	0	0	0	1	0	0	0	1		158.223
146.899	508	98	0	0	0	0	1	0	0	0	0		157.565	131	161	1	0	0	0	1	0	0	0		167.687	490	99	0	1	0	0	0	1	0	0		160.257	160	412	0	0	0	1	0	0	0	1		158.34
147	508	101	0	0	0	0	1	0	0	0	0		157.68	131	161	1	0	0	0	1	0	0	0		167.787	489	99	0	1	0	0	0	1	0	0		160.372	160	412	0	0	0	1	0	0	0	1		158.452
147.2	508	101	0	0	0	0	1	0	0	0	0		157.799	131	161	1	0	0	0	1	0	0	0		167.92	491	107	0	1	0	0	0	1	0	0		160.492	160	412	0	0	0	1	0	0	0	1		158.566
147.365	510	101	0	0	0	0	1	0	0	0	0		157.91	141	153	1	0	0	0	1	0	0	0		168.311	493	144	0	1	0	0	0	1	0	0		160.606	160	412	0	0	0	1	0	0	0	1		158.681
147.735	511	99	0	0	0	0	1	0	0	0	0		158.029	140	152	1	0	0	0	1	0	0	0		168.518	494	149	0	1	0	0	0	1	0	0		160.731	160	412	0	0	0	1	0	0	0	1		158.804
147.834	507	99	0	0	0	0	1	0	0	0	0		158.146	138	154	1	0	0	0	1	0	0	0		168.829	494	149	0	1	0	0	0	1	0	0		160.844	160	412	0	0	0	1	0	0	0	1		158.921
148.035	490	100	0	0	0	0	1	0	0	0	0		158.265	138	154	1	0	0	0	1	0	0	0		169.011	494	148	0	1	0	0	0	1	0	0		160.911	160	412	0	0	0	1	0	0	0	0		158.93
148.2	466	102	0	0	0	0	1	0	0	0	0		158.381	141	155	1	0	0	0	1	0	0	0		169.185	494	148	0	1	0	0	0	1	0	0		160.958	160	412	0	0	0	1	0	0	0	0		159.04
148.765	325	102	0	0	0	0	0	0	0	0	0		158.499	141	155	1	0	0	0	1	0	0	0		169.315	494	149	0	1	0	0	0	1	0	0		161.07	160	412	0	0	0	1	0	0	0	0		159.157
149	253	144	0	0	0	1	0	0	0	0	0		158.614	155	152	1	0	0	0	1	0	0	0		169.44	496	150	0	1	0	0	0	1	0	0		161.179	160	412	0	0	0	1	0	0	0	0		159.281
149.009	253	144	0	0	0	1	0	0	0	1	0		158.73	158	153	1	0	0	0	1	0	0	0		169.542	495	149	0	1	0	0	0	1	0	0		161.302	160	412	0	0	0	1	0	0	0	0		159.391
149.036	250	147	0	0	0	1	0	0	0	1	0		158.848	162	151	1	0	0	0	1	0	0	0		169.653	494	150	0	1	0	0	0	1	0	0		161.413	161	413	0	0	0	1	0	0	0	0		159.514
149.266	207	200	0	0	0	0	0	0	0	1	0		158.963	163	152	1	0	0	0	1	0	0	0		169.777	494	150	0	1	0	0	0	1	0	0		161.531	161	413	0	0	0	1	0	0	0	0		159.621
149.273	207	200	0	0	0	0	0	0	0	0	0		159.075	163	152	1	0	0	0	1	0	0	0		169.922	494	149	0	1	0	0	0	1	0	0		161.653	160	412	0	0	0	1	0	0	0	0		159.737
149.3	204	206	0	0	0	0	0	0	0	0	0		159.191	163	152	1	0	0	0	1	0	0	0		170.052	494	149	0	1	0	0	0	1	0	0		161.775	160	412	0	0	0	1	0	0	0	0		159.847
149.336	201	213	0	0	0	0	0	0	0	0	0		159.305	154	152	1	0	0	0	1	0	0	0		170.158	495	149	0	1	0	0	0	1	0	0		161.885	160	412	0	0	0	1	0	0	0	0		159.974
149.5	193	245	0	0	0	0	0	0	0	0	0		159.419	153	145	1	0	0	0	1	0	0	0		170.258	495	149	0	1	0	0	0	1	0	0		161.996	160	412	0	0	0	1	0	0	0	0		160.085
149.666	193	262	0	0	0	0	0	0	0	0	0		159.538	153	145	1	0	0	0	1	0	0	0		170.385	495	149	0	1	0	0	0	1	0	0		162.115	160	412	0	0	0	1	0	0	0	0		160.203
149.765	192	265	0	0	0	0	0	0	0	0	0		159.659	153	135	1	0	0	0	1	0	0	0		170.504	496	150	0	1	0	0	0	1	0	0		162.233	160	412	0	0	0	1	0	0	0	0		160.322
149.801	192	265	0	0	0	0	0	0	0	0	0		159.773	146	120	1	0	0	0	1	0	0	0		170.611	496	150	0	1	0	0	0	1	0	0		162.348	160	412	0	0	0	1	0	0	0	0		160.442
150	200	266	0	0	0	0	0	0	0	0	0		159.89	144	117	1	0	0	0	1	0	0	0		170.719	496	150	0	1	0	0	0	1	0	0		162.459	160	412	0	0	0	1	0	0	0	0		160.563
150.166	201	265	0	0	0	0	0	0	0	0	0		160.012	138	114	1	0	0	0	1	0	0	0		170.828	496	150	0	1	0	0	0	1	0	0		162.581	160	412	0	0	0	1	0	0	0	0		160.703
150.202	201	265	0	0	0	0	0	0	0	0	0		160.123	137	113	1	0	0	0	1	0	0	0		170.956	496	150	0	1	0	0	0	1	0	0		162.691	160	412	0	0	0	1	0	0	0	0		160.713
150.263	201	264	0	0	0	0	0	0	0	0	0		160.234	137	113	1	0	0	0	1	0	0	0		171.076	496	150	0	1	0	0	0	1	0	0		162.808	160	412	0	0	0	1	0	0	0	0		160.821
150.298	202	264	0	0	0	0	0	0	0	0	0		160.357	130	110	1	0	0	0	1	0	0	0		171.197	496	150	0	1	0	0	0	0	0	0		162.923	160	412	0	0	0	1	0	0	0	0		160.931
150.333	202	264	0	0	0	0	0	0	0	0	0		160.467	128	109	1	0	0	0	1	0	0	0		171.32	496	150	0	1	0	0	0	0	0	0		163.039	160	412	0	0	0	1	0	0	0	0		161.053
150.368	202	264	0	0	0	0	0	0	0	0	0		160.582	128	108	1	0	0	0	1	0	0	0		171.439	496	150	0	1	0	0	0	0	0	0		163.155	160	412	0	0	0	1	0	0	0	0		161.176
150.497	200	261	0	0	0	0	0	0	0	0	0		160.695	129	109	1	0	0	0	1	0	0	0		171.566	495	150	0	1	0	0	0	0	0	0		163.266	160	412	0	0	0	1	0	0	0	0		161.291
150.597	202	264	0	0	0	0	0	0	0	0	0		160.815	128	110	1	0	0	0	1	0	0	0		171.686	495	150	0	1	0	0	0	0	0	0		163.383	160	412	0	0	0	1	0	0	0	0		161.406
150.667	205	268	0	0	0	0	0	0	0	0	0		160.923	130	111	1	0	0	0	1	0	0	0		171.787	494	149	0	1	0	0	0	0	0	0		163.497	160	412	0	0	0	1	0	0	0	0		161.527
150.797	210	276	0	0	0	0	0	0	0	0	0		161.039	131	112	1	0	0	0	1	0	0	0		171.903	494	149	0	1	0	0	0	0	0	0		163.612	160	412	0	0	0	1	0	0	0	0		161.64
150.832	211	277	0	0	0	0	0	0	0	0	0		161.154	131	112	1	0	0	0	1	0	0	0		172.025	494	149	0	1	0	0	0	0	0	0		163.723	160	412	0	0	0	1	0	0	0	0		161.756
151.367	239	320	0	0	1	0	0	0	0	0	0		161.276	131	112	1	0	0	0	1	0	0	0		172.15	494	150	0	1	0	0	0	0	0	0		163.832	160	412	0	0	0	1	0	0	0	0		161.878
151.376	239	320	0	0	1	0	0	0	1	0	0		161.406	131	113	1	0	0	0	1	0	0	0		172.266	494	149	0	1	0	0	0	0	0	0		163.949	160	412	0	0	0	1	0	0	0	0		161.997
151.562	242	316	0	0	1	0	0	0	1	0	0		161.525	129	113	1	0	0	0	1	0	0	0		172.393	494	149	0	1	0	0	0	0	0	0		164.069	160	412	0	0	0	1	0	0	0	0		162.115
151.597	243	315	0	0	1	0	0	0	1	0	0		161.647	130	113	1	0	0	0	1	0	0	0		172.495	494	149	0	1	0	0	0	0	0	0		164.186	160	412	0	0	0	1	0	0	0	0		162.232
151.667	243	313	0	0	1	0	0	0	1	0	0		161.76	130	113	1	0	0	0	1	0	0	0		172.606	494	149	0	1	0	0	0	0	0	0		164.305	160	412	0	0	0	1	0	0	0	0		162.344
151.797	242	312	0	0	1	0	0	0	1	0	0		161.868	130	113	1	0	0	0	1	0	0	0		172.724	495	150	0	1	0	0	0	0	0	0		164.429	160	412	0	0	0	1	0	0	0	0		162.46
151.863	241	312	0	0	1	0	0	0	1	0	0		161.982	133	115	1	0	0	0	1	0	0	0		172.84	495	150	0	1	0	0	0	0	0	0		164.541	160	412	0	0	0	1	0	0	0	0		162.571
152.062	240	316	0	0	1	0	0	0	1	0	0		162.094	134	114	1	0	0	0	1	0	0	0		172.94	495	150	0	1	0	0	0	0	0	0		164.647	160	412	0	0	0	1	0	0	0	0		162.679
152.233	247	326	0	0	1	0	0	0	1	0	0		162.214	134	113	1	0	0	0	1	0	0	0		173.052	496	150	0	1	0	0	0	0	0	0		164.775	160	412	0	0	0	1	0	0	0	0		162.8
152.299	251	332	0	0	1	0	0	0	1	0	0		162.324	134	113	1	0	0	0	1	0	0	0		173.184	496	151	0	1	0	0	0	0	0	0		164.897	161	413	0	0	0	1	0	0	0	0		162.916
152.333	251	333	0	0	1	0	0	0	1	0	0		162.451	136	111	1	0	0	0	1	0	0	0		173.295	496	150	0	1	0	0	0	0	0	0		165.02	161	413	0	0	0	1	0	0	0	0		163.04
152.398	251	335	0	0	1	0	0	0	1	0	0		162.461	136	111	1	0	0	0	0	0	0	0		173.417	496	150	0	1	0	0	0	0	0	0		165.143	160	413	0	0	0	1	0	0	0	0		163.152
152.498	254	342	0	0	1	0	0	0	1	0	0		162.565	142	115	1	0	0	0	0	0	0	0		173.531	495	150	0	1	0	0	0	0	0	0		165.264	160	412	0	0	0	1	0	0	0	0		163.266
152.564	256	346	0	0	1	0	0	0	1	0	0		162.676	143	117	1	0	0	0	0	0	0	0		173.633	495	150	0	1	0	0	0	0	0	0		165.375	160	412	0	0	0	1	0	0	0	0		163.38
152.733	291	387	0	0	1	0	0	0	1	0	0		162.79	145	117	1	0	0	0	0	0	0	0		173.743	495	150	0	1	0	0	0	0	0	0		165.485	157	410	0	0	0	1	0	0	0	0		163.496
152.799	294	392	0	0	0	0	0	0	1	0	0		162.903	153	111	1	0	0	0	0	0	0	0		173.85	495	150	0	1	0	0	0	0	0	0		165.605	158	411	0	0	0	1	0	0	0	0		163.611
152.807	294	392	0	0	0	0	0	0	0	0	0		163.017	153	111	1	0	0	0	0	0	0	0		173.965	495	150	0	1	0	0	0	0	0	0		165.718	158	411	0	0	0	1	0	0	0	0		163.737
152.929	299	394	0	0	0	0	0	0	0	0	0		163.136	153	111	1	0	0	0	0	0	0	0		174.089	494	150	0	1	0	0	0	0	0	0		165.833	158	411	0	0	0	1	0	0	0	0		163.851
152.998	302	396	0	0	0	0	0	0	0	0	0		163.25	150	112	1	0	0	0	0	0	0	0		174.206	494	149	0	1	0	0	0	0	0	0		165.946	158	411	0	0	0	1	0	0	0	0		163.969
153.199	311	399	0	0	0	0	0	0	0	0	0		163.374	150	111	1	0	0	0	0	0	0	0		174.535	494	147	0	1	0	0	0	0	0	0		166.056	158	411	0	0	0	1	0	0	0	0		164.082
153.263	310	400	0	0	0	0	0	0	0	0	0		163.494	150	111	1	0	0	0	0	0	0	0		174.64	494	150	0	1	0	0	0	0	0	0		166.175	159	411	0	0	0	1	0	0	0	0		164.203
153.429	308	402	0	0	0	0	0	0	0	0	0		163.607	147	114	1	0	0	0	0	0	0	0		174.771	494	150	0	1	0	0	0	0	0	0		166.29	159	411	0	0	0	1	0	0	0	0		164.325
153.698	306	401	0	0	0	0	0	0	0	0	0		163.728	145	119	1	0	0	0	0	0	0	0		174.893	495	150	0	1	0	0	0	0	0	0		166.402	159	411	0	0	0	1	0	0	0	0		164.439
153.764	305	401	0	0	0	0	0	0	0	0	0		163.852	147	118	1	0	0	0	0	0	0	0		175.002	495	151	0	1	0	0	0	0	0	0		166.509	159	412	0	0	0	1	0	0	0	0		164.553
153.898	304	400	0	0	0	0	0	0	0	0	0		163.968	146	118	1	0	0	0	0	0	0	0		175.125	494	150	0	1	0	0	0	0	0	0		166.624	159	412	0	0	0	1	0	0	0	0		164.667
153.964	304	400	0	0	0	0	0	0	0	0	0		164.083	143	121	1	0	0	0	0	0	0	0		175.253	494	150	0	1	0	0	0	0	0	0		166.734	158	411	0	0	0	1	0	0	0	0		164.783
154.099	301	398	0	0	0	0	0	0	0	0	0		164.202	140	120	1	0	0	0	0	0	0	0		175.355	494	150	0	1	0	0	0	0	0	0		166.844	157	409	0	0	0	1	0	0	0	0		164.898
154.163	299	396	0	0	0	0	0	0	0	0	0		164.321	133	116	1	0	0	0	0	0	0	0		175.456	494	150	0	1	0	0	0	0	0	0		166.963	157	409	0	0	0	1	0	0	0	0		165.008
154.263	297	394	0	0	0	0	0	0	0	0	0		164.431	133	116	1	0	0	0	0	0	0	0		175.558	495	151	0	1	0	0	0	0	0	0		167.08	156	406	0	0	0	1	0	0	0	0		165.121
154.664	286	392	0	0	1	0	0	0	0	0	0		164.552	133	116	1	0	0	0	0	0	0	0		175.679	495	150	0	1	0	0	0	0	0	0		167.194	156	407	0	0	0	1	0	0	0	0		165.241
154.673	286	392	0	0	1	0	0	0	1	0	0		164.672	133	116	1	0	0	0	0	0	0	0		175.793	494	150	0	1	0	0	0	0	0	0		167.317	155	406	0	0	0	1	0	0	0	0		165.367
154.794	286	392	0	0	1	0	0	0	1	0	0		164.789	133	115	1	0	0	0	0	0	0	0		175.915	494	150	0	1	0	0	0	0	0	0		167.44	155	406	0	0	0	1	0	0	0	0		165.483
154.894	286	392	0	0	1	0	0	0	1	0	0		164.899	133	114	1	0	0	0	0	0	0	0		176.049	494	150	0	1	0	0	0	0	0	0		167.55	156	407	0	0	0	1	0	0	0	0		165.601
155.094	286	391	0	0	1	0	0	0	1	0	0		165.022	137	118	1	0	0	0	0	0	0	0		176.165	494	150	0	1	0	0	0	0	0	0		167.662	156	405	0	0	0	1	0	0	0	0		165.712
155.165	286	392	0	0	1	0	0	0	1	0	0		165.14	137	118	1	0	0	0	0	0	0	0		176.292	494	150	0	1	0	0	0	0	0	0		167.775	156	405	0	0	0	1	0	0	0	0		165.716
155.295	287	393	0	0	1	0	0	0	1	0	0		165.248	140	119	1	0	0	0	0	0	0	0		176.406	494	150	0	1	0	0	0	0	0	0		167.891	156	403	0	0	0	1	0	0	0	0		165.825
155.464	287	399	0	0	1	0	0	0	1	0	0		165.365	153	113	1	0	0	0	0	0	0	0		176.526	496	152	0	1	0	0	0	0	0	0		168.01	157	403	0	0	0	1	0	0	0	0		165.933
155.565	287	402	0	0	1	0	0	0	1	0	0		165.479	153	113	1	0	0	0	0	0	0	0		176.626	495	150	0	1	0	0	0	0	0	0		168.117	157	402	0	0	0	1	0	0	0	0		166.041
155.629	287	402	0	0	1	0	0	0	1	0	0		165.595	153	113	1	0	0	0	0	0	0	0		176.737	495	151	0	1	0	0	0	0	0	0		168.227	159	401	0	0	0	1	0	0	0	0		166.163
155.665	287	403	0	0	1	0	0	0	1	0	0		165.709	193	87	1	0	0	0	0	0	0	0		176.879	495	150	0	1	0	0	0	0	0	0		168.339	160	400	0	0	0	1	0	0	0	0		166.276
155.764	287	401	0	0	1	0	0	0	1	0	0		165.826	209	78	1	0	0	0	0	0	0	0		176.998	495	150	0	1	0	0	0	0	0	0		168.455	160	400	0	0	0	1	0	0	0	0		166.393
156.13	287	405	0	0	1	0	0	0	1	0	0		166.038	265	64	0	0	0	0	0	0	0	0		177.12	495	150	0	1	0	0	0	0	0	0		168.568	160	401	0	0	0	1	0	0	0	0		166.52
156.195	288	408	0	0	1	0	0	0	1	0	0		166.046	265	64	0	0	0	0	0	0	0	0		177.243	494	150	0	1	0	0	0	0	0	0		168.688	161	401	0	0	0	1	0	0	0	0		166.636
156.265	289	405	0	0	1	0	0	0	1	0	0		166.147	273	63	0	0	0	0	0	0	0	0		177.37	495	151	0	1	0	0	0	0	0	0		168.807	162	400	0	0	0	1	0	0	0	0		166.751
156.53	296	395	0	0	0	0	0	0	1	0	0		166.262	309	62	0	0	0	0	0	0	0	0		177.474	494	150	0	1	0	0	0	0	0	0		168.926	162	400	0	0	0	1	0	0	0	0		166.879
156.537	296	395	0	0	0	0	0	0	0	0	0		166.377	326	57	0	0	0	0	0	0	0	0		177.604	494	150	0	1	0	0	0	0	0	0		169.04	163	399	0	0	0	1	0	0	0	0		166.997
156.695	302	392	0	0	0	0	0	0	0	0	0		166.524	364	71	0	1	0	0	0	0	0	0		177.718	494	150	0	1	0	0	0	0	0	0		169.159	163	399	0	0	0	1	0	0	0	0		167.106
156.765	303	392	0	0	0	0	0	0	0	0	0		166.532	364	71	0	1	0	0	0	1	0	0		177.84	494	150	0	1	0	0	0	0	0	0		169.275	163	399	0	0	0	1	0	0	0	0		167.223
156.861	303	394	0	0	0	0	0	0	0	0	0		166.638	378	87	0	1	0	0	0	1	0	0		177.956	493	150	0	1	0	0	0	0	0	0		169.386	163	398	0	0	0	1	0	0	0	0		167.333
156.896	303	395	0	0	0	0	0	0	0	0	0		166.758	384	93	0	1	0	0	0	1	0	0		178.082	493	150	0	1	0	0	0	0	0	0		169.499	163	398	0	0	0	1	0	0	0	0		167.458
156.931	304	395	0	0	0	0	0	0	0	0	0		166.88	384	93	0	1	0	0	0	1	0	0		178.205	494	150	0	1	0	0	0	0	0	0		169.613	163	398	0	0	0	1	0	0	0	0		167.577
157.031	303	393	0	0	0	0	0	0	0	0	0		166.997	430	156	0	1	0	0	0	1	0	0		178.34	493	150	0	1	0	0	0	0	0	0		169.731	163	398	0	0	0	1	0	0	0	0		167.701
157.3	300	394	0	0	0	0	0	0	0	0	0		167.18	453	204	0	0	0	0	0	1	0	0		178.476	493	149	0	1	0	0	0	0	0	0		169.849	163	398	0	0	0	1	0	0	0	0		167.819
157.461	304	397	0	0	0	0	0	0	0	0	0		167.187	453	204	0	0	0	0	0	0	0	0		178.583	492	149	0	1	0	0	0	0	0	0		169.969	163	399	0	0	0	1	0	0	0	0		167.938
157.53	307	396	0	0	0	0	0	0	0	0	0		167.289	458	218	0	0	0	0	0	0	0	0		178.698	492	151	0	1	0	0	0	0	0	0		170.077	163	399	0	0	0	1	0	0	0	0		168.055
157.63	314	395	0	0	0	0	0	0	0	0	0		167.408	470	250	0	0	0	0	0	0	0	0		178.828	493	151	0	1	0	0	0	0	0	0		170.189	163	399	0	0	0	1	0	0	0	0		168.172
157.731	320	396	0	0	0	0	0	0	0	0	0		167.518	469	271	0	0	0	0	0	0	0	0		178.943	493	151	0	1	0	0	0	0	0	0		170.313	163	399	0	0	0	1	0	0	0	0		168.288
157.83	330	394	0	0	0	0	0	0	0	0	0		167.631	475	319	0	0	1	0	0	0	0	0		179.069	493	151	0	1	0	0	0	0	0	0		170.436	163	399	0	0	0	1	0	0	0	0		168.41
157.963	356	394	0	0	0	0	0	0	0	0	0		167.639	475	319	0	0	1	0	0	0	1	0		179.181	492	151	0	1	0	0	0	0	0	0		170.548	163	399	0	0	0	1	0	0	0	0		168.525
158.063	369	395	0	0	0	0	0	0	0	0	0		167.739	480	319	0	0	1	0	0	0	1	0		179.304	491	152	0	1	0	0	0	0	0	0		170.667	163	399	0	0	0	1	0	0	0	0		168.644
158.497	378	396	0	0	0	0	0	0	0	0	0		167.861	479	317	0	0	1	0	0	0	1	0		179.411	491	152	0	1	0	0	0	0	0	0		170.774	163	399	0	0	0	1	0	0	0	0		168.76
158.562	378	396	0	0	0	0	0	0	0	0	0		167.972	478	316	0	0	1	0	0	0	1	0		179.554	491	152	0	1	0	0	0	0	0	0		170.895	163	399	0	0	0	1	0	0	0	0		168.88
158.894	446	403	0	1	0	0	0	0	0	0	0		168.087	478	317	0	0	1	0	0	0	1	0		179.67	491	153	0	1	0	0	0	0	0	0		171.008	163	399	0	0	0	1	0	0	0	0		168.988
158.903	446	403	0	1	0	0	0	1	0	0	0		168.206	478	320	0	0	1	0	0	0	1	0		179.802	492	152	0	1	0	0	0	0	0	0		171.132	163	399	0	0	0	1	0	0	0	0		169.144
158.993	452	408	0	1	0	0	0	1	0	0	0		168.323	478	320	0	0	1	0	0	0	1	0		180.09	491	152	0	1	0	0	0	0	0	0		171.248	163	399	0	0	0	1	0	0	0	0		169.154
159.064	459	410	0	1	0	0	0	1	0	0	0		168.436	483	363	0	0	1	0	0	0	1	0		180.385	491	150	0	1	0	0	0	0	0	0		171.361	163	399	0	0	0	1	0	0	0	0		169.273
159.493	507	399	0	1	0	0	0	1	0	0	0		168.549	483	363	0	0	1	0	0	0	1	0		180.535	489	151	0	1	0	0	0	0	0	0		171.48	163	399	0	0	0	1	0	0	0	0		169.384
159.664	509	396	0	1	0	0	0	1	0	0	0		168.667	481	382	0	0	1	0	0	0	1	0		180.736	489	152	0	1	0	0	0	0	0	0		171.594	163	399	0	0	0	1	0	0	0	0		169.506
159.828	514	379	0	1	0	0	0	1	0	0	0		168.787	481	383	0	0	1	0	0	0	1	0		180.965	489	152	0	1	0	0	0	0	0	0		171.709	163	399	0	0	0	1	0	0	0	0		169.622
160.029	518	352	0	1	0	0	0	1	0	0	0		168.899	481	383	0	0	1	0	0	0	1	0		181.2	489	151	0	1	0	0	0	0	0	0		171.833	163	399	0	0	0	1	0	0	0	0		169.734
160.063	519	350	0	1	0	0	0	1	0	0	0		169.012	483	391	0	0	1	0	0	0	1	0		181.32	491	148	0	1	0	0	0	0	0	0		171.957	163	399	0	0	0	1	0	0	0	0		169.86
160.159	520	340	0	1	0	0	0	1	0	0	0		169.128	482	391	0	0	1	0	0	0	1	0		181.422	491	148	0	1	0	0	0	0	0	0		172.083	163	399	0	0	0	1	0	0	0	0		169.87
160.294	521	329	0	1	0	0	0	1	0	0	0		169.243	482	392	0	0	1	0	0	0	1	0		181.542	491	149	0	1	0	0	0	0	0	0		172.191	163	399	0	0	0	1	0	0	0	0		169.976
160.364	524	325	0	1	0	0	0	1	0	0	0		169.359	482	392	0	0	1	0	0	0	1	0		181.674	490	150	0	1	0	0	0	0	0	0		172.3	163	399	0	0	0	1	0	0	0	0		170.1
160.494	522	320	0	1	0	0	0	1	0	0	0		169.472	478	389	0	0	1	0	0	0	1	0		181.785	489	151	0	1	0	0	0	0	0	0		172.416	163	399	0	0	0	1	0	0	0	0		170.211
160.559	522	320	0	1	0	0	0	1	0	0	0		169.588	477	392	0	0	1	0	0	0	1	0		181.91	489	151	0	1	0	0	0	0	0	0		172.538	163	399	0	0	0	1	0	0	0	0		170.329
160.594	523	320	0	1	0	0	0	1	0	0	0		169.701	476	392	0	0	1	0	0	0	1	0		182.015	488	152	0	1	0	0	0	0	0	0		172.659	163	399	0	0	0	1	0	0	0	0		170.441
160.794	523	320	0	1	0	0	0	1	0	0	0		169.813	475	394	0	0	1	0	0	0	1	0		182.118	488	152	0	1	0	0	0	0	0	0		172.781	163	399	0	0	0	1	0	0	0	0		170.556
160.858	523	319	0	1	0	0	0	1	0	0	0		169.923	475	393	0	0	1	0	0	0	1	0		182.243	487	153	0	1	0	0	0	0	0	0		172.897	163	399	0	0	0	1	0	0	0	0		170.685
160.893	524	319	0	1	0	0	0	1	0	0	0		170.039	462	398	0	0	1	0	0	0	1	0		182.354	487	153	0	1	0	0	0	0	0	0		173.005	163	399	0	0	0	1	0	0	0	0		170.808
161.36	518	273	0	0	0	0	0	1	0	0	0		170.148	454	405	0	0	1	0	0	0	1	0		182.455	487	153	0	1	0	0	0	0	0	0		173.122	163	399	0	0	0	1	0	0	0	0		170.921
161.367	518	273	0	0	0	0	0	0	0	0	0		170.273	450	407	0	0	1	0	0	0	1	0		182.565	488	152	0	1	0	0	0	0	0	0		173.24	163	399	0	0	0	1	0	0	0	0		171.034
161.56	518	241	0	0	0	0	0	0	0	0	0		170.395	435	411	0	0	1	0	0	0	1	0		182.687	488	151	0	1	0	0	0	0	0	0		173.354	163	399	0	0	0	1	0	0	0	0		171.148
161.629	515	222	0	0	0	0	0	0	0	0	0		170.507	435	411	0	0	1	0	0	0	1	0		182.804	487	151	0	1	0	0	0	0	0	0		173.471	163	399	0	0	0	1	0	0	0	0		171.265
161.925	511	141	0	0	0	0	1	0	0	0	0		170.62	435	411	0	0	1	0	0	0	1	0		182.925	487	151	0	1	0	0	0	0	0	0		173.592	162	399	0	0	0	1	0	0	0	0		171.377
161.935	511	141	0	0	0	0	1	0	0	0	1		170.739	392	413	0	0	1	0	0	0	1	0		183.032	489	151	0	1	0	0	0	0	0	0		173.712	161	399	0	0	0	1	0	0	0	0		171.491
162.36	516	106	0	0	0	0	1	0	0	0	1		170.854	388	416	0	0	1	0	0	0	1	0		183.205	489	156	0	1	0	0	0	0	0	0		173.83	162	399	0	0	0	1	0	0	0	0		171.609
162.394	517	105	0	0	0	0	1	0	0	0	1		170.973	386	417	0	0	1	0	0	0	1	0		183.426	490	163	0	1	0	0	0	0	0	0		173.941	162	399	0	0	0	1	0	0	0	0		171.723
162.625	522	83	0	0	0	0	1	0	0	0	1		171.073	386	417	0	0	1	0	0	0	1	0		183.571	487	163	0	1	0	0	0	0	0	0		174.055	161	399	0	0	0	1	0	0	0	0		171.833
162.695	522	80	0	0	0	0	1	0	0	0	1		171.183	386	415	0	0	1	0	0	0	1	0		183.672	486	164	0	1	0	0	0	0	0	0		174.176	161	399	0	0	0	1	0	0	0	0		171.945
162.759	523	78	0	0	0	0	1	0	0	0	1		171.296	386	415	0	0	1	0	0	0	1	0		183.788	485	166	0	1	0	0	0	0	0	0		174.296	162	399	0	0	0	1	0	0	0	0		172.058
162.859	522	73	0	0	0	0	1	0	0	0	1		171.414	387	415	0	0	1	0	0	0	1	0		185.575	468	197	0	0	0	0	0	0	0	0		174.415	161	399	0	0	0	1	0	0	0	0		172.175
163.06	522	68	0	0	0	0	1	0	0	0	1		171.531	387	415	0	0	1	0	0	0	1	0		185.595	468	197	0	0	0	0	0	0	0	0		174.529	161	399	0	0	0	1	0	0	0	0		172.299
163.125	523	67	0	0	0	0	1	0	0	0	1		171.651	385	416	0	0	1	0	0	0	1	0		185.693	468	197	0	0	0	0	0	0	0	0		174.651	161	399	0	0	0	1	0	0	0	0		172.421
163.391	523	69	0	0	0	0	1	0	0	0	1		171.764	385	416	0	0	1	0	0	0	1	0		185.822	462	199	0	0	0	0	0	0	0	0		174.769	162	399	0	0	0	1	0	0	0	0		172.544
163.46	522	71	0	0	0	0	1	0	0	0	1		171.876	385	416	0	0	1	0	0	0	1	0		185.957	460	199	0	0	0	0	0	0	0	0		174.881	162	399	0	0	0	1	0	0	0	0		172.656
163.526	521	73	0	0	0	0	1	0	0	0	1		171.99	385	416	0	0	1	0	0	0	1	0		186.169	459	195	0	0	0	0	0	0	0	0		175.001	162	399	0	0	0	1	0	0	0	0		172.776
163.591	520	73	0	0	0	0	1	0	0	0	1		172.11	385	416	0	0	1	0	0	0	1	0		186.281	463	194	0	0	0	0	0	0	0	0		175.116	162	399	0	0	0	1	0	0	0	0		172.887
163.625	519	74	0	0	0	0	1	0	0	0	1		172.228	385	416	0	0	1	0	0	0	1	0		186.598	461	193	0	0	0	0	0	0	0	0		175.234	162	399	0	0	0	1	0	0	0	0		173
163.691	518	75	0	0	0	0	1	0	0	0	1		172.345	385	416	0	0	1	0	0	0	1	0		186.788	441	165	0	1	0	0	0	0	0	0		175.353	161	399	0	0	0	1	0	0	0	0		173.111
163.725	517	75	0	0	0	0	1	0	0	0	1		172.459	386	417	0	0	1	0	0	0	1	0		186.819	441	165	0	1	0	0	0	1	0	0		175.467	162	399	0	0	0	1	0	0	0	0		173.226
163.89	514	73	0	0	0	0	1	0	0	0	1		172.577	388	417	0	0	1	0	0	0	1	0		186.938	444	165	0	1	0	0	0	1	0	0		175.581	162	399	0	0	0	1	0	0	0	0		173.342
163.961	514	74	0	0	0	0	1	0	0	0	1		172.64	388	417	0	0	1	0	0	0	0	0		187.062	444	165	0	1	0	0	0	1	0	0		175.695	162	399	0	0	0	1	0	0	0	0		173.457
164.025	513	74	0	0	0	0	1	0	0	0	1		172.694	390	418	0	0	1	0	0	0	0	0		187.261	446	155	0	1	0	0	0	1	0	0		175.806	162	399	0	0	0	1	0	0	0	0		173.573
164.125	514	73	0	0	0	0	1	0	0	0	1		172.808	392	414	0	0	1	0	0	0	0	0		187.379	446	150	0	1	0	0	0	1	0	0		175.917	162	399	0	0	0	1	0	0	0	1		173.685
164.226	516	71	0	0	0	0	1	0	0	0	1		172.926	392	411	0	0	1	0	0	0	0	0		187.484	443	150	0	1	0	0	0	1	0	0		175.926	162	399	0	0	0	1	0	0	0	1		173.805
164.356	522	71	0	0	0	0	1	0	0	0	1		173.038	392	411	0	0	1	0	0	0	0	0		187.589	442	151	0	1	0	0	0	1	0	0		176.034	162	399	0	0	0	1	0	0	0	1		173.925
164.391	523	70	0	0	0	0	1	0	0	0	1		173.146	392	411	0	0	1	0	0	0	0	0		187.692	429	146	0	1	0	0	0	1	0	0		176.144	162	399	0	0	0	1	0	0	0	1		174.036
164.456	526	67	0	0	0	0	1	0	0	0	1		173.261	391	410	0	0	1	0	0	0	0	0		187.807	429	146	0	1	0	0	0	1	0	0		176.257	162	399	0	0	0	1	0	0	0	1		174.152
164.491	527	64	0	0	0	0	1	0	0	0	1		173.376	389	409	0	0	1	0	0	0	0	0		187.931	414	132	0	1	0	0	0	1	0	0		176.375	162	399	0	0	0	1	0	0	0	1		174.27
164.526	528	62	0	0	0	0	1	0	0	0	1		173.495	382	407	0	0	1	0	0	0	0	0		188.048	412	129	0	1	0	0	0	1	0	0		176.496	162	399	0	0	0	1	0	0	0	1		174.386
164.625	529	53	0	0	0	0	1	0	0	0	1		173.606	382	407	0	0	1	0	0	0	0	0		188.167	412	129	0	1	0	0	0	1	0	0		176.605	162	399	0	0	0	1	0	0	0	1		174.502
164.726	529	52	0	0	0	0	1	0	0	0	1		173.807	331	399	0	0	0	0	0	0	0	0		188.293	411	118	0	1	0	0	0	1	0	0		176.713	161	399	0	0	0	1	0	0	0	1		174.618
164.926	531	48	0	0	0	0	1	0	0	0	1		173.813	331	399	0	0	0	0	0	0	0	0		188.4	410	109	0	1	0	0	0	1	0	0		176.836	161	399	0	0	0	1	0	0	0	1		174.731
164.99	531	47	0	0	0	0	1	0	0	0	1		173.929	331	399	0	0	0	0	0	0	0	0		188.547	410	92	0	1	0	0	0	1	0	0		176.945	161	399	0	0	0	1	0	0	0	1		174.856
165.025	531	47	0	0	0	0	1	0	0	0	1		174.03	292	404	0	0	0	0	0	0	0	0		188.652	410	78	0	1	0	0	0	1	0	0		177.063	162	399	0	0	0	1	0	0	0	1		174.871
165.091	531	47	0	0	0	0	1	0	0	0	1		174.143	273	409	0	0	0	0	0	0	0	0		188.772	411	77	0	1	0	0	0	1	0	0		177.185	163	397	0	0	0	1	0	0	0	1		174.968
165.125	531	47	0	0	0	0	1	0	0	0	1		174.255	262	406	0	0	0	0	0	0	0	0		188.873	418	77	0	1	0	0	0	1	0	0		177.3	162	397	0	0	0	1	0	0	0	1		175.084
165.257	531	48	0	0	0	0	1	0	0	0	1		174.54	213	402	0	0	0	1	0	0	0	0		188.985	421	77	0	1	0	0	0	1	0	0		177.415	162	397	0	0	0	1	0	0	0	1		175.192
165.426	528	59	0	0	0	0	1	0	0	0	1		174.547	213	402	0	0	0	1	0	0	0	1		189.117	421	78	0	1	0	0	0	1	0	0		177.53	162	398	0	0	0	1	0	0	0	1		175.314
165.491	528	57	0	0	0	0	1	0	0	0	1		174.657	209	403	0	0	0	1	0	0	0	1		189.241	421	78	0	1	0	0	0	1	0	0		177.645	162	398	0	0	0	1	0	0	0	1		175.428
165.592	527	59	0	0	0	0	1	0	0	0	1		174.777	209	403	0	0	0	1	0	0	0	1		189.342	436	74	0	1	0	0	0	1	0	0		177.763	162	397	0	0	0	1	0	0	0	1		175.554
165.657	527	58	0	0	0	0	1	0	0	0	1		174.901	201	406	0	0	0	1	0	0	0	1		189.467	437	74	0	1	0	0	0	1	0	0		177.874	163	397	0	0	0	1	0	0	0	1		175.673
165.722	527	57	0	0	0	0	1	0	0	0	1		175.016	204	407	0	0	0	1	0	0	0	1		189.575	435	74	0	1	0	0	0	1	0	0		177.995	163	397	0	0	0	1	0	0	0	1		175.789
166.127	525	63	0	0	0	0	1	0	0	0	1		175.127	202	406	0	0	0	1	0	0	0	1		189.685	435	74	0	1	0	0	0	1	0	0		178.113	163	397	0	0	0	1	0	0	0	1		175.902
166.192	526	63	0	0	0	0	1	0	0	0	1		175.234	198	406	0	0	0	1	0	0	0	1		189.803	435	74	0	1	0	0	0	1	0	0		178.222	163	396	0	0	0	1	0	0	0	1		176.024
166.456	523	71	0	0	0	0	1	0	0	0	1		175.346	190	404	0	0	0	1	0	0	0	1		189.93	434	75	0	1	0	0	0	1	0	0		178.332	163	396	0	0	0	1	0	0	0	1		176.135
166.492	523	71	0	0	0	0	1	0	0	0	1		175.459	187	404	0	0	0	1	0	0	0	1		190.052	439	74	0	1	0	0	0	1	0	0		178.451	163	396	0	0	0	1	0	0	0	1		176.258
166.592	521	71	0	0	0	0	1	0	0	0	1		175.575	177	403	0	0	0	1	0	0	0	1		190.164	453	74	0	1	0	0	0	1	0	0		178.569	162	398	0	0	0	1	0	0	0	1		176.383
166.626	521	71	0	0	0	0	1	0	0	0	1		175.692	174	405	0	0	0	1	0	0	0	1		190.274	458	72	0	1	0	0	0	1	0	0		178.685	162	398	0	0	0	1	0	0	0	1		176.495
166.756	519	69	0	0	0	0	1	0	0	0	1		175.812	172	406	0	0	0	1	0	0	0	1		190.39	462	70	0	1	0	0	0	1	0	0		178.804	163	401	0	0	0	1	0	0	0	1		176.615
166.856	517	68	0	0	0	0	1	0	0	0	1		175.934	173	408	0	0	0	1	0	0	0	1		190.52	465	69	0	1	0	0	0	1	0	0		178.916	163	402	0	0	0	1	0	0	0	1		176.733
166.927	513	66	0	0	0	0	1	0	0	0	1		176.054	170	408	0	0	0	1	0	0	0	1		190.64	466	69	0	1	0	0	0	1	0	0		179.037	163	402	0	0	0	1	0	0	0	1		176.853
166.936	513	66	0	0	0	0	1	0	0	0	0		176.171	163	415	0	0	0	1	0	0	0	1		190.756	473	70	0	1	0	0	0	1	0	0		179.152	163	402	0	0	0	1	0	0	0	1		176.958
167.026	503	63	0	0	0	0	1	0	0	0	0		176.293	155	419	0	0	0	1	0	0	0	1		190.878	480	70	0	1	0	0	0	1	0	0		179.268	163	402	0	0	0	1	0	0	0	1		177.072
167.157	493	60	0	0	0	0	1	0	0	0	0		176.406	154	420	0	0	0	1	0	0	0	1		190.999	480	75	0	1	0	0	0	1	0	0		179.383	163	402	0	0	0	1	0	0	0	1		177.19
167.422	485	65	0	0	0	0	1	0	0	0	0		176.522	154	420	0	0	0	1	0	0	0	1		191.137	481	77	0	1	0	0	0	1	0	0		179.498	163	402	0	0	0	1	0	0	0	1		177.308
167.457	485	65	0	0	0	0	1	0	0	0	0		176.635	150	420	0	0	0	1	0	0	0	1		191.245	482	78	0	1	0	0	0	1	0	0		179.608	163	402	0	0	0	1	0	0	0	1		177.428
167.522	485	65	0	0	0	0	1	0	0	0	0		176.753	145	424	0	0	0	1	0	0	0	1		191.37	483	78	0	1	0	0	0	1	0	0		179.715	163	402	0	0	0	1	0	0	0	1		177.54
167.558	485	65	0	0	0	0	1	0	0	0	0		176.864	139	425	0	0	0	1	0	0	0	1		191.511	482	77	0	1	0	0	0	1	0	0		179.828	163	402	0	0	0	1	0	0	0	1		177.646
167.659	485	65	0	0	0	0	1	0	0	0	0		176.978	139	425	0	0	0	1	0	0	0	1		191.636	482	77	0	1	0	0	0	1	0	0		179.952	163	402	0	0	0	1	0	0	0	1		177.881
167.823	488	66	0	0	0	0	1	0	0	0	0		177.078	139	425	0	0	0	1	0	0	0	1		191.748	481	77	0	1	0	0	0	1	0	0		180.064	163	402	0	0	0	1	0	0	0	1		177.891
167.858	488	66	0	0	0	0	1	0	0	0	0		177.193	140	425	0	0	0	1	0	0	0	1		191.82	481	77	0	1	0	0	0	0	0	0		180.182	163	402	0	0	0	1	0	0	0	1		177.991
167.923	488	67	0	0	0	0	1	0	0	0	0		177.307	140	425	0	0	0	1	0	0	0	1		191.867	481	76	0	1	0	0	0	0	0	0		180.297	163	403	0	0	0	1	0	0	0	1		178.104
167.959	488	67	0	0	0	0	1	0	0	0	0		177.421	137	427	0	0	0	1	0	0	0	1		191.988	480	76	0	1	0	0	0	0	0	0		180.415	163	403	0	0	0	1	0	0	0	1		178.219
168.024	488	68	0	0	0	0	1	0	0	0	0		177.539	137	427	0	0	0	1	0	0	0	1		192.091	480	76	0	1	0	0	0	0	0	0		180.532	162	402	0	0	0	1	0	0	0	1		178.333
168.123	487	69	0	0	0	0	1	0	0	0	0		177.651	137	427	0	0	0	1	0	0	0	1		192.211	480	76	0	1	0	0	0	0	0	0		180.647	162	401	0	0	0	1	0	0	0	1		178.441
168.188	483	71	0	0	0	0	1	0	0	0	0		177.761	142	423	0	0	0	1	0	0	0	1		192.505	478	75	0	1	0	0	0	0	0	0		180.755	162	401	0	0	0	1	0	0	0	1		178.547
168.325	476	77	0	0	0	0	1	0	0	0	0		177.873	143	422	0	0	0	1	0	0	0	1		192.609	478	75	0	1	0	0	0	0	0	0		180.866	163	400	0	0	0	1	0	0	0	1		178.664
168.455	469	83	0	0	0	0	1	0	0	0	0		177.984	140	420	0	0	0	1	0	0	0	1		192.739	478	74	0	1	0	0	0	0	0	0		180.917	163	400	0	0	0	1	0	0	0	0		178.781
168.49	468	84	0	0	0	0	1	0	0	0	0		178.097	134	420	0	0	0	1	0	0	0	1		192.861	478	74	0	1	0	0	0	0	0	0		180.99	163	400	0	0	0	1	0	0	0	0		178.898
168.554	468	84	0	0	0	0	1	0	0	0	0		178.212	134	420	0	0	0	1	0	0	0	1		193.001	478	74	0	1	0	0	0	0	0	0		181.109	164	399	0	0	0	1	0	0	0	0		179.025
168.589	469	84	0	0	0	0	1	0	0	0	0		178.329	133	422	0	0	0	1	0	0	0	1		193.125	477	74	0	1	0	0	0	0	0	0		181.225	164	399	0	0	0	1	0	0	0	0		179.144
168.624	470	84	0	0	0	0	1	0	0	0	0		178.448	134	423	0	0	0	1	0	0	0	1		193.256	477	74	0	1	0	0	0	0	0	0		181.347	164	399	0	0	0	1	0	0	0	0		179.155
168.755	470	86	0	0	0	0	1	0	0	0	0		178.561	136	423	0	0	0	1	0	0	0	1		193.376	477	74	0	1	0	0	0	0	0	0		181.461	164	399	0	0	0	1	0	0	0	0		179.256
168.825	470	86	0	0	0	0	1	0	0	0	0		178.67	139	422	0	0	0	1	0	0	0	1		193.508	477	74	0	1	0	0	0	0	0	0		181.575	164	399	0	0	0	1	0	0	0	0		179.376
168.889	470	86	0	0	0	0	1	0	0	0	0		178.79	140	422	0	0	0	1	0	0	0	1		193.669	477	74	0	1	0	0	0	0	0	0		181.684	164	399	0	0	0	1	0	0	0	0		179.498
168.99	470	86	0	0	0	0	1	0	0	0	0		178.904	140	412	0	0	0	1	0	0	0	1		193.777	477	74	0	1	0	0	0	0	0	0		181.795	164	399	0	0	0	1	0	0	0	0		179.608
169.09	472	86	0	0	0	0	1	0	0	0	0		179.024	140	402	0	0	0	1	0	0	0	1		193.877	477	74	0	1	0	0	0	0	0	0		181.905	164	399	0	0	0	1	0	0	0	0		179.719
169.124	472	86	0	0	0	0	1	0	0	0	0		179.145	139	395	0	0	0	1	0	0	0	1		193.994	477	74	0	1	0	0	0	0	0	0		182.017	164	399	0	0	0	1	0	0	0	0		179.831
169.19	473	86	0	0	0	0	1	0	0	0	0		179.258	142	397	0	0	0	1	0	0	0	1		194.115	477	73	0	1	0	0	0	0	0	0		182.129	164	399	0	0	0	1	0	0	0	0		179.945
169.389	473	86	0	0	0	0	1	0	0	0	0		179.385	142	397	0	0	0	1	0	0	0	1		194.217	487	79	0	1	0	0	0	0	0	0		182.245	164	399	0	0	0	1	0	0	0	0		180.066
169.425	473	85	0	0	0	0	1	0	0	0	0		179.495	142	398	0	0	0	1	0	0	0	1		194.321	489	79	0	1	0	0	0	0	0	0		182.356	164	399	0	0	0	1	0	0	0	0		180.185
169.491	472	85	0	0	0	0	1	0	0	0	0		179.547	142	398	0	0	0	1	0	0	0	0		194.438	492	79	0	1	0	0	0	0	0	0		182.471	164	399	0	0	0	1	0	0	0	0		180.295
169.555	472	84	0	0	0	0	1	0	0	0	0		179.604	143	397	0	0	0	1	0	0	0	0		194.548	489	83	0	1	0	0	0	0	0	0		182.579	164	399	0	0	0	1	0	0	0	0		180.414
169.726	466	79	0	0	0	0	1	0	0	0	0		179.724	150	393	0	0	0	1	0	0	0	0		194.682	490	83	0	1	0	0	0	0	0	0		182.693	164	399	0	0	0	1	0	0	0	0		180.524
169.856	439	75	0	0	0	0	1	0	0	0	0		179.843	151	391	0	0	0	1	0	0	0	0		194.807	488	85	0	1	0	0	0	0	0	0		182.8	163	400	0	0	0	1	0	0	0	0		180.641
169.891	435	74	0	0	0	0	1	0	0	0	0		179.96	152	389	0	0	0	1	0	0	0	0		194.923	488	85	0	1	0	0	0	0	0	0		182.916	163	401	0	0	0	1	0	0	0	0		180.748
169.99	426	74	0	0	0	0	1	0	0	0	0		180.07	153	388	0	0	0	1	0	0	0	0		195.036	485	89	0	1	0	0	0	0	0	0		183.028	163	401	0	0	0	1	0	0	0	0		180.865
170.056	422	75	0	0	0	0	1	0	0	0	0		180.191	155	389	0	0	0	1	0	0	0	0		195.148	483	89	0	1	0	0	0	0	0	0		183.153	163	400	0	0	0	1	0	0	0	0		180.973
170.956	366	56	0	0	0	0	0	0	0	0	0		180.309	155	390	0	0	0	1	0	0	0	0		195.283	483	89	0	1	0	0	0	0	0	0		183.277	163	400	0	0	0	1	0	0	0	0		181.088
171.09	356	56	0	0	0	0	0	0	0	0	0		180.426	156	390	0	0	0	1	0	0	0	0		195.394	483	89	0	1	0	0	0	0	0	0		183.403	163	400	0	0	0	1	0	0	0	0		181.207
171.155	346	52	0	0	0	0	0	0	0	0	0		180.538	155	389	0	0	0	1	0	0	0	0		195.509	482	89	0	1	0	0	0	0	0	0		183.524	163	400	0	0	0	1	0	0	0	0		181.322
171.256	334	46	0	0	0	0	0	0	0	0	0		180.652	155	389	0	0	0	1	0	0	0	0		195.619	482	89	0	1	0	0	0	0	0	0		183.634	163	400	0	0	0	1	0	0	0	0		181.436
171.49	323	46	0	0	0	0	0	0	0	0	0		180.771	156	389	0	0	0	1	0	0	0	0		195.743	483	88	0	1	0	0	0	0	0	0		183.742	163	400	0	0	0	1	0	0	0	0		181.56
171.587	326	47	0	0	0	0	0	0	0	0	0		180.888	156	389	0	0	0	1	0	0	0	0		195.865	483	88	0	1	0	0	0	0	0	0		183.857	163	400	0	0	0	1	0	0	0	0		181.683
171.622	327	47	0	0	0	0	0	0	0	0	0		181.005	156	389	0	0	0	1	0	0	0	0		195.999	483	88	0	1	0	0	0	0	0	0		183.984	163	400	0	0	0	1	0	0	0	0		181.805
171.687	325	46	0	0	0	0	0	0	0	0	0		181.124	156	389	0	0	0	1	0	0	0	0		196.131	482	89	0	1	0	0	0	0	0	0		184.1	163	400	0	0	0	1	0	0	0	0		181.919
171.822	319	43	0	0	0	0	0	0	0	0	0		181.238	154	392	0	0	0	1	0	0	0	0		196.242	482	89	0	1	0	0	0	0	0	0		184.224	163	400	0	0	0	1	0	0	0	0		182.035
171.921	312	42	0	0	0	0	0	0	0	0	0		181.356	155	392	0	0	0	1	0	0	0	0		196.351	479	93	0	1	0	0	0	0	0	0		184.342	163	400	0	0	0	1	0	0	0	0		182.152
171.986	306	42	0	0	0	0	0	0	0	0	0		181.467	154	392	0	0	0	1	0	0	0	0		196.504	479	93	0	1	0	0	0	0	0	0		184.461	163	400	0	0	0	1	0	0	0	0		182.271
172.021	304	41	0	0	0	0	0	0	0	0	0		181.589	155	392	0	0	0	1	0	0	0	0		196.628	479	93	0	1	0	0	0	0	0	0		184.59	163	400	0	0	0	1	0	0	0	0		182.387
172.089	298	40	0	0	0	0	0	0	0	0	0		181.708	155	392	0	0	0	1	0	0	0	0		196.789	479	93	0	1	0	0	0	0	0	0		184.716	163	400	0	0	0	1	0	0	0	0		182.495
172.324	249	37	0	0	0	1	0	0	0	0	0		181.818	154	392	0	0	0	1	0	0	0	0		196.916	479	93	0	1	0	0	0	0	0	0		184.831	163	400	0	0	0	1	0	0	0	0		182.602
172.332	249	37	0	0	0	1	0	0	0	1	0		181.937	154	392	0	0	0	1	0	0	0	0		197.029	479	94	0	1	0	0	0	0	0	0		184.941	163	400	0	0	0	1	0	0	0	0		182.719
172.418	247	40	0	0	0	1	0	0	0	1	0		182.048	154	393	0	0	0	1	0	0	0	0		197.133	479	94	0	1	0	0	0	0	0	0		185.053	163	400	0	0	0	1	0	0	0	0		182.829
172.554	245	40	0	0	0	1	0	0	0	1	0		182.161	151	393	0	0	0	1	0	0	0	0		197.241	479	94	0	1	0	0	0	0	0	0		185.171	163	400	0	0	0	1	0	0	0	0		182.949
172.788	245	35	0	0	0	1	0	0	0	1	0		182.286	151	389	0	0	0	1	0	0	0	0		197.364	476	99	0	1	0	0	0	0	0	0		185.288	163	400	0	0	0	1	0	0	0	0		183.066
173.054	247	37	0	0	0	1	0	0	0	1	0		182.4	151	385	0	0	0	1	0	0	0	0		197.491	471	103	0	1	0	0	0	0	0	0		185.405	162	401	0	0	0	1	0	0	0	0		183.187
173.255	248	41	0	0	0	1	0	0	0	1	0		182.508	153	380	0	0	0	1	0	0	0	0		197.638	470	106	0	1	0	0	0	0	0	0		185.521	160	403	0	0	0	1	0	0	0	0		183.315
173.289	247	42	0	0	0	1	0	0	0	1	0		182.621	151	376	0	0	0	1	0	0	0	0		197.839	464	106	0	1	0	0	0	0	0	0		185.64	159	405	0	0	0	1	0	0	0	0		183.428
173.554	207	48	0	0	0	1	0	0	0	1	0		182.736	147	365	0	0	0	1	0	0	0	0		197.972	461	104	0	1	0	0	0	0	0	0		185.759	159	405	0	0	0	1	0	0	0	0		183.542
173.722	189	54	0	0	0	1	0	0	0	1	0		182.853	147	365	0	0	0	1	0	0	0	0		198.159	460	103	0	1	0	0	0	0	0	0		185.876	159	406	0	0	0	1	0	0	0	0		183.664
173.856	175	56	0	0	0	1	0	0	0	1	0		182.975	144	349	0	0	0	1	0	0	0	0		198.398	457	99	0	1	0	0	0	0	0	0		185.997	159	406	0	0	0	1	0	0	0	0		183.777
173.957	170	58	0	0	0	1	0	0	0	1	0		183.076	141	342	0	0	0	1	0	0	0	0		198.553	459	98	0	1	0	0	0	0	0	0		186.116	159	405	0	0	0	1	0	0	0	0		183.894
174.022	168	56	0	0	0	1	0	0	0	1	0		183.198	141	340	0	0	0	1	0	0	0	0		198.659	463	97	0	1	0	0	0	0	0	0		186.226	159	404	0	0	0	1	0	0	0	0		184.002
174.352	163	48	0	0	0	1	0	0	0	1	0		183.319	141	340	0	0	0	1	0	0	0	0		198.773	463	97	0	1	0	0	0	0	0	0		186.346	159	403	0	0	0	1	0	0	0	0		184.115
174.386	163	48	0	0	0	1	0	0	0	1	0		183.431	141	340	0	0	0	1	0	0	0	0		198.889	463	97	0	1	0	0	0	0	0	0		186.465	159	403	0	0	0	1	0	0	0	0		184.155
174.451	162	47	0	0	0	1	0	0	0	1	0		183.553	134	333	0	0	0	1	0	0	0	0		198.989	464	98	0	1	0	0	0	0	0	0		186.575	159	403	0	0	0	1	0	0	0	0		184.234
174.486	162	46	0	0	0	1	0	0	0	1	0		183.661	132	331	0	0	0	1	0	0	0	0		199.108	463	99	0	1	0	0	0	0	0	0		186.688	159	403	0	0	0	1	0	0	0	0		184.352
174.522	162	46	0	0	0	1	0	0	0	1	0		183.777	132	330	0	0	0	1	0	0	0	0		199.231	462	99	0	1	0	0	0	0	0	0		186.799	160	402	0	0	0	1	0	0	0	0		184.471
174.686	163	50	0	0	0	1	0	0	0	1	0		183.894	131	330	0	0	0	1	0	0	0	0		199.338	458	98	0	1	0	0	0	0	0	0		186.917	160	402	0	0	0	1	0	0	0	0		184.588
174.721	163	49	0	0	0	1	0	0	0	1	0		184.009	131	329	0	0	0	1	0	0	0	0		199.45	459	97	0	1	0	0	0	0	0	0		187.032	160	402	0	0	0	1	0	0	0	0		184.704
174.851	163	48	0	0	0	1	0	0	0	1	0		184.119	131	330	0	0	0	1	0	0	0	0		199.582	460	97	0	1	0	0	0	0	0	0		187.148	160	401	0	0	0	1	0	0	0	0		184.826
174.886	163	48	0	0	0	1	0	0	0	1	0		184.232	131	330	0	0	0	1	0	0	0	0		199.699	460	97	0	1	0	0	0	0	0	0		187.266	161	399	0	0	0	1	0	0	0	0		184.931
175.021	164	48	0	0	0	1	0	0	0	1	0		184.358	133	329	0	0	0	1	0	0	0	0		199.818	459	97	0	1	0	0	0	0	0	0		187.378	161	399	0	0	0	1	0	0	0	0		185.046
175.186	165	49	0	0	0	1	0	0	0	1	0		184.48	132	329	0	0	0	1	0	0	0	0		199.955	459	97	0	1	0	0	0	0	0	0		187.486	162	398	0	0	0	1	0	0	0	0		185.154
175.221	166	49	0	0	0	1	0	0	0	1	0		184.595	133	329	0	0	0	1	0	0	0	0		200.062	460	97	0	1	0	0	0	0	0	0		187.595	163	395	0	0	0	1	0	0	0	0		185.272
175.386	166	48	0	0	0	1	0	0	0	1	0		184.716	133	329	0	0	0	1	0	0	0	0		200.184	460	97	0	1	0	0	0	0	0	0		187.703	164	393	0	0	0	1	0	0	0	0		185.388
175.521	166	48	0	0	0	1	0	0	0	1	0		184.825	132	329	0	0	0	1	0	0	0	0		200.312	459	98	0	1	0	0	0	0	0	0		187.814	164	393	0	0	0	1	0	0	0	0		185.504
175.622	165	48	0	0	0	1	0	0	0	1	0		184.939	132	329	0	0	0	1	0	0	0	0		200.432	459	99	0	1	0	0	0	0	0	0		187.926	165	389	0	0	0	1	0	0	0	0		185.624
175.686	161	47	0	0	0	1	0	0	0	1	0		185.053	132	329	0	0	0	1	0	0	0	0		200.558	462	99	0	1	0	0	0	0	0	0		188.049	165	389	0	0	0	1	0	0	0	0		185.734
175.887	157	44	0	0	0	1	0	0	0	1	0		185.165	132	329	0	0	0	1	0	0	0	0		200.671	464	104	0	1	0	0	0	0	0	0		188.158	163	390	0	0	0	1	0	0	0	0		185.843
175.952	156	44	0	0	0	1	0	0	0	1	0		185.275	132	329	0	0	0	1	0	0	0	0		200.772	464	104	0	1	0	0	0	0	0	0		188.271	162	389	0	0	0	1	0	0	0	0		185.967
176.017	156	44	0	0	0	1	0	0	0	1	0		185.4	133	329	0	0	0	1	0	0	0	0		200.889	461	125	0	1	0	0	0	0	0	0		188.387	159	387	0	0	0	1	0	0	0	0		186.082
176.217	151	42	0	0	0	1	0	0	0	1	0		185.522	133	329	0	0	0	1	0	0	0	0		201.02	453	141	0	1	0	0	0	0	0	0		188.496	159	387	0	0	0	1	0	0	0	0		186.199
176.387	148	41	0	0	0	1	0	0	0	1	0		185.637	133	329	0	0	0	1	0	0	0	0		201.127	453	144	0	1	0	0	0	0	0	0		188.608	160	386	0	0	0	1	0	0	0	0		186.323
176.517	148	41	0	0	0	1	0	0	0	1	0		185.756	133	329	0	0	0	1	0	0	0	0		201.245	453	144	0	1	0	0	0	0	0	0		188.723	160	386	0	0	0	1	0	0	0	0		186.437
176.552	148	41	0	0	0	1	0	0	0	1	0		185.868	132	331	0	0	0	1	0	0	0	0		201.364	451	142	0	1	0	0	0	0	0	0		188.835	160	386	0	0	0	1	0	0	0	0		186.558
176.717	150	42	0	0	0	1	0	0	0	1	0		185.981	132	331	0	0	0	1	0	0	0	0		201.48	452	140	0	1	0	0	0	0	0	0		188.956	160	387	0	0	0	1	0	0	0	0		186.68
176.887	150	42	0	0	0	1	0	0	0	1	0		186.094	132	331	0	0	0	1	0	0	0	0		201.611	448	144	0	1	0	0	0	0	0	0		189.068	161	387	0	0	0	1	0	0	0	0		186.794
176.988	148	41	0	0	0	1	0	0	0	1	0		186.429	144	277	0	0	0	0	0	0	0	0		201.748	447	145	0	1	0	0	0	0	0	0		189.191	161	391	0	0	0	1	0	0	0	0		186.91
177.053	147	41	0	0	0	1	0	0	0	1	0		186.44	144	277	0	0	0	0	0	0	0	0		201.857	447	144	0	1	0	0	0	0	0	0		189.304	161	391	0	0	0	1	0	0	0	0		187.022
177.087	148	42	0	0	0	1	0	0	0	1	0		186.546	144	277	0	0	0	0	0	0	0	0		201.972	447	144	0	1	0	0	0	0	0	0		189.426	162	394	0	0	0	1	0	0	0	0		187.134
177.218	149	41	0	0	0	1	0	0	0	1	0		186.662	144	249	0	0	0	0	0	0	0	0		202.098	447	145	0	1	0	0	0	0	0	0		189.546	164	396	0	0	0	1	0	0	0	0		187.248
177.333	149	41	0	0	0	1	0	0	0	0	0		186.784	143	229	0	0	0	0	0	0	0	0		202.231	446	148	0	1	0	0	0	0	0	0		189.661	164	399	0	0	0	1	0	0	0	0		187.36
177.517	148	40	0	0	0	1	0	0	0	0	0		186.898	142	219	0	0	0	0	0	0	0	0		202.347	443	152	0	1	0	0	0	0	0	0		189.771	165	402	0	0	0	1	0	0	0	0		187.478
177.587	154	43	0	0	0	1	0	0	0	0	0		187.008	145	212	0	0	0	0	0	0	0	0		202.45	439	155	0	1	0	0	0	0	0	0		189.88	170	406	0	0	0	1	0	0	0	0		187.583
177.888	168	45	0	0	0	1	0	0	0	0	0		187.121	146	209	0	0	0	0	0	0	0	0		202.575	430	156	0	1	0	0	0	0	0	0		189.989	171	407	0	0	0	1	0	0	0	0		187.699
177.983	169	47	0	0	0	1	0	0	0	0	0		187.242	147	208	0	0	0	0	0	0	0	0		202.687	429	157	0	1	0	0	0	0	0	0		190.097	174	408	0	0	0	1	0	0	0	0		187.814
178.083	170	51	0	0	0	1	0	0	0	0	0		187.365	149	206	0	0	0	0	0	0	0	0		202.797	426	158	0	1	0	0	0	0	0	0		190.21	177	409	0	0	0	1	0	0	0	0		187.92
178.219	173	63	0	0	0	1	0	0	0	0	0		187.481	149	206	0	0	0	0	0	0	0	0		202.923	425	158	0	1	0	0	0	0	0	0		190.318	179	409	0	0	0	1	0	0	0	0		188.035
178.319	173	76	0	0	0	1	0	0	0	0	0		187.595	157	208	0	0	0	0	0	0	0	0		203.032	425	158	0	1	0	0	0	0	0	0		190.442	179	410	0	0	0	1	0	0	0	0		188.157
178.484	177	85	0	0	0	1	0	0	0	0	0		187.715	167	206	0	0	0	0	0	0	0	0		203.162	425	158	0	1	0	0	0	0	0	0		190.562	179	411	0	0	0	1	0	0	0	0		188.271
178.584	178	88	0	0	0	1	0	0	0	0	0		187.828	170	206	0	0	0	0	0	0	0	0		203.283	425	158	0	1	0	0	0	0	0	0		190.674	179	411	0	0	0	1	0	0	0	0		188.392
178.684	180	90	0	0	0	1	0	0	0	0	0		187.942	187	208	0	0	0	0	0	0	0	0		203.4	425	158	0	1	0	0	0	0	0	0		190.79	179	411	0	0	0	1	0	0	0	0		188.507
178.718	180	91	0	0	0	1	0	0	0	0	0		188.055	198	215	0	0	0	0	0	0	0	0		203.525	425	158	0	1	0	0	0	0	0	0		190.899	179	411	0	0	0	1	0	0	0	0		188.623
178.783	180	92	0	0	0	1	0	0	0	0	0		188.167	198	215	0	0	0	0	0	0	0	0		203.698	424	158	0	1	0	0	0	0	0	0		191.017	182	413	0	0	0	1	0	0	0	0		188.741
179.084	178	89	0	0	0	1	0	0	0	0	0		188.292	199	216	0	0	0	0	0	0	0	0		203.8	425	158	0	1	0	0	0	0	0	0		191.138	182	412	0	0	0	1	0	0	0	0		188.851
179.218	179	87	0	0	0	1	0	0	0	0	0		188.399	223	226	0	0	0	0	0	0	0	0		203.904	425	158	0	1	0	0	0	0	0	0		191.255	181	412	0	0	0	1	0	0	0	0		188.965
179.283	181	89	0	0	0	1	0	0	0	0	0		188.519	220	227	0	0	0	0	0	0	0	0		204.022	425	158	0	1	0	0	0	0	0	0		191.37	181	412	0	0	0	1	0	0	0	0		189.076
179.583	200	103	0	0	0	1	0	0	0	0	0		188.641	223	238	0	0	0	0	0	0	0	0		204.145	425	158	0	1	0	0	0	0	0	0		191.493	181	411	0	0	0	1	0	0	0	0		189.19
179.719	203	103	0	0	0	1	0	0	0	0	0		188.763	225	240	0	0	0	0	0	0	0	0		204.267	424	158	0	1	0	0	0	0	0	0		191.611	182	411	0	0	0	1	0	0	0	0		189.318
179.819	202	103	0	0	0	1	0	0	0	0	0		188.88	233	259	0	0	0	0	0	0	0	0		204.372	424	158	0	1	0	0	0	0	0	0		191.72	183	411	0	0	0	1	0	0	0	0		189.432
179.916	197	101	0	0	0	1	0	0	0	0	0		188.996	231	268	0	0	0	0	0	0	0	0		204.495	424	158	0	1	0	0	0	0	0	0		191.839	183	411	0	0	0	1	0	0	0	0		190.072
180.016	193	103	0	0	0	1	0	0	0	0	0		189.113	232	271	0	0	0	0	0	0	0	0		204.627	424	158	0	1	0	0	0	0	0	0		191.961	183	412	0	0	0	1	0	0	0	0		190.082
180.216	189	134	0	0	0	1	0	0	0	0	0		189.227	233	271	0	0	0	0	0	0	0	0		204.741	424	159	0	1	0	0	0	0	0	0		192.087	182	411	0	0	0	1	0	0	0	0		190.185
180.251	188	138	0	0	0	1	0	0	0	0	0		189.347	234	268	0	0	0	0	0	0	0	0		204.859	424	158	0	1	0	0	0	0	0	0		192.202	182	412	0	0	0	1	0	0	0	0		190.302
180.316	187	143	0	0	0	1	0	0	0	0	0		189.467	235	268	0	0	0	0	0	0	0	0		204.959	424	158	0	1	0	0	0	0	0	0		192.317	182	412	0	0	0	1	0	0	0	0		190.428
180.552	179	197	0	0	0	0	0	0	0	0	0		189.584	236	271	0	0	0	0	0	0	0	0		205.085	424	159	0	1	0	0	0	0	0	0		192.438	182	412	0	0	0	1	0	0	0	0		190.543
180.651	176	207	0	0	0	0	0	0	0	0	0		189.699	236	271	0	0	0	0	0	0	0	0		205.204	424	158	0	1	0	0	0	0	0	0		192.557	182	412	0	0	0	1	0	0	0	0		190.654
180.752	172	221	0	0	0	0	0	0	0	0	0		189.814	236	269	0	0	0	0	0	0	0	0		205.323	424	158	0	1	0	0	0	0	0	0		192.689	182	412	0	0	0	1	0	0	0	0		190.763
180.817	172	229	0	0	0	0	0	0	0	0	0		189.927	233	262	0	0	0	0	0	0	0	0		205.443	424	158	0	1	0	0	0	0	0	0		192.799	182	413	0	0	0	1	0	0	0	0		190.883
180.852	173	232	0	0	0	0	0	0	0	0	0		190.04	233	262	0	0	0	0	0	0	0	0		205.575	424	158	0	1	0	0	0	0	0	0		192.916	182	412	0	0	0	1	0	0	0	0		190.993
181.082	171	234	0	0	0	0	0	0	0	0	0		190.162	233	259	0	0	0	0	0	0	0	0		205.696	424	158	0	1	0	0	0	0	0	0		193.039	183	412	0	0	0	1	0	0	0	0		191.11
181.116	171	233	0	0	0	0	0	0	0	0	0		190.275	228	255	0	0	0	0	0	0	0	0		205.817	424	158	0	1	0	0	0	0	0	0		193.156	183	412	0	0	0	1	0	0	0	0		191.217
181.181	169	234	0	0	0	0	0	0	0	0	0		190.389	229	250	0	0	0	0	0	0	0	0		205.928	424	158	0	1	0	0	0	0	0	0		193.269	184	413	0	0	0	1	0	0	0	0		191.333
181.282	165	246	0	0	0	0	0	0	0	0	0		190.508	233	245	0	0	0	0	0	0	0	0		206.032	425	158	0	1	0	0	0	0	0	0		193.378	184	413	0	0	0	1	0	0	0	0		191.458
181.316	164	251	0	0	0	0	0	0	0	0	0		190.613	233	245	0	0	0	0	0	0	0	0		206.134	425	158	0	1	0	0	0	0	0	0		193.503	184	413	0	0	0	1	0	0	0	0		191.574
181.351	163	255	0	0	0	0	0	0	0	0	0		190.733	252	221	0	0	0	0	0	0	0	0		206.251	425	158	0	1	0	0	0	0	0	0		193.617	183	412	0	0	0	1	0	0	0	0		191.688
181.417	162	264	0	0	0	0	0	0	0	0	0		190.848	259	208	0	0	0	0	0	0	0	0		206.372	425	158	0	1	0	0	0	0	0	0		193.733	183	412	0	0	0	1	0	0	0	0		191.799
181.616	153	273	0	0	0	0	0	0	0	0	0		190.955	271	189	0	0	0	0	0	0	0	0		206.498	425	158	0	1	0	0	0	0	0	0		193.852	183	412	0	0	0	1	0	0	0	0		191.922
181.981	141	316	0	0	1	0	0	0	0	0	0		191.072	272	179	0	0	0	0	0	0	0	0		206.606	425	158	0	1	0	0	0	0	0	0		193.964	182	412	0	0	0	1	0	0	0	0		192.048
181.991	141	316	0	0	1	0	0	0	1	0	0		191.185	278	171	0	0	0	0	0	0	0	0		206.733	426	158	0	1	0	0	0	0	0	0		194.075	183	412	0	0	0	1	0	0	0	0		192.157
182.281	145	330	0	0	1	0	0	0	1	0	0		191.307	284	165	0	0	0	0	0	0	0	0		206.838	426	158	0	1	0	0	0	1	0	0		194.188	183	412	0	0	0	1	0	0	0	0		192.366
182.351	146	338	0	0	1	0	0	0	1	0	0		191.42	286	159	0	0	0	0	0	0	0	0		206.841	425	158	0	1	0	0	0	1	0	0		194.308	184	412	0	0	0	1	0	0	0	0		192.398
182.586	155	365	0	0	1	0	0	0	1	0	0		191.536	283	154	0	0	0	0	0	0	0	0		206.956	422	159	0	1	0	0	0	1	0	0		194.431	184	411	0	0	0	1	0	0	0	0		192.517
182.716	155	382	0	0	1	0	0	0	1	0	0		191.645	283	149	0	0	0	0	0	0	0	0		207.064	413	157	0	1	0	0	0	1	0	0		194.548	184	412	0	0	0	1	0	0	0	0		192.526
182.751	155	387	0	0	1	0	0	0	1	0	0		191.763	285	138	0	0	0	0	0	0	0	0		207.167	411	155	0	1	0	0	0	1	0	0		194.656	184	412	0	0	0	1	0	0	0	0		192.694
182.95	151	399	0	0	1	0	0	0	1	0	0		191.88	285	121	0	0	0	0	0	0	0	0		207.273	407	154	0	1	0	0	0	1	0	0		194.779	184	412	0	0	0	1	0	0	0	0		192.807
183.181	149	405	0	0	1	0	0	0	1	0	0		191.993	285	121	0	0	0	0	0	0	0	0		207.39	407	147	0	1	0	0	0	1	0	0		194.897	189	412	0	0	0	1	0	0	0	0		192.928
183.251	150	405	0	0	1	0	0	0	1	0	0		192.11	285	121	0	0	0	0	0	0	0	0		207.537	401	130	0	1	0	0	0	1	0	0		195.015	193	412	0	0	0	1	0	0	0	0		193.045
183.515	150	406	0	0	1	0	0	0	1	0	0		192.227	289	82	0	0	0	0	0	0	0	0		207.672	402	114	0	1	0	0	0	1	0	0		195.138	212	413	0	0	0	1	0	0	0	0		193.156
183.616	148	408	0	0	1	0	0	0	1	0	0		192.349	291	77	0	0	0	0	0	0	0	0		207.795	404	100	0	1	0	0	0	1	0	0		195.255	220	414	0	0	0	1	0	0	0	0		193.266
183.65	148	410	0	0	1	0	0	0	1	0	0		192.461	291	77	0	0	0	0	0	0	0	0		207.918	403	92	0	1	0	0	0	1	0	0		195.366	229	412	0	0	0	1	0	0	0	0		193.385
183.716	149	413	0	0	1	0	0	0	1	0	0		192.582	291	77	0	0	0	0	0	0	0	0		208.047	406	84	0	1	0	0	0	1	0	0		195.528	276	415	0	0	0	0	0	0	0	0		193.505
183.781	148	416	0	0	1	0	0	0	1	0	0		192.693	291	78	0	0	0	0	0	0	0	0		208.149	408	80	0	1	0	0	0	1	0	0		195.54	276	415	0	0	0	0	0	0	0	0		193.615
183.846	146	417	0	0	1	0	0	0	1	0	0		192.808	291	78	0	0	0	0	0	0	0	0		208.267	411	78	0	1	0	0	0	1	0	0		195.638	276	415	0	0	0	0	0	0	0	0		193.73
184.151	137	424	0	0	1	0	0	0	1	0	0		192.923	291	78	0	0	0	0	0	0	0	0		208.381	410	77	0	1	0	0	0	1	0	0		195.752	292	415	0	0	0	0	0	0	0	0		193.852
184.217	138	423	0	0	1	0	0	0	1	0	0		193.038	291	78	0	0	0	0	0	0	0	0		208.874	416	75	0	1	0	0	0	1	0	0		195.866	306	417	0	0	0	0	0	0	0	0		193.965
184.347	139	420	0	0	1	0	0	0	1	0	0		193.162	291	78	0	0	0	0	0	0	0	0		209.018	416	75	0	1	0	0	0	1	0	0		195.983	315	417	0	0	0	0	0	0	0	0		194.077
184.613	137	423	0	0	1	0	0	0	1	0	0		193.275	291	78	0	0	0	0	0	0	0	0		209.196	423	66	0	1	0	0	0	1	0	0		196.109	328	416	0	0	0	0	0	0	0	0		194.199
184.713	138	421	0	0	1	0	0	0	1	0	0		193.387	291	78	0	0	0	0	0	0	0	0		209.309	425	68	0	1	0	0	0	1	0	0		196.233	336	417	0	0	0	0	0	0	0	0		194.315
184.748	138	421	0	0	1	0	0	0	1	0	0		193.504	291	78	0	0	0	0	0	0	0	0		209.497	431	66	0	1	0	0	0	1	0	0		196.349	336	417	0	0	0	0	0	0	0	0		195.284
184.782	139	420	0	0	1	0	0	0	1	0	0		193.62	291	78	0	0	0	0	0	0	0	0		209.708	433	64	0	1	0	0	0	1	0	0		196.765	393	416	0	0	1	0	0	0	0	0		195.294
185.013	144	412	0	0	1	0	0	0	1	0	0		193.737	289	82	0	0	0	0	0	0	0	0		209.894	436	59	0	1	0	0	0	1	0	0		196.774	393	416	0	0	1	0	0	0	1	0		195.402
185.083	145	412	0	0	1	0	0	0	1	0	0		193.857	287	86	0	0	0	0	0	0	0	0		209.995	436	59	0	1	0	0	0	1	0	0		196.885	396	416	0	0	1	0	0	0	1	0		195.52
185.284	146	407	0	0	1	0	0	0	1	0	0		193.968	285	87	0	0	0	0	0	0	0	0		210.109	431	65	0	1	0	0	0	1	0	0		197.002	401	415	0	0	1	0	0	0	1	0		195.64
185.448	148	399	0	0	1	0	0	0	1	0	0		194.081	284	89	0	0	0	0	0	0	0	0		210.209	426	71	0	1	0	0	0	1	0	0		197.111	406	415	0	0	1	0	0	0	1	0		195.75
185.483	149	399	0	0	1	0	0	0	1	0	0		194.194	284	89	0	0	0	0	0	0	0	0		210.334	425	76	0	1	0	0	0	1	0	0		197.218	407	415	0	0	1	0	0	0	1	0		195.87
185.548	148	402	0	0	1	0	0	0	1	0	0		194.303	285	94	0	0	0	0	0	0	0	0		210.44	425	76	0	1	0	0	0	1	0	0		197.33	411	415	0	0	1	0	0	0	1	0		195.995
185.884	149	406	0	0	1	0	0	0	1	0	0		194.421	286	100	0	0	0	0	0	0	0	0		210.552	425	75	0	1	0	0	0	1	0	0		197.441	412	415	0	0	1	0	0	0	1	0		196.102
185.979	150	407	0	0	1	0	0	0	1	0	0		194.543	287	112	0	0	0	0	0	0	0	0		210.654	424	76	0	1	0	0	0	1	0	0		197.554	411	414	0	0	1	0	0	0	1	0		196.224
186.078	152	403	0	0	1	0	0	0	1	0	0		194.659	289	122	0	0	0	0	0	0	0	0		210.773	423	74	0	1	0	0	0	1	0	0		197.665	411	415	0	0	1	0	0	0	1	0		196.338
186.114	153	402	0	0	1	0	0	0	1	0	0		194.777	291	121	0	0	0	0	0	0	0	0		210.916	428	71	0	1	0	0	0	1	0	0		197.782	409	415	0	0	1	0	0	0	1	0		196.455
186.213	152	403	0	0	1	0	0	0	1	0	0		194.898	296	115	0	0	0	0	0	0	0	0		211.04	431	68	0	1	0	0	0	1	0	0		197.889	408	415	0	0	1	0	0	0	1	0		196.569
186.349	152	402	0	0	1	0	0	0	1	0	0		195.01	298	115	0	0	0	0	0	0	0	0		211.141	432	69	0	1	0	0	0	1	0	0		197.998	408	415	0	0	1	0	0	0	1	0		196.683
186.514	152	403	0	0	1	0	0	0	1	0	0		195.128	302	115	0	0	0	0	0	0	0	0		211.248	430	71	0	1	0	0	0	1	0	0		198.113	408	415	0	0	1	0	0	0	1	0		196.807
186.55	152	403	0	0	1	0	0	0	1	0	0		195.243	303	115	0	0	0	0	0	0	0	0		211.363	430	73	0	1	0	0	0	1	0	0		198.224	409	414	0	0	1	0	0	0	1	0		196.916
186.615	153	403	0	0	1	0	0	0	1	0	0		195.365	303	115	0	0	0	0	0	0	0	0		211.491	433	74	0	1	0	0	0	1	0	0		198.341	410	413	0	0	1	0	0	0	1	0		197.041
186.815	153	403	0	0	1	0	0	0	1	0	0		195.487	302	116	0	0	0	0	0	0	0	0		211.646	442	74	0	1	0	0	0	1	0	0		198.458	410	413	0	0	1	0	0	0	1	0		197.153
186.88	155	400	0	0	1	0	0	0	1	0	0		195.613	302	116	0	0	0	0	0	0	0	0		211.761	444	77	0	1	0	0	0	1	0	0		198.588	412	413	0	0	1	0	0	0	1	0		197.271
186.991	155	400	0	0	1	0	0	0	0	0	0		195.724	302	115	0	0	0	0	0	0	0	0		211.839	444	77	0	1	0	0	0	0	0	0		198.698	412	413	0	0	1	0	0	0	1	0		197.391
187.049	158	394	0	0	1	0	0	0	0	0	0		195.848	302	115	0	0	0	0	0	0	0	0		211.896	446	73	0	1	0	0	0	0	0	0		198.811	414	413	0	0	1	0	0	0	1	0		197.502
187.115	159	395	0	0	1	0	0	0	0	0	0		195.956	302	115	0	0	0	0	0	0	0	0		212.021	446	73	0	1	0	0	0	0	0	0		198.934	414	413	0	0	1	0	0	0	1	0		197.609
187.244	162	393	0	0	1	0	0	0	0	0	0		196.073	302	115	0	0	0	0	0	0	0	0		212.147	443	65	0	1	0	0	0	0	0	0		199.053	414	414	0	0	1	0	0	0	1	0		197.722
187.344	166	394	0	0	1	0	0	0	0	0	0		196.195	302	115	0	0	0	0	0	0	0	0		212.264	444	63	0	1	0	0	0	0	0	0		199.169	416	413	0	0	1	0	0	0	1	0		197.839
187.38	167	395	0	0	1	0	0	0	0	0	0		196.315	302	116	0	0	0	0	0	0	0	0		212.366	443	64	0	1	0	0	0	0	0	0		199.281	418	412	0	0	1	0	0	0	1	0		197.961
187.415	168	396	0	0	1	0	0	0	0	0	0		196.428	302	115	0	0	0	0	0	0	0	0		212.502	443	64	0	1	0	0	0	0	0	0		199.392	420	412	0	0	1	0	0	0	1	0		198.075
187.679	177	400	0	0	1	0	0	0	0	0	0		196.544	303	116	0	0	0	0	0	0	0	0		212.64	441	65	0	1	0	0	0	0	0	0		199.508	420	413	0	0	1	0	0	0	1	0		198.191
187.714	177	401	0	0	1	0	0	0	0	0	0		196.655	302	119	0	0	0	0	0	0	0	0		212.775	441	65	0	1	0	0	0	0	0	0		199.626	420	413	0	0	1	0	0	0	1	0		198.318
187.844	179	402	0	0	1	0	0	0	0	0	0		196.78	309	126	0	0	0	0	0	0	0	0		212.882	440	64	0	1	0	0	0	0	0	0		199.743	420	413	0	0	1	0	0	0	1	0		198.436
187.88	179	402	0	0	1	0	0	0	0	0	0		196.903	311	127	0	0	0	0	0	0	0	0		213.013	439	64	0	1	0	0	0	0	0	0		199.867	420	413	0	0	1	0	0	0	1	0		198.551
187.914	179	402	0	0	1	0	0	0	0	0	0		197.01	311	127	0	0	0	0	0	0	0	0		213.146	440	64	0	1	0	0	0	0	0	0		199.988	420	413	0	0	1	0	0	0	1	0		198.665
188.015	179	401	0	0	1	0	0	0	0	0	0		197.125	311	127	0	0	0	0	0	0	0	0		213.251	439	64	0	1	0	0	0	0	0	0		200.107	420	413	0	0	1	0	0	0	1	0		198.776
188.279	186	403	0	0	1	0	0	0	0	0	0		197.245	311	127	0	0	0	0	0	0	0	0		213.359	440	64	0	1	0	0	0	0	0	0		200.227	421	412	0	0	1	0	0	0	1	0		198.891
188.344	190	404	0	0	1	0	0	0	0	0	0		197.363	302	119	0	0	0	0	0	0	0	0		213.501	439	64	0	1	0	0	0	0	0	0		200.347	421	412	0	0	1	0	0	0	1	0		198.996
188.445	194	400	0	0	1	0	0	0	0	0	0		197.485	301	118	0	0	0	0	0	0	0	0		213.625	440	64	0	1	0	0	0	0	0	0		200.463	420	412	0	0	1	0	0	0	1	0		199.126
188.548	194	399	0	0	1	0	0	0	0	0	0		197.601	301	118	0	0	0	0	0	0	0	0		213.729	439	64	0	1	0	0	0	0	0	0		200.573	420	412	0	0	1	0	0	0	1	0		199.242
188.648	195	399	0	0	1	0	0	0	0	0	0		197.708	301	118	0	0	0	0	0	0	0	0		213.838	440	64	0	1	0	0	0	0	0	0		200.695	420	412	0	0	1	0	0	0	1	0		199.35
189.148	194	398	0	0	1	0	0	0	0	0	0		197.828	295	116	0	0	0	0	0	0	0	0		213.939	440	63	0	1	0	0	0	0	0	0		200.806	420	412	0	0	1	0	0	0	1	0		199.53
189.247	193	397	0	0	1	0	0	0	0	0	0		197.946	295	116	0	0	0	0	0	0	0	0		214.047	440	64	0	1	0	0	0	0	0	0		200.925	421	412	0	0	1	0	0	0	1	0		199.54
189.312	193	396	0	0	1	0	0	0	0	0	0		198.061	294	116	0	0	0	0	0	0	0	0		214.173	440	64	0	1	0	0	0	0	0	0		201.044	421	412	0	0	1	0	0	0	1	0		199.647
189.648	192	397	0	0	1	0	0	0	0	0	0		198.174	294	116	0	0	0	0	0	0	0	0		214.285	439	64	0	1	0	0	0	0	0	0		201.167	422	412	0	0	1	0	0	0	1	0		199.762
189.743	192	399	0	0	1	0	0	0	0	0	0		198.287	293	114	0	0	0	0	0	0	0	0		214.404	439	64	0	1	0	0	0	0	0	0		201.276	421	412	0	0	1	0	0	0	1	0		199.883
189.777	193	399	0	0	1	0	0	0	0	0	0		198.402	293	113	0	0	0	0	0	0	0	0		214.513	439	64	0	1	0	0	0	0	0	0		201.39	422	411	0	0	1	0	0	0	1	0		200
189.943	193	401	0	0	1	0	0	0	0	0	0		198.514	283	108	0	0	0	0	0	0	0	0		214.629	439	65	0	1	0	0	0	0	0	0		201.502	421	411	0	0	1	0	0	0	1	0		200.114
190.177	191	401	0	0	1	0	0	0	0	0	0		198.638	283	108	0	0	0	0	0	0	0	0		214.749	439	64	0	1	0	0	0	0	0	0		201.615	421	411	0	0	1	0	0	0	1	0		200.228
190.248	190	401	0	0	1	0	0	0	0	0	0		198.755	274	104	0	0	0	0	0	0	0	0		214.865	439	64	0	1	0	0	0	0	0	0		201.739	422	411	0	0	1	0	0	0	1	0		200.344
190.312	191	401	0	0	1	0	0	0	0	0	0		198.867	274	101	0	0	0	0	0	0	0	0		215.218	439	65	0	1	0	0	0	0	0	0		201.774	422	411	0	0	1	0	0	0	0	0		200.458
190.348	191	401	0	0	1	0	0	0	0	0	0		198.985	269	95	0	0	0	0	0	0	0	0		215.346	438	66	0	1	0	0	0	0	0	0		201.857	422	411	0	0	1	0	0	0	0	0		200.581
190.413	190	401	0	0	1	0	0	0	0	0	0		199.112	268	95	0	0	0	0	0	0	0	0		215.479	437	67	0	1	0	0	0	0	0	0		201.973	422	411	0	0	1	0	0	0	0	0		200.693
190.813	195	411	0	0	1	0	0	0	0	0	0		199.234	265	93	0	0	0	0	0	0	0	0		215.598	431	76	0	1	0	0	0	0	0	0		202.099	422	411	0	0	1	0	0	0	0	0		200.815
190.879	195	411	0	0	1	0	0	0	0	0	0		199.347	261	88	0	0	0	0	0	0	0	0		215.698	431	76	0	1	0	0	0	0	0	0		202.214	422	411	0	0	1	0	0	0	0	0		200.933
190.943	193	410	0	0	1	0	0	0	0	0	0		199.465	261	86	0	0	0	0	0	0	0	0		215.824	435	66	0	1	0	0	0	0	0	0		202.341	421	411	0	0	1	0	0	0	0	0		201.05
190.979	193	409	0	0	1	0	0	0	0	0	0		199.58	261	83	0	0	0	0	0	0	0	0		215.937	435	66	0	1	0	0	0	0	0	0		202.458	421	411	0	0	1	0	0	0	0	0		201.169
191.043	193	409	0	0	1	0	0	0	0	0	0		199.693	261	81	0	0	0	0	0	0	0	0		216.068	436	70	0	1	0	0	0	0	0	0		202.571	421	411	0	0	1	0	0	0	0	0		201.283
191.214	193	410	0	0	1	0	0	0	0	0	0		199.812	261	81	0	0	0	0	0	0	0	0		216.186	436	70	0	1	0	0	0	0	0	0		202.683	422	412	0	0	1	0	0	0	0	0		201.401
191.478	193	412	0	0	1	0	0	0	0	0	0		199.921	261	81	0	0	0	0	0	0	0	0		216.308	437	70	0	1	0	0	0	0	0	0		202.805	422	412	0	0	1	0	0	0	0	0		201.516
191.543	194	412	0	0	1	0	0	0	0	0	0		200.038	261	81	0	0	0	0	0	0	0	0		216.434	438	69	0	1	0	0	0	0	0	0		202.918	422	412	0	0	1	0	0	0	0	0		201.629
191.579	194	412	0	0	1	0	0	0	0	0	0		200.154	261	81	0	0	0	0	0	0	0	0		216.571	437	68	0	1	0	0	0	0	0	0		203.029	427	411	0	0	1	0	0	0	0	0		201.751
191.913	200	414	0	0	1	0	0	0	0	0	0		200.27	261	79	0	0	0	0	0	0	0	0		216.672	437	68	0	1	0	0	0	0	0	0		203.143	432	413	0	0	1	0	0	0	0	0		201.857
192.044	201	413	0	0	1	0	0	0	0	0	0		200.39	261	79	0	0	0	0	0	0	0	0		216.774	440	69	0	1	0	0	0	0	0	0		203.259	437	414	0	0	1	0	0	0	0	0		201.977
192.143	198	411	0	0	1	0	0	0	0	0	0		200.507	261	79	0	0	0	0	0	0	0	0		216.881	441	68	0	1	0	0	0	0	0	0		203.374	438	413	0	0	1	0	0	0	0	0		202.09
192.179	197	410	0	0	1	0	0	0	0	0	0		200.622	261	79	0	0	0	0	0	0	0	0		217.016	439	68	0	1	0	0	0	0	0	0		203.483	437	412	0	0	1	0	0	0	0	0		202.205
192.243	198	409	0	0	1	0	0	0	0	0	0		200.739	261	79	0	0	0	0	0	0	0	0		217.144	437	65	0	1	0	0	0	0	0	0		203.592	438	411	0	0	1	0	0	0	0	0		202.547
192.409	213	410	0	0	1	0	0	0	0	0	0		200.849	261	79	0	0	0	0	0	0	0	0		217.276	433	61	0	1	0	0	0	0	0	0		203.704	441	409	0	0	1	0	0	0	0	0		202.662
192.513	223	414	0	0	1	0	0	0	0	0	0		200.962	262	83	0	0	0	0	0	0	0	0		217.395	431	60	0	1	0	0	0	0	0	0		203.827	446	408	0	0	1	0	0	0	0	0		202.833
192.579	229	417	0	0	1	0	0	0	0	0	0		201.077	263	84	0	0	0	0	0	0	0	0		217.506	430	60	0	1	0	0	0	0	0	0		203.94	447	409	0	0	1	0	0	0	0	0		202.947
192.746	242	415	0	0	1	0	0	0	0	0	0		201.191	264	86	0	0	0	0	0	0	0	0		217.639	430	60	0	1	0	0	0	0	0	0		204.057	451	408	0	0	1	0	0	0	0	0		203.063
192.847	251	418	0	0	1	0	0	0	0	0	0		201.304	262	89	0	0	0	0	0	0	0	0		217.743	430	60	0	1	0	0	0	0	0	0		204.162	451	408	0	0	1	0	0	0	0	0		203.179
193.011	298	421	0	0	0	0	0	0	0	0	0		201.416	259	92	0	0	0	0	0	0	0	0		217.85	435	62	0	1	0	0	0	0	0	0		204.283	453	407	0	0	1	0	0	0	0	0		203.304
193.577	339	425	0	0	0	0	0	0	0	0	0		201.532	259	92	0	0	0	0	0	0	0	0		217.962	436	63	0	1	0	0	0	0	0	0		204.395	455	404	0	0	1	0	0	0	0	0		203.416
193.742	342	430	0	0	0	0	0	0	0	0	0		201.652	257	92	0	0	0	0	0	0	0	0		218.091	435	62	0	1	0	0	0	0	0	0		204.504	456	403	0	0	1	0	0	0	0	0		203.526
194.076	343	431	0	0	0	0	0	0	0	0	0		201.771	254	92	0	0	0	0	0	0	0	0		218.265	438	66	0	1	0	0	0	0	0	0		204.617	456	403	0	0	1	0	0	0	0	0		203.644
194.376	341	432	0	0	0	0	0	0	0	0	0		201.885	248	96	0	0	0	0	0	0	0	0		218.382	436	66	0	1	0	0	0	0	0	0		204.732	469	397	0	0	1	0	0	0	0	0		203.756
194.577	342	432	0	0	0	0	0	0	0	0	0		201.996	247	97	0	0	0	0	0	0	0	0		218.5	431	65	0	1	0	0	0	0	0	0		204.85	470	395	0	0	1	0	0	0	0	0		203.876
194.611	342	431	0	0	0	0	0	0	0	0	0		202.108	247	97	0	0	0	0	0	0	0	0		218.601	430	65	0	1	0	0	0	0	0	0		204.968	470	395	0	0	1	0	0	0	0	0		203.992
194.977	342	430	0	0	0	0	0	0	0	0	0		202.222	248	95	0	0	0	0	0	0	0	0		218.707	433	65	0	1	0	0	0	0	0	0		205.09	471	395	0	0	1	0	0	0	0	0		204.102
195.077	340	430	0	0	0	0	0	0	0	0	0		202.338	250	98	0	0	0	0	0	0	0	0		218.809	435	67	0	1	0	0	0	0	0	0		205.212	473	391	0	0	1	0	0	0	0	0		204.217
195.142	335	427	0	0	0	0	0	0	0	0	0		202.448	248	100	0	0	0	0	0	0	0	0		218.936	438	68	0	1	0	0	0	0	0	0		205.327	477	388	0	0	1	0	0	0	0	0		204.324
195.277	331	422	0	0	0	0	0	0	0	0	0		202.567	248	100	0	0	0	0	0	0	0	0		219.079	437	66	0	1	0	0	0	0	0	0		205.44	478	387	0	0	1	0	0	0	0	0		204.434
195.608	362	416	0	0	0	0	0	0	0	0	0		202.682	248	99	0	0	0	0	0	0	0	0		219.195	438	64	0	1	0	0	0	0	0	0		205.556	479	386	0	0	1	0	0	0	0	0		204.553
195.643	364	415	0	0	0	0	0	0	0	0	0		202.793	248	99	0	0	0	0	0	0	0	0		219.299	437	61	0	1	0	0	0	0	0	0		205.67	479	386	0	0	1	0	0	0	0	0		204.67
195.742	365	412	0	0	0	0	0	0	0	0	0		202.9	248	99	0	0	0	0	0	0	0	0		219.409	438	59	0	1	0	0	0	0	0	0		205.786	482	374	0	0	1	0	0	0	0	0		204.787
196.042	367	414	0	0	0	0	0	0	0	0	0		203.014	248	99	0	0	0	0	0	0	0	0		219.572	442	60	0	1	0	0	0	0	0	0		205.898	484	371	0	0	1	0	0	0	0	0		204.901
196.108	368	412	0	0	0	0	0	0	0	0	0		203.13	248	99	0	0	0	0	0	0	0	0		219.69	444	60	0	1	0	0	0	0	0	0		206.017	485	370	0	0	1	0	0	0	0	0		205.011
196.142	370	411	0	0	0	0	0	0	0	0	0		203.245	248	99	0	0	0	0	0	0	0	0		219.82	453	68	0	1	0	0	0	0	0	0		206.131	485	370	0	0	1	0	0	0	0	0		205.128
196.577	372	412	0	0	0	0	0	0	0	0	0		203.363	248	99	0	0	0	0	0	0	0	0		219.941	454	67	0	1	0	0	0	0	0	0		206.242	485	368	0	0	1	0	0	0	0	0		205.248
196.643	372	409	0	0	0	0	0	0	0	0	0		203.479	248	99	0	0	0	0	0	0	0	0		220.067	457	71	0	1	0	0	0	0	0	0		206.359	487	359	0	0	1	0	0	0	0	0		205.367
196.977	373	389	0	0	0	0	0	0	0	0	0		203.595	248	99	0	0	0	0	0	0	0	0		220.194	459	72	0	1	0	0	0	0	0	0		206.459	488	355	0	0	1	0	0	0	0	0		205.487
197.074	374	382	0	0	0	0	0	0	0	0	0		203.715	248	99	0	0	0	0	0	0	0	0		220.297	463	76	0	1	0	0	0	0	0	0		206.579	488	353	0	0	1	0	0	0	0	0		205.599
197.108	375	379	0	0	0	0	0	0	0	0	0		203.832	247	99	0	0	0	0	0	0	0	0		220.54	464	76	0	1	0	0	0	0	0	0		206.691	488	353	0	0	1	0	0	0	0	0		205.714
197.243	378	375	0	0	0	0	0	0	0	0	0		203.948	247	99	0	0	0	0	0	0	0	0		220.649	465	76	0	1	0	0	0	0	0	0		206.809	488	348	0	0	1	0	0	0	0	0		205.829
197.644	378	375	0	0	0	0	0	0	0	0	0		204.061	247	99	0	0	0	0	0	0	0	0		220.835	465	76	0	1	0	0	0	0	0	0		206.923	488	348	0	0	1	0	0	0	0	0		205.938
198.244	366	345	0	0	0	0	0	0	0	0	0		204.18	248	99	0	0	0	0	0	0	0	0		221.066	467	77	0	1	0	0	0	0	0	0		207.04	488	348	0	0	1	0	0	0	0	0		206.054
198.373	364	334	0	0	0	0	0	0	0	0	0		204.301	248	99	0	0	0	0	0	0	0	0		221.257	466	78	0	1	0	0	0	0	0	0		207.16	488	349	0	0	1	0	0	0	0	0		206.176
198.439	362	334	0	0	0	0	0	0	0	0	0		204.419	247	102	0	0	0	0	0	0	0	0		221.372	463	77	0	1	0	0	0	0	0	0		207.27	488	349	0	0	1	0	0	0	0	0		206.29
198.71	363	336	0	0	0	0	0	0	0	0	0		204.536	247	101	0	0	0	0	0	0	0	0		221.483	463	77	0	1	0	0	0	0	0	0		207.392	488	349	0	0	1	0	0	0	0	0		206.41
198.809	365	337	0	0	0	0	0	0	0	0	0		204.646	247	101	0	0	0	0	0	0	0	0		221.605	459	74	0	1	0	0	0	0	0	0		207.505	488	349	0	0	1	0	0	0	0	0		206.528
199.01	367	340	0	0	0	0	0	0	0	0	0		204.764	247	102	0	0	0	0	0	0	0	0		221.727	459	74	0	1	0	0	0	0	0	0		207.618	488	349	0	0	1	0	0	0	0	0		206.637
199.206	375	336	0	0	0	0	0	0	0	0	0		204.878	247	102	0	0	0	0	0	0	0	0		221.847	459	74	0	1	0	0	0	0	0	0		207.731	488	349	0	0	1	0	0	0	0	0		206.746
199.376	387	325	0	0	0	0	0	0	0	0	0		204.994	247	102	0	0	0	0	0	0	0	0		221.965	459	74	0	1	0	0	0	0	0	0		207.852	488	349	0	0	1	0	0	0	0	0		206.853
199.605	410	314	0	1	0	0	0	0	0	0	0		205.108	247	101	0	0	0	0	0	0	0	0		222.067	459	74	0	1	0	0	0	0	0	0		207.959	488	348	0	0	1	0	0	0	0	0		206.97
199.615	410	314	0	1	0	0	0	1	0	0	0		205.224	248	98	0	0	0	0	0	0	0	0		222.195	458	74	0	1	0	0	0	0	0	0		208.073	488	348	0	0	1	0	0	0	0	0		207.088
199.876	409	313	0	1	0	0	0	1	0	0	0		205.346	248	98	0	0	0	0	0	0	0	0		222.316	458	74	0	1	0	0	0	0	0	0		208.191	488	349	0	0	1	0	0	0	0	0		207.204
199.941	410	314	0	1	0	0	0	1	0	0	0		205.466	248	96	0	0	0	0	0	0	0	0		222.422	458	73	0	1	0	0	0	0	0	0		208.299	488	349	0	0	1	0	0	0	0	0		207.326
200.006	411	314	0	1	0	0	0	1	0	0	0		205.581	245	95	0	0	0	0	0	0	0	0		222.542	453	69	0	1	0	0	0	0	0	0		208.408	488	349	0	0	1	0	0	0	0	0		207.443
200.14	416	312	0	1	0	0	0	1	0	0	0		205.702	244	96	0	0	0	0	0	0	0	0		222.679	453	68	0	1	0	0	0	0	0	0		208.517	488	347	0	0	1	0	0	0	0	0		207.56
200.441	474	283	0	0	0	0	0	1	0	0	0		205.902	205	102	1	0	0	0	0	0	0	0		222.806	453	68	0	1	0	0	0	0	0	0		208.632	488	345	0	0	1	0	0	0	0	0		207.673
200.449	474	283	0	0	0	0	0	0	0	0	0		205.91	205	102	1	0	0	0	1	0	0	0		222.928	457	72	0	1	0	0	0	0	0	0		208.75	489	341	0	0	1	0	0	0	0	0		207.795
200.506	481	280	0	0	0	0	0	0	0	0	0		206.022	198	105	1	0	0	0	1	0	0	0		223.029	456	74	0	1	0	0	0	0	0	0		208.871	489	341	0	0	1	0	0	0	0	0		207.919
200.606	487	277	0	0	0	0	0	0	0	0	0		206.13	198	105	1	0	0	0	1	0	0	0		223.15	452	73	0	1	0	0	0	0	0	0		208.985	489	338	0	0	1	0	0	0	0	0		208.033
200.875	488	268	0	0	0	0	0	0	0	0	0		206.241	194	108	1	0	0	0	1	0	0	0		223.268	451	73	0	1	0	0	0	0	0	0		209.095	489	337	0	0	1	0	0	0	0	0		208.153
200.941	492	267	0	0	0	0	0	0	0	0	0		206.356	193	106	1	0	0	0	1	0	0	0		223.4	443	74	0	1	0	0	0	0	0	0		209.205	488	337	0	0	1	0	0	0	0	0		208.266
201.374	514	234	0	0	0	0	0	0	0	0	0		206.467	195	105	1	0	0	0	1	0	0	0		223.525	441	71	0	1	0	0	0	0	0	0		209.315	488	337	0	0	1	0	0	0	0	0		208.384
201.44	513	234	0	0	0	0	0	0	0	0	0		206.58	196	105	1	0	0	0	1	0	0	0		223.626	441	71	0	1	0	0	0	0	0	0		209.433	488	336	0	0	1	0	0	0	0	0		208.488
201.474	512	234	0	0	0	0	0	0	0	0	0		206.694	193	108	1	0	0	0	1	0	0	0		223.747	442	69	0	1	0	0	0	0	0	0		209.551	488	336	0	0	1	0	0	0	0	0		208.603
201.64	511	236	0	0	0	0	0	0	0	0	0		206.817	183	116	1	0	0	0	1	0	0	0		223.853	442	70	0	1	0	0	0	0	0	0		209.665	488	336	0	0	1	0	0	0	0	0		208.712
201.675	511	236	0	0	0	0	0	0	0	0	0		206.933	177	121	1	0	0	0	1	0	0	0		223.989	442	70	0	1	0	0	0	0	0	0		209.776	487	336	0	0	1	0	0	0	0	0		208.829
201.905	512	234	0	0	0	0	0	0	0	0	0		207.056	175	124	1	0	0	0	1	0	0	0		224.115	442	70	0	1	0	0	0	0	0	0		209.886	488	336	0	0	1	0	0	0	0	0		208.944
201.94	514	232	0	0	0	0	0	0	0	0	0		207.176	176	124	1	0	0	0	1	0	0	0		224.236	444	69	0	1	0	0	0	0	0	0		210.003	488	336	0	0	1	0	0	0	0	0		209.054
202.104	512	220	0	0	0	0	0	0	0	0	0		207.295	177	123	1	0	0	0	1	0	0	0		224.363	444	69	0	1	0	0	0	0	0	0		210.11	488	336	0	0	1	0	0	0	0	0		209.444
202.204	514	213	0	0	0	0	0	0	0	0	0		207.408	184	117	1	0	0	0	1	0	0	0		224.483	444	66	0	1	0	0	0	0	0	0		210.221	488	336	0	0	1	0	0	0	0	0		209.452
202.304	516	209	0	0	0	0	0	0	0	0	0		207.53	183	113	1	0	0	0	1	0	0	0		224.608	444	67	0	1	0	0	0	0	0	0		210.337	487	336	0	0	1	0	0	0	0	0		209.55
202.504	514	198	0	0	0	0	0	0	0	0	0		207.641	180	111	1	0	0	0	1	0	0	0		224.708	442	69	0	1	0	0	0	0	0	0		210.453	488	336	0	0	1	0	0	0	0	0		209.719
202.97	507	146	0	0	0	0	1	0	0	0	0		207.751	170	102	1	0	0	0	1	0	0	0		224.814	440	71	0	1	0	0	0	0	0	0		210.572	488	336	0	0	1	0	0	0	0	0		209.728
202.98	507	146	0	0	0	0	1	0	0	0	1		207.873	165	99	1	0	0	0	1	0	0	0		224.933	438	69	0	1	0	0	0	0	0	0		210.678	488	336	0	0	1	0	0	0	0	0		209.829
203.04	507	146	0	0	0	0	1	0	0	0	1		207.979	155	91	1	0	0	0	1	0	0	0		225.04	438	68	0	1	0	0	0	0	0	0		210.793	488	336	0	0	1	0	0	0	0	0		209.948
203.141	508	148	0	0	0	0	1	0	0	0	1		208.106	154	87	1	0	0	0	1	0	0	0		225.165	440	67	0	1	0	0	0	0	0	0		210.912	488	336	0	0	1	0	0	0	0	0		210.065
203.205	509	149	0	0	0	0	1	0	0	0	1		208.226	152	84	1	0	0	0	1	0	0	0		225.289	440	67	0	1	0	0	0	0	0	0		211.023	488	336	0	0	1	0	0	0	0	0		210.176
203.471	516	145	0	0	0	0	1	0	0	0	1		208.34	152	84	1	0	0	0	1	0	0	0		225.419	441	66	0	1	0	0	0	0	0	0		211.134	488	336	0	0	1	0	0	0	0	0		210.286
203.536	519	142	0	0	0	0	1	0	0	0	1		208.47	152	84	1	0	0	0	1	0	0	0		225.519	441	67	0	1	0	0	0	0	0	0		211.247	488	336	0	0	1	0	0	0	0	0		210.296
203.636	516	137	0	0	0	0	1	0	0	0	1		208.587	152	84	1	0	0	0	1	0	0	0		225.652	443	75	0	1	0	0	0	0	0	0		211.357	488	336	0	0	1	0	0	0	0	0		210.404
203.736	518	134	0	0	0	0	1	0	0	0	1		208.709	152	84	1	0	0	0	1	0	0	0		225.763	443	77	0	1	0	0	0	0	0	0		211.468	488	336	0	0	1	0	0	0	0	0		210.518
203.836	519	132	0	0	0	0	1	0	0	0	1		208.825	137	80	1	0	0	0	1	0	0	0		225.865	443	77	0	1	0	0	0	0	0	0		211.586	488	336	0	0	1	0	0	0	0	0		210.633
203.907	517	129	0	0	0	0	1	0	0	0	1		208.947	135	78	1	0	0	0	1	0	0	0		225.985	443	77	0	1	0	0	0	0	0	0		211.7	488	336	0	0	1	0	0	0	0	0		210.745
204.036	518	123	0	0	0	0	1	0	0	0	1		209.072	135	78	1	0	0	0	1	0	0	0		226.192	444	70	0	1	0	0	0	0	0	0		211.817	488	336	0	0	1	0	0	0	0	0		210.864
204.236	524	121	0	0	0	0	1	0	0	0	1		209.187	133	77	1	0	0	0	1	0	0	0		226.528	444	68	0	1	0	0	0	0	0	0		211.935	488	336	0	0	1	0	0	0	0	0		210.982
204.302	526	118	0	0	0	0	1	0	0	0	1		209.31	133	77	1	0	0	0	1	0	0	0		226.636	444	69	0	1	0	0	0	0	0	0		212.045	488	336	0	0	1	0	0	0	0	0		211.1
204.342	526	117	0	0	0	0	1	0	0	0	1		209.424	132	76	1	0	0	0	1	0	0	0		226.752	444	68	0	1	0	0	0	0	0	0		212.159	488	337	0	0	1	0	0	0	0	0		211.214
204.407	527	117	0	0	0	0	1	0	0	0	1		209.539	132	76	1	0	0	0	1	0	0	0		226.873	445	67	0	1	0	0	0	0	0	0		212.281	488	338	0	0	1	0	0	0	0	0		211.335
204.471	528	117	0	0	0	0	1	0	0	0	1		209.658	133	77	1	0	0	0	1	0	0	0		226.887	445	67	0	1	0	0	0	1	0	0		212.396	489	338	0	0	1	0	0	0	0	0		211.451
204.536	528	117	0	0	0	0	1	0	0	0	1		209.782	133	77	1	0	0	0	1	0	0	0		226.974	445	66	0	1	0	0	0	1	0	0		212.508	489	338	0	0	1	0	0	0	0	0		211.567
204.771	529	118	0	0	0	0	1	0	0	0	1		209.903	133	76	1	0	0	0	1	0	0	0		227.094	444	68	0	1	0	0	0	1	0	0		212.623	489	338	0	0	1	0	0	0	0	0		211.684
204.806	529	118	0	0	0	0	1	0	0	0	1		210.029	133	77	1	0	0	0	1	0	0	0		227.218	444	68	0	1	0	0	0	1	0	0		212.744	489	338	0	0	1	0	0	0	0	0		211.797
204.872	528	118	0	0	0	0	1	0	0	0	1		210.139	133	77	1	0	0	0	1	0	0	0		227.318	445	68	0	1	0	0	0	1	0	0		212.863	489	337	0	0	1	0	0	0	0	0		211.907
204.907	528	118	0	0	0	0	1	0	0	0	1		210.263	134	77	1	0	0	0	1	0	0	0		227.419	445	67	0	1	0	0	0	1	0	0		212.987	489	337	0	0	1	0	0	0	0	0		212.023
205.136	528	118	0	0	0	0	1	0	0	0	1		210.381	134	77	1	0	0	0	1	0	0	0		227.534	445	68	0	1	0	0	0	1	0	0		213.104	489	337	0	0	1	0	0	0	0	0		212.138
205.202	528	118	0	0	0	0	1	0	0	0	1		210.491	134	77	1	0	0	0	1	0	0	0		227.657	444	68	0	1	0	0	0	1	0	0		213.219	489	337	0	0	1	0	0	0	0	0		212.259
205.236	527	119	0	0	0	0	1	0	0	0	1		210.606	132	79	1	0	0	0	1	0	0	0		227.77	444	69	0	1	0	0	0	1	0	0		213.334	489	337	0	0	1	0	0	0	0	0		212.371
205.306	526	121	0	0	0	0	1	0	0	0	1		210.713	132	79	1	0	0	0	1	0	0	0		227.894	442	69	0	1	0	0	0	1	0	0		213.446	489	337	0	0	1	0	0	0	0	0		212.492
205.372	522	126	0	0	0	0	1	0	0	0	1		210.833	133	78	1	0	0	0	1	0	0	0		228.019	442	69	0	1	0	0	0	1	0	0		213.561	489	337	0	0	1	0	0	0	0	0		212.605
205.407	519	129	0	0	0	0	1	0	0	0	1		210.91	133	78	1	0	0	0	0	0	0	0		228.141	443	69	0	1	0	0	0	1	0	0		213.674	489	337	0	0	1	0	0	0	0	0		212.721
205.637	510	137	0	0	0	0	1	0	0	0	1		210.944	134	78	1	0	0	0	0	0	0	0		228.245	443	69	0	1	0	0	0	1	0	0		213.785	489	337	0	0	1	0	0	0	0	0		212.832
205.702	509	139	0	0	0	0	1	0	0	0	1		211.056	136	79	1	0	0	0	0	0	0	0		228.349	443	69	0	1	0	0	0	1	0	0		213.905	489	337	0	0	1	0	0	0	0	0		212.947
205.737	509	140	0	0	0	0	1	0	0	0	1		211.169	139	80	1	0	0	0	0	0	0	0		228.462	442	69	0	1	0	0	0	1	0	0		214.025	489	337	0	0	1	0	0	0	0	0		213.071
205.803	510	141	0	0	0	0	1	0	0	0	1		211.29	146	83	1	0	0	0	0	0	0	0		228.58	442	69	0	1	0	0	0	1	0	0		214.141	489	337	0	0	1	0	0	0	0	0		213.182
205.868	511	142	0	0	0	0	1	0	0	0	1		211.411	146	82	1	0	0	0	0	0	0	0		228.695	442	69	0	1	0	0	0	1	0	0		214.261	489	337	0	0	1	0	0	0	0	0		213.294
205.903	511	143	0	0	0	0	1	0	0	0	1		211.519	145	80	1	0	0	0	0	0	0	0		228.796	442	70	0	1	0	0	0	1	0	0		214.377	489	337	0	0	1	0	0	0	0	0		213.44
205.938	511	143	0	0	0	0	1	0	0	0	1		211.64	145	79	1	0	0	0	0	0	0	0		228.901	442	70	0	1	0	0	0	1	0	0		214.489	489	337	0	0	1	0	0	0	0	0		213.453
206.238	513	146	0	0	0	0	1	0	0	0	1		211.753	147	82	1	0	0	0	0	0	0	0		229.022	442	70	0	1	0	0	0	1	0	0		214.606	489	337	0	0	1	0	0	0	0	0		213.557
206.368	514	146	0	0	0	0	1	0	0	0	1		211.866	148	83	1	0	0	0	0	0	0	0		229.128	442	70	0	1	0	0	0	1	0	0		214.722	489	337	0	0	1	0	0	0	0	0		213.668
206.438	513	146	0	0	0	0	1	0	0	0	1		211.98	148	82	1	0	0	0	0	0	0	0		229.249	442	70	0	1	0	0	0	1	0	0		214.838	489	337	0	0	1	0	0	0	0	0		213.781
206.568	513	145	0	0	0	0	1	0	0	0	1		212.096	146	81	1	0	0	0	0	0	0	0		229.376	443	69	0	1	0	0	0	1	0	0		214.946	489	337	0	0	1	0	0	0	0	0		214.702
206.703	512	144	0	0	0	0	1	0	0	0	1		212.21	141	79	1	0	0	0	0	0	0	0		229.487	443	70	0	1	0	0	0	1	0	0		215.053	489	337	0	0	1	0	0	0	0	0		214.714
206.739	512	144	0	0	0	0	1	0	0	0	1		212.328	138	76	1	0	0	0	0	0	0	0		229.634	443	70	0	1	0	0	0	1	0	0		215.163	489	337	0	0	1	0	0	0	0	0		214.815
206.869	511	144	0	0	0	0	1	0	0	0	1		212.442	133	76	1	0	0	0	0	0	0	0		229.755	443	70	0	1	0	0	0	1	0	0		215.279	489	337	0	0	1	0	0	0	0	0		214.932
207.068	509	145	0	0	0	0	1	0	0	0	1		212.551	132	75	1	0	0	0	0	0	0	0		229.88	443	70	0	1	0	0	0	1	0	0		215.39	489	337	0	0	1	0	0	0	0	0		215.049
207.104	509	145	0	0	0	0	1	0	0	0	1		212.658	133	76	1	0	0	0	0	0	0	0		230.02	443	70	0	1	0	0	0	1	0	0		215.501	489	337	0	0	1	0	0	0	0	0		215.173
207.139	509	145	0	0	0	0	1	0	0	0	1		212.77	133	76	1	0	0	0	0	0	0	0		230.135	443	70	0	1	0	0	0	1	0	0		215.614	489	337	0	0	1	0	0	0	0	0		215.29
207.238	509	145	0	0	0	0	1	0	0	0	1		212.889	133	76	1	0	0	0	0	0	0	0		230.237	443	70	0	1	0	0	0	1	0	0		215.732	489	337	0	0	1	0	0	0	0	0		215.41
207.304	510	146	0	0	0	0	1	0	0	0	1		213.014	139	79	1	0	0	0	0	0	0	0		230.348	443	70	0	1	0	0	0	1	0	0		215.846	489	337	0	0	1	0	0	0	0	0		215.539
207.469	510	145	0	0	0	0	1	0	0	0	1		213.13	139	79	1	0	0	0	0	0	0	0		230.465	443	70	0	1	0	0	0	1	0	0		215.963	489	337	0	0	1	0	0	0	0	0		215.655
207.539	509	145	0	0	0	0	1	0	0	0	1		213.242	153	87	1	0	0	0	0	0	0	0		230.578	443	70	0	1	0	0	0	1	0	0		216.084	489	337	0	0	1	0	0	0	0	0		215.768
207.603	509	145	0	0	0	0	1	0	0	0	1		213.357	156	90	1	0	0	0	0	0	0	0		230.717	443	69	0	1	0	0	0	1	0	0		216.198	489	337	0	0	1	0	0	0	0	0		215.884
207.735	510	145	0	0	0	0	1	0	0	0	1		213.474	155	90	1	0	0	0	0	0	0	0		230.838	443	71	0	1	0	0	0	1	0	0		216.318	489	337	0	0	1	0	0	0	0	0		215.999
207.97	511	145	0	0	0	0	1	0	0	0	1		213.592	153	86	1	0	0	0	0	0	0	0		230.972	444	72	0	1	0	0	0	1	0	0		216.434	489	337	0	0	1	0	0	0	0	0		216.112
207.981	511	145	0	0	0	0	1	0	0	0	0		213.722	153	83	1	0	0	0	0	0	0	0		231.08	444	71	0	1	0	0	0	1	0	0		216.554	489	337	0	0	1	0	0	0	0	0		216.222
208.434	510	145	0	0	0	0	1	0	0	0	0		213.846	153	83	1	0	0	0	0	0	0	0		231.186	445	67	0	1	0	0	0	1	0	0		216.663	489	337	0	0	1	0	0	0	0	0		216.333
208.535	509	144	0	0	0	0	1	0	0	0	0		213.976	156	87	1	0	0	0	0	0	0	0		231.311	445	68	0	1	0	0	0	1	0	0		216.769	489	337	0	0	1	0	0	0	1	0		216.446
208.604	507	144	0	0	0	0	1	0	0	0	0		214.095	156	87	1	0	0	0	0	0	0	0		231.43	448	67	0	1	0	0	0	1	0	0		216.784	489	337	0	0	1	0	0	0	1	0		216.573
208.669	507	144	0	0	0	0	1	0	0	0	0		214.212	150	91	1	0	0	0	0	0	0	0		231.695	470	77	0	1	0	0	0	1	0	0		216.891	489	339	0	0	1	0	0	0	1	0		216.692
208.869	507	144	0	0	0	0	1	0	0	0	0		214.325	144	96	1	0	0	0	0	0	0	0		231.883	473	73	0	1	0	0	0	1	0	0		217.008	489	339	0	0	1	0	0	0	1	0		216.811
209.005	507	144	0	0	0	0	1	0	0	0	0		214.435	141	100	1	0	0	0	0	0	0	0		231.887	473	73	0	1	0	0	0	0	0	0		217.124	489	339	0	0	1	0	0	0	1	0		216.924
209.07	507	145	0	0	0	0	1	0	0	0	0		214.549	131	111	1	0	0	0	0	0	0	0		232.005	469	69	0	1	0	0	0	0	0	0		217.238	489	339	0	0	1	0	0	0	1	0		217.038
209.27	507	145	0	0	0	0	1	0	0	0	0		214.659	128	114	1	0	0	0	0	0	0	0		232.202	469	66	0	1	0	0	0	0	0	0		217.343	489	339	0	0	1	0	0	0	1	0		217.154
209.334	507	145	0	0	0	0	1	0	0	0	0		214.774	128	114	1	0	0	0	0	0	0	0		232.45	468	67	0	1	0	0	0	0	0	0		217.463	489	339	0	0	1	0	0	0	1	0		217.261
209.504	505	144	0	0	0	0	1	0	0	0	0		214.885	123	118	1	0	0	0	0	0	0	0		232.654	468	67	0	1	0	0	0	0	0	0		217.576	489	341	0	0	1	0	0	0	1	0		217.378
209.569	504	145	0	0	0	0	1	0	0	0	0		214.999	123	118	1	0	0	0	0	0	0	0		232.775	468	66	0	1	0	0	0	0	0	0		217.691	489	341	0	0	1	0	0	0	1	0		217.49
209.604	503	145	0	0	0	0	1	0	0	0	0		215.122	128	120	1	0	0	0	0	0	0	0		232.9	467	69	0	1	0	0	0	0	0	0		217.804	489	341	0	0	1	0	0	0	1	0		217.604
210.538	502	196	0	0	0	0	0	0	0	0	0		215.231	132	124	1	0	0	0	0	0	0	0		233.023	466	70	0	1	0	0	0	0	0	0		217.918	489	341	0	0	1	0	0	0	1	0		217.721
210.769	502	200	0	0	0	0	0	0	0	0	0		215.339	135	128	1	0	0	0	0	0	0	0		233.132	466	69	0	1	0	0	0	0	0	0		218.036	488	339	0	0	1	0	0	0	1	0		217.837
210.833	501	202	0	0	0	0	0	0	0	0	0		215.454	138	129	1	0	0	0	0	0	0	0		233.256	466	69	0	1	0	0	0	0	0	0		218.149	488	339	0	0	1	0	0	0	1	0		217.949
210.868	500	202	0	0	0	0	0	0	0	0	0		215.567	146	133	1	0	0	0	0	0	0	0		233.383	466	69	0	1	0	0	0	0	0	0		218.266	489	339	0	0	1	0	0	0	1	0		218.066
210.903	500	203	0	0	0	0	0	0	0	0	0		215.682	152	134	1	0	0	0	0	0	0	0		233.498	466	69	0	1	0	0	0	0	0	0		218.383	489	338	0	0	1	0	0	0	1	0		218.178
211.003	501	205	0	0	0	0	0	0	0	0	0		215.798	161	147	1	0	0	0	0	0	0	0		233.627	466	69	0	1	0	0	0	0	0	0		218.496	490	337	0	0	1	0	0	0	1	0		218.284
211.1	501	207	0	0	0	0	0	0	0	0	0		215.907	176	157	1	0	0	0	0	0	0	0		233.74	466	69	0	1	0	0	0	0	0	0		218.615	490	336	0	0	1	0	0	0	1	0		218.393
211.334	499	216	0	0	0	0	0	0	0	0	0		216.025	183	161	1	0	0	0	0	0	0	0		233.871	466	69	0	1	0	0	0	0	0	0		218.732	490	337	0	0	1	0	0	0	1	0		218.511
211.399	497	219	0	0	0	0	0	0	0	0	0		216.136	188	160	1	0	0	0	0	0	0	0		233.999	466	69	0	1	0	0	0	0	0	0		218.847	490	337	0	0	1	0	0	0	1	0		218.629
211.5	496	223	0	0	0	0	0	0	0	0	0		216.253	193	157	1	0	0	0	0	0	0	0		234.099	466	69	0	1	0	0	0	0	0	0		218.957	489	338	0	0	1	0	0	0	1	0		218.741
211.6	494	228	0	0	0	0	0	0	0	0	0		216.366	206	154	1	0	0	0	0	0	0	0		234.219	466	69	0	1	0	0	0	0	0	0		219.081	489	339	0	0	1	0	0	0	1	0		218.862
211.8	486	240	0	0	0	0	0	0	0	0	0		216.505	250	131	0	0	0	0	0	0	0	0		234.336	466	69	0	1	0	0	0	0	0	0		219.193	489	339	0	0	1	0	0	0	1	0		218.982
211.87	484	242	0	0	0	0	0	0	0	0	0		216.513	250	131	0	0	0	0	0	0	0	0		234.465	467	70	0	1	0	0	0	0	0	0		219.31	489	339	0	0	1	0	0	0	1	0		219.097
212.035	481	256	0	0	0	0	0	0	0	0	0		216.63	274	128	0	0	0	0	0	0	0	0		234.587	468	69	0	1	0	0	0	0	0	0		219.422	489	339	0	0	1	0	0	0	1	0		219.21
212.07	480	258	0	0	0	0	0	0	0	0	0		216.747	315	128	0	0	0	0	0	0	0	0		234.689	467	69	0	1	0	0	0	0	0	0		219.535	489	339	0	0	1	0	0	0	1	0		219.328
212.201	476	266	0	0	0	0	0	0	0	0	0		217.011	376	145	0	1	0	0	0	0	0	0		234.824	467	68	0	1	0	0	0	0	0	0		219.643	489	340	0	0	1	0	0	0	1	0		219.437
212.266	478	269	0	0	0	0	0	0	0	0	0		217.023	376	145	0	1	0	0	0	1	0	0		234.963	468	69	0	1	0	0	0	0	0	0		219.76	489	340	0	0	1	0	0	0	1	0		219.549
212.435	478	274	0	0	0	0	0	0	0	0	0		217.133	389	153	0	1	0	0	0	1	0	0		235.086	468	67	0	1	0	0	0	0	0	0		219.888	489	340	0	0	1	0	0	0	1	0		219.672
212.7	475	325	0	1	0	0	0	0	0	0	0		217.248	392	156	0	1	0	0	0	1	0	0		235.217	468	67	0	1	0	0	0	0	0	0		220.001	489	340	0	0	1	0	0	0	1	0		219.713
212.709	475	325	0	1	0	0	0	1	0	0	0		217.361	432	204	0	0	0	0	0	1	0	0		235.333	468	67	0	1	0	0	0	0	0	0		220.114	489	340	0	0	1	0	0	0	1	0		219.783
212.766	474	328	0	1	0	0	0	1	0	0	0		217.369	432	204	0	0	0	0	0	0	0	0		235.441	467	67	0	1	0	0	0	0	0	0		220.228	489	340	0	0	1	0	0	0	1	0		219.902
212.936	478	336	0	1	0	0	0	1	0	0	0		217.48	446	220	0	0	0	0	0	0	0	0		235.567	470	66	0	1	0	0	0	0	0	0		220.349	489	340	0	0	1	0	0	0	1	0		220.023
213.036	480	339	0	1	0	0	0	1	0	0	0		217.594	457	241	0	0	0	0	0	0	0	0		235.688	474	69	0	1	0	0	0	0	0	0		220.465	489	340	0	0	1	0	0	0	1	0		220.139
213.265	484	358	0	1	0	0	0	1	0	0	0		217.711	467	261	0	0	0	0	0	0	0	0		235.814	474	69	0	1	0	0	0	0	0	0		220.583	489	340	0	0	1	0	0	0	1	0		220.253
213.336	487	366	0	1	0	0	0	1	0	0	0		217.838	468	271	0	0	0	0	0	0	0	0		235.931	480	74	0	1	0	0	0	0	0	0		220.706	489	340	0	0	1	0	0	0	1	0		220.363
213.5	502	384	0	1	0	0	0	1	0	0	0		218.011	478	315	0	0	1	0	0	0	0	0		236.036	481	76	0	1	0	0	0	0	0	0		220.826	489	340	0	0	1	0	0	0	1	0		220.481
213.535	504	387	0	1	0	0	0	1	0	0	0		218.017	478	315	0	0	1	0	0	0	1	0		236.151	483	77	0	1	0	0	0	0	0	0		220.94	489	340	0	0	1	0	0	0	1	0		220.605
213.601	507	389	0	1	0	0	0	1	0	0	0		218.119	479	312	0	0	1	0	0	0	1	0		236.278	485	78	0	1	0	0	0	0	0	0		221.062	489	340	0	0	1	0	0	0	1	0		220.725
213.701	512	391	0	1	0	0	0	1	0	0	0		218.293	477	311	0	0	1	0	0	0	1	0		236.379	487	78	0	1	0	0	0	0	0	0		221.18	488	338	0	0	1	0	0	0	1	0		220.841
213.765	513	391	0	1	0	0	0	1	0	0	0		218.403	478	314	0	0	1	0	0	0	1	0		236.482	487	80	0	1	0	0	0	0	0	0		221.294	488	338	0	0	1	0	0	0	1	0		220.958
213.932	511	386	0	1	0	0	0	1	0	0	0		218.517	477	313	0	0	1	0	0	0	1	0		236.599	487	80	0	1	0	0	0	0	0	0		221.407	488	338	0	0	1	0	0	0	1	0		221.068
213.967	511	386	0	1	0	0	0	1	0	0	0		218.629	479	338	0	0	1	0	0	0	1	0		236.721	487	80	0	1	0	0	0	0	0	0		221.524	488	339	0	0	1	0	0	0	1	0		221.182
214.002	511	386	0	1	0	0	0	1	0	0	0		218.75	479	357	0	0	1	0	0	0	1	0		237.047	487	83	0	1	0	0	0	0	0	0		221.637	488	339	0	0	1	0	0	0	1	0		221.307
214.066	513	386	0	1	0	0	0	1	0	0	0		218.869	475	367	0	0	1	0	0	0	1	0		237.168	488	83	0	1	0	0	0	0	0	0		221.748	488	338	0	0	1	0	0	0	1	0		221.417
214.166	515	386	0	1	0	0	0	1	0	0	0		218.987	473	373	0	0	1	0	0	0	1	0		237.288	487	82	0	1	0	0	0	0	0	0		221.77	488	338	0	0	1	0	0	0	0	0		221.528
214.267	515	382	0	1	0	0	0	1	0	0	0		219.103	473	377	0	0	1	0	0	0	1	0		237.415	489	83	0	1	0	0	0	0	0	0		221.86	487	338	0	0	1	0	0	0	0	0		221.637
214.301	514	379	0	1	0	0	0	1	0	0	0		219.211	468	392	0	0	1	0	0	0	1	0		237.528	489	85	0	1	0	0	0	0	0	0		221.984	487	337	0	0	1	0	0	0	0	0		221.756
214.366	510	373	0	1	0	0	0	1	0	0	0		219.332	467	394	0	0	1	0	0	0	1	0		237.859	489	85	0	1	0	0	0	0	0	0		222.103	487	337	0	0	1	0	0	0	0	0		221.878
214.431	505	373	0	1	0	0	0	1	0	0	0		219.444	461	396	0	0	1	0	0	0	1	0		237.975	492	92	0	1	0	0	0	0	0	0		222.219	487	338	0	0	1	0	0	0	0	0		221.991
214.531	497	378	0	1	0	0	0	1	0	0	0		219.559	454	400	0	0	1	0	0	0	1	0		238.094	492	92	0	1	0	0	0	0	0	0		222.337	487	337	0	0	1	0	0	0	0	0		222.103
214.731	481	386	0	1	0	0	0	1	0	0	0		219.682	454	400	0	0	1	0	0	0	1	0		238.203	492	92	0	1	0	0	0	0	0	0		222.448	488	338	0	0	1	0	0	0	0	0		222.217
214.932	475	383	0	1	0	0	0	1	0	0	0		219.799	420	413	0	0	1	0	0	0	1	0		238.333	491	90	0	1	0	0	0	0	0	0		222.558	488	338	0	0	1	0	0	0	0	0		222.329
214.966	475	382	0	1	0	0	0	1	0	0	0		219.922	406	409	0	0	1	0	0	0	1	0		238.451	492	91	0	1	0	0	0	0	0	0		222.68	488	339	0	0	1	0	0	0	0	0		222.444
215.031	473	381	0	1	0	0	0	1	0	0	0		220.03	392	409	0	0	1	0	0	0	1	0		238.582	493	92	0	1	0	0	0	0	0	0		222.795	488	339	0	0	1	0	0	0	0	0		222.553
215.101	470	379	0	1	0	0	0	1	0	0	0		220.158	380	411	0	0	1	0	0	0	1	0		238.718	490	91	0	1	0	0	0	0	0	0		222.908	488	338	0	0	1	0	0	0	0	0		222.668
215.201	464	377	0	1	0	0	0	1	0	0	0		220.338	340	408	0	0	0	0	0	0	1	0		238.84	490	91	0	1	0	0	0	0	0	0		223.023	488	338	0	0	1	0	0	0	0	0		222.783
215.331	457	370	0	1	0	0	0	1	0	0	0		220.343	340	408	0	0	0	0	0	0	0	0		238.967	490	91	0	1	0	0	0	0	0	0		223.137	488	338	0	0	1	0	0	0	0	0		222.897
215.367	457	369	0	1	0	0	0	1	0	0	0		220.456	332	409	0	0	0	0	0	0	0	0		239.082	490	91	0	1	0	0	0	0	0	0		223.252	488	338	0	0	1	0	0	0	0	0		223.01
215.466	457	370	0	1	0	0	0	1	0	0	0		220.567	324	409	0	0	0	0	0	0	0	0		239.185	490	90	0	1	0	0	0	0	0	0		223.369	488	338	0	0	1	0	0	0	0	0		223.125
215.501	457	370	0	1	0	0	0	1	0	0	0		220.68	301	410	0	0	0	0	0	0	0	0		239.285	490	90	0	1	0	0	0	0	0	0		223.487	488	338	0	0	1	0	0	0	0	0		223.233
215.602	457	369	0	1	0	0	0	1	0	0	0		220.798	292	408	0	0	0	0	0	0	0	0		239.412	490	91	0	1	0	0	0	0	0	0		223.606	488	338	0	0	1	0	0	0	0	0		223.353
215.701	457	369	0	1	0	0	0	1	0	0	0		220.904	290	407	0	0	0	0	0	0	0	0		239.544	491	92	0	1	0	0	0	0	0	0		223.728	488	338	0	0	1	0	0	0	0	0		223.465
215.832	456	370	0	1	0	0	0	1	0	0	0		221.016	290	411	0	0	0	0	0	0	0	0		239.647	493	95	0	1	0	0	0	0	0	0		223.84	488	338	0	0	1	0	0	0	0	0		223.579
215.967	458	372	0	1	0	0	0	1	0	0	0		221.134	291	414	0	0	0	0	0	0	0	0		239.773	495	99	0	1	0	0	0	0	0	0		223.954	488	338	0	0	1	0	0	0	0	0		223.687
216.032	460	372	0	1	0	0	0	1	0	0	0		221.246	289	414	0	0	0	0	0	0	0	0		239.9	495	98	0	1	0	0	0	0	0	0		224.072	488	338	0	0	1	0	0	0	0	0		223.808
216.098	462	369	0	1	0	0	0	1	0	0	0		221.367	289	414	0	0	0	0	0	0	0	0		240.023	496	103	0	1	0	0	0	0	0	0		224.191	488	338	0	0	1	0	0	0	0	0		223.927
216.197	464	362	0	1	0	0	0	1	0	0	0		221.473	280	414	0	0	0	0	0	0	0	0		240.143	496	106	0	1	0	0	0	0	0	0		224.3	488	338	0	0	1	0	0	0	0	0		224.046
216.297	466	356	0	1	0	0	0	1	0	0	0		221.594	276	415	0	0	0	0	0	0	0	0		240.266	494	109	0	1	0	0	0	0	0	0		224.415	488	338	0	0	1	0	0	0	0	0		224.162
216.332	467	353	0	1	0	0	0	1	0	0	0		221.704	270	416	0	0	0	0	0	0	0	0		240.372	494	109	0	1	0	0	0	0	0	0		224.527	488	339	0	0	1	0	0	0	0	0		224.275
216.368	468	350	0	1	0	0	0	1	0	0	0		221.823	270	418	0	0	0	0	0	0	0	0		240.489	495	104	0	1	0	0	0	0	0	0		224.638	488	339	0	0	1	0	0	0	0	0		224.394
216.597	468	351	0	1	0	0	0	1	0	0	0		221.945	269	416	0	0	0	0	0	0	0	0		240.611	493	104	0	1	0	0	0	0	0	0		224.757	488	339	0	0	1	0	0	0	0	0		224.512
216.698	469	350	0	1	0	0	0	1	0	0	0		222.063	269	416	0	0	0	0	0	0	0	0		240.729	491	107	0	1	0	0	0	0	0	0		224.866	489	341	0	0	1	0	0	0	0	0		224.635
216.732	469	349	0	1	0	0	0	1	0	0	0		222.173	269	419	0	0	0	0	0	0	0	0		240.834	490	113	0	1	0	0	0	0	0	0		224.972	489	341	0	0	1	0	0	0	0	0		224.753
216.798	469	349	0	1	0	0	0	1	0	0	0		222.29	271	418	0	0	0	0	0	0	0	0		240.962	488	114	0	1	0	0	0	0	0	0		225.079	489	340	0	0	1	0	0	0	0	0		227.728
216.832	469	350	0	1	0	0	0	1	0	0	0		222.41	269	419	0	0	0	0	0	0	0	0		241.083	486	115	0	1	0	0	0	0	0	0		225.187	488	341	0	0	1	0	0	0	0	0		227.737
216.898	468	350	0	1	0	0	0	1	0	0	0		222.524	269	419	0	0	0	0	0	0	0	0		241.186	485	115	0	1	0	0	0	0	0	0		225.295	488	341	0	0	1	0	0	0	0	0		227.849
217.097	468	350	0	1	0	0	0	1	0	0	0		222.636	268	419	0	0	0	0	0	0	0	0		241.288	485	114	0	1	0	0	0	0	0	0		225.424	488	341	0	0	1	0	0	0	0	0		227.962
217.233	469	348	0	1	0	0	0	1	0	0	0		222.752	268	418	0	0	0	0	0	0	0	0		241.404	485	114	0	1	0	0	0	0	0	0		225.545	489	341	0	0	1	0	0	0	0	0		228.07
217.298	469	348	0	1	0	0	0	1	0	0	0		222.87	269	420	0	0	0	0	0	0	0	0		241.532	488	114	0	1	0	0	0	0	0	0		225.666	489	341	0	0	1	0	0	0	0	0		228.184
217.363	469	346	0	1	0	0	0	1	0	0	0		222.979	269	420	0	0	0	0	0	0	0	0		241.643	487	117	0	1	0	0	0	0	0	0		225.787	489	340	0	0	1	0	0	0	0	0		228.301
217.398	469	345	0	1	0	0	0	1	0	0	0		223.099	271	420	0	0	0	0	0	0	0	0		241.746	487	119	0	1	0	0	0	0	0	0		225.909	489	340	0	0	1	0	0	0	0	0		228.412
217.432	469	344	0	1	0	0	0	1	0	0	0		223.209	271	421	0	0	0	0	0	0	0	0		241.849	487	120	0	1	0	0	0	0	0	0		226.019	489	340	0	0	1	0	0	0	0	0		228.529
217.667	470	338	0	1	0	0	0	1	0	0	0		223.323	270	421	0	0	0	0	0	0	0	0		241.969	487	125	0	1	0	0	0	0	0	0		226.138	489	340	0	0	1	0	0	0	0	0		228.645
217.709	470	338	0	1	0	0	0	0	0	0	0		223.43	270	421	0	0	0	0	0	0	0	0		242.089	488	125	0	1	0	0	0	0	0	0		226.255	489	340	0	0	1	0	0	0	0	0		228.769
217.797	473	329	0	1	0	0	0	0	0	0	0		223.543	269	421	0	0	0	0	0	0	0	0		242.21	488	130	0	1	0	0	0	0	0	0		226.362	489	340	0	0	1	0	0	0	0	0		228.884
217.898	471	326	0	1	0	0	0	0	0	0	0		223.661	267	421	0	0	0	0	0	0	0	0		242.31	485	136	0	1	0	0	0	0	0	0		226.475	489	340	0	0	1	0	0	0	0	0		229.007
217.932	470	326	0	1	0	0	0	0	0	0	0		223.781	267	421	0	0	0	0	0	0	0	0		242.42	483	139	0	1	0	0	0	0	0	0		226.592	489	340	0	0	1	0	0	0	0	0		229.125
217.998	470	325	0	1	0	0	0	0	0	0	0		223.892	268	423	0	0	0	0	0	0	0	0		242.53	481	142	0	1	0	0	0	0	0	0		226.713	489	340	0	0	1	0	0	0	0	0		229.244
218.199	470	319	0	1	0	0	0	0	0	0	0		224.011	268	422	0	0	0	0	0	0	0	0		242.654	482	141	0	1	0	0	0	0	0	0		226.828	489	341	0	0	1	0	0	0	0	0		229.363
218.263	471	319	0	1	0	0	0	0	0	0	0		224.131	269	421	0	0	0	0	0	0	0	0		242.774	482	141	0	1	0	0	0	0	0	0		226.951	489	341	0	0	1	0	0	0	0	0		229.482
218.329	472	319	0	1	0	0	0	0	0	0	0		224.247	269	421	0	0	0	0	0	0	0	0		243.044	482	145	0	1	0	0	0	0	0	0		227.07	489	341	0	0	1	0	0	0	0	0		229.595
218.398	473	319	0	1	0	0	0	0	0	0	0		224.366	270	416	0	0	0	0	0	0	0	0		243.247	481	147	0	1	0	0	0	0	0	0		227.193	489	341	0	0	1	0	0	0	0	0		229.705
218.829	464	319	0	1	0	0	0	0	0	0	0		224.486	269	414	0	0	0	0	0	0	0	0		243.535	479	152	0	1	0	0	0	0	0	0		227.31	489	341	0	0	1	0	0	0	0	0		229.821
218.899	464	320	0	1	0	0	0	0	0	0	0		224.614	264	406	0	0	0	0	0	0	0	0		243.837	479	153	0	1	0	0	0	0	0	0		227.424	489	341	0	0	1	0	0	0	0	0		229.938
219.163	465	321	0	1	0	0	0	0	0	0	0		224.732	259	402	0	0	0	0	0	0	0	0		243.95	479	153	0	1	0	0	0	0	0	0		227.546	489	341	0	0	1	0	0	0	0	0		230.05
219.199	465	321	0	1	0	0	0	0	0	0	0		224.844	255	395	0	0	0	0	0	0	0	0		244.074	479	153	0	1	0	0	0	0	0	0		227.663	489	341	0	0	1	0	0	0	0	0		230.164
219.329	466	321	0	1	0	0	0	0	0	0	0		224.962	253	391	0	0	0	0	0	0	0	0		244.2	478	151	0	1	0	0	0	0	0	0		227.774	489	341	0	0	1	0	0	0	0	0		230.281
219.363	466	322	0	1	0	0	0	0	0	0	0		225.069	213	366	0	0	0	1	0	0	0	0		244.32	478	151	0	1	0	0	0	0	0	0		227.891	489	341	0	0	1	0	0	0	0	0		230.402
219.761	468	322	0	1	0	0	0	0	0	0	0		225.08	213	366	0	0	0	1	0	0	0	1		244.46	478	153	0	1	0	0	0	0	0	0		228.005	489	341	0	0	1	0	0	0	0	0		230.533
219.862	468	322	0	1	0	0	0	0	0	0	0		225.187	210	363	0	0	0	1	0	0	0	1		244.576	479	157	0	1	0	0	0	0	0	0		228.128	489	341	0	0	1	0	0	0	0	0		230.654
219.962	469	322	0	1	0	0	0	0	0	0	0		225.298	186	348	0	0	0	1	0	0	0	1		244.682	479	158	0	1	0	0	0	0	0	0		228.239	489	341	0	0	1	0	0	0	0	0		230.765
219.997	468	322	0	1	0	0	0	0	0	0	0		225.42	176	338	0	0	0	1	0	0	0	1		244.798	480	159	0	1	0	0	0	0	0	0		228.353	489	341	0	0	1	0	0	0	0	0		230.884
220.128	468	323	0	1	0	0	0	0	0	0	0		225.54	172	331	0	0	0	1	0	0	0	1		245.355	478	164	0	1	0	0	0	0	0	0		228.473	489	341	0	0	1	0	0	0	0	0		230.993
220.199	468	323	0	1	0	0	0	0	0	0	0		225.654	164	326	0	0	0	1	0	0	0	1		245.485	478	164	0	1	0	0	0	0	0	0		228.585	489	341	0	0	1	0	0	0	0	0		231.108
220.294	469	323	0	1	0	0	0	0	0	0	0		225.768	150	290	0	0	0	0	0	0	0	1		245.607	476	165	0	1	0	0	0	0	0	0		228.695	489	341	0	0	1	0	0	0	0	0		231.222
220.363	470	323	0	1	0	0	0	0	0	0	0		225.774	150	290	0	0	0	0	0	0	0	0		245.714	470	167	0	1	0	0	0	0	0	0		228.814	489	341	0	0	1	0	0	0	0	0		231.335
220.563	474	320	0	1	0	0	0	0	0	0	0		225.886	146	289	0	0	0	0	0	0	0	0		245.839	464	167	0	1	0	0	0	0	0	0		228.925	489	341	0	0	1	0	0	0	0	0		231.451
220.798	494	274	0	0	0	0	0	0	0	0	0		226.006	142	285	0	0	0	0	0	0	0	0		245.965	456	168	0	1	0	0	0	0	0	0		229.038	489	341	0	0	1	0	0	0	0	0		231.569
220.929	497	274	0	0	0	0	0	0	0	0	0		226.119	140	283	0	0	0	0	0	0	0	0		246.067	454	167	0	1	0	0	0	0	0	0		229.157	489	341	0	0	1	0	0	0	0	0		231.687
221.063	498	274	0	0	0	0	0	0	0	0	0		226.224	137	279	0	0	0	0	0	0	0	0		246.194	460	164	0	1	0	0	0	0	0	0		229.273	489	341	0	0	1	0	0	0	0	0		231.799
221.098	498	273	0	0	0	0	0	0	0	0	0		226.332	134	281	0	0	0	0	0	0	0	0		246.38	466	151	0	1	0	0	0	0	0	0		229.39	489	341	0	0	1	0	0	0	0	0		231.915
221.229	498	271	0	0	0	0	0	0	0	0	0		226.455	135	282	0	0	0	0	0	0	0	0		246.51	467	133	0	1	0	0	0	0	0	0		229.505	489	341	0	0	1	0	0	0	0	0		232.035
221.294	496	269	0	0	0	0	0	0	0	0	0		226.569	134	280	0	0	0	0	0	0	0	0		246.667	470	115	0	1	0	0	0	0	0	0		229.618	489	341	0	0	1	0	0	0	0	0		232.156
221.329	495	267	0	0	0	0	0	0	0	0	0		226.686	123	271	0	0	0	0	0	0	0	0		246.767	469	101	0	1	0	0	0	0	0	0		229.739	489	341	0	0	1	0	0	0	0	0		232.269
221.428	491	260	0	0	0	0	0	0	0	0	0		226.805	123	271	0	0	0	0	0	0	0	0		246.879	469	101	0	1	0	0	0	1	0	0		229.856	489	341	0	0	1	0	0	0	0	0		232.386
221.463	491	258	0	0	0	0	0	0	0	0	0		226.921	122	264	0	0	0	0	0	0	0	0		246.894	458	77	0	1	0	0	0	1	0	0		229.972	489	341	0	0	1	0	0	0	0	0		232.503
221.564	488	249	0	0	0	0	0	0	0	0	0		227.033	124	263	0	0	0	0	0	0	0	0		247.063	448	71	0	1	0	0	0	1	0	0		230.09	489	341	0	0	1	0	0	0	0	0		232.614
221.598	485	248	0	0	0	0	0	0	0	0	0		227.15	122	258	0	0	0	0	0	0	0	0		247.251	454	69	0	1	0	0	0	1	0	0		230.209	489	341	0	0	1	0	0	0	0	0		232.736
221.794	472	243	0	0	0	0	0	0	0	0	0		227.269	120	253	0	0	0	0	0	0	0	0		247.372	454	69	0	1	0	0	0	1	0	0		230.322	489	341	0	0	1	0	0	0	0	0		232.853
221.828	471	242	0	0	0	0	0	0	0	0	0		227.389	120	246	0	0	0	0	0	0	0	0		247.496	453	69	0	1	0	0	0	1	0	0		230.434	489	341	0	0	1	0	0	0	0	0		232.971
221.964	467	242	0	0	0	0	0	0	0	0	0		227.512	124	238	0	0	0	0	0	0	0	0		247.625	453	69	0	1	0	0	0	1	0	0		230.555	489	341	0	0	1	0	0	0	0	0		233.084
222.093	467	245	0	0	0	0	0	0	0	0	0		227.63	124	238	0	0	0	0	0	0	0	0		247.744	451	65	0	1	0	0	0	1	0	0		230.666	489	341	0	0	1	0	0	0	0	0		233.204
222.165	466	245	0	0	0	0	0	0	0	0	0		227.755	122	223	0	0	0	0	0	0	0	0		247.863	446	63	0	1	0	0	0	1	0	0		230.777	488	341	0	0	1	0	0	0	0	0		233.327
222.295	463	246	0	0	0	0	0	0	0	0	0		227.873	123	218	0	0	0	0	0	0	0	0		247.974	446	64	0	1	0	0	0	1	0	0		230.89	488	341	0	0	1	0	0	0	0	0		233.448
222.595	436	236	0	0	0	0	0	0	0	0	0		227.985	123	218	0	0	0	0	0	0	0	0		248.097	446	63	0	1	0	0	0	1	0	0		231.004	489	341	0	0	1	0	0	0	0	0		233.558
222.63	434	237	0	0	0	0	0	0	0	0	0		228.103	127	211	0	0	0	0	0	0	0	0		248.213	446	63	0	1	0	0	0	1	0	0		231.126	489	341	0	0	1	0	0	0	0	0		233.665
222.73	434	240	0	0	0	0	0	0	0	0	0		228.213	130	208	0	0	0	0	0	0	0	0		248.338	444	63	0	1	0	0	0	1	0	0		231.243	489	341	0	0	1	0	0	0	0	0		233.782
222.795	434	242	0	0	0	0	0	0	0	0	0		228.333	130	207	0	0	0	0	0	0	0	0		248.475	445	63	0	1	0	0	0	1	0	0		231.354	489	341	0	0	1	0	0	0	0	0		233.906
[truncated: 13,986 more rows]
[truncated: 10 more columns]

## Sheet: Fig 2d-e,3c,4a-d, Sup Fig 5,9
Source data for Fig. 2d-e, Fig. 3c, Fig. 4 a-d, Supplemental Fig. 4, Supplemental Fig.5, Suppplemental Fig. 9
Mouse ID	Group	Freq (Hz)	Session	Zone	Zone active = 1 /inactive = 0	Time in Zone (s)	# Entries	# Stimulations	Stimulation Time (s)	Wait Time (s)	# Repeat stimulations
5	mPFC-NAcSh	10	Baseline	Other Zone 1	0	340.704	36	42	181.79	158.914	6
6	mPFC-NAcSh	10	Baseline	Other Zone 1	0	198.411	60	60	157.688	40.723	0
45	mPFC-NAcSh	10	Baseline	Other Zone 1	0	240.823	61	61	191.761	49.062	0
52	mPFC-NAcSh	10	Baseline	Other Zone 1	0	402.239	43	50	200.422	201.817	7
57	mPFC-NAcSh	10	Baseline	Other Zone 1	0	154.073	30	30	116.838	37.235	0
65	mPFC-NAcSh	10	Baseline	Other Zone 1	0	350.819	72	74	238.965	111.854	2
5	mPFC-NAcSh	10	Baseline	Other Zone 2	0	177.277	34	35	115.35	61.927	1
6	mPFC-NAcSh	10	Baseline	Other Zone 2	0	344.395	53	53	201.051	143.344	0
45	mPFC-NAcSh	10	Baseline	Other Zone 2	0	321.819	74	74	226.526	95.293	0
52	mPFC-NAcSh	10	Baseline	Other Zone 2	0	221.409	29	32	121.129	100.28	3
57	mPFC-NAcSh	10	Baseline	Other Zone 2	0	647.012	77	89	310.547	336.465	12
65	mPFC-NAcSh	10	Baseline	Other Zone 2	0	146.692	53	53	139.99	6.702	0
5	mPFC-NAcSh	10	Baseline	Acquisition Zone	0	286.526	38	43	164.772	121.754	5
6	mPFC-NAcSh	10	Baseline	Acquisition Zone	0	224.788	48	49	149.192	75.596	1
45	mPFC-NAcSh	10	Baseline	Acquisition Zone	0	296.82	54	56	210.615	86.205	2
52	mPFC-NAcSh	10	Baseline	Acquisition Zone	0	297.24	38	40	167.409	129.831	2
57	mPFC-NAcSh	10	Baseline	Acquisition Zone	0	226.572	42	44	151.649	74.923	2
65	mPFC-NAcSh	10	Baseline	Acquisition Zone	0	272.087	76	76	224.914	47.173	0
5	mPFC-NAcSh	10	Baseline	Reversal Zone	0	299.757	44	47	170.185	129.572	3
6	mPFC-NAcSh	10	Baseline	Reversal Zone	0	236.82	58	60	172.948	63.872	2
45	mPFC-NAcSh	10	Baseline	Reversal Zone	0	282.134	76	77	234.255	47.879	1
52	mPFC-NAcSh	10	Baseline	Reversal Zone	0	396.314	44	52	172.383	223.931	8
57	mPFC-NAcSh	10	Baseline	Reversal Zone	0	154.993	31	31	112.543	42.45	0
65	mPFC-NAcSh	10	Baseline	Reversal Zone	0	341.031	85	85	270.222	70.809	0
5	mPFC-NAcSh	10	Acquisition	Other Zone 1	0	211.936	26	28	120.25	91.686	2
6	mPFC-NAcSh	10	Acquisition	Other Zone 1	0	325.827	60	60	223.527	102.3	0
45	mPFC-NAcSh	10	Acquisition	Other Zone 1	0	276.259	28	33	136.154	140.105	5
52	mPFC-NAcSh	10	Acquisition	Other Zone 1	0	275.36	37	40	170.004	105.356	3
57	mPFC-NAcSh	10	Acquisition	Other Zone 1	0	117.782	27	27	87.955	29.827	0
65	mPFC-NAcSh	10	Acquisition	Other Zone 1	0	219.996	60	60	174.018	45.978	0
5	mPFC-NAcSh	10	Acquisition	Other Zone 2	0	287.739	30	34	147.004	140.735	4
6	mPFC-NAcSh	10	Acquisition	Other Zone 2	0	268.498	45	47	185.455	83.043	2
45	mPFC-NAcSh	10	Acquisition	Other Zone 2	0	415.239	32	42	175.912	239.327	10
52	mPFC-NAcSh	10	Acquisition	Other Zone 2	0	351.932	40	45	176.198	175.734	5
57	mPFC-NAcSh	10	Acquisition	Other Zone 2	0	602.004	38	54	230.988	371.016	16
65	mPFC-NAcSh	10	Acquisition	Other Zone 2	0	184.578	51	51	143.924	40.654	0
5	mPFC-NAcSh	10	Acquisition	Acquisition Zone	1	436.468	32	42	194.804	241.664	10
6	mPFC-NAcSh	10	Acquisition	Acquisition Zone	1	367.5	51	55	221.636	145.864	4
45	mPFC-NAcSh	10	Acquisition	Acquisition Zone	1	331.878	27	32	144.877	187.001	5
52	mPFC-NAcSh	10	Acquisition	Acquisition Zone	1	334.397	26	35	141.304	193.093	9
57	mPFC-NAcSh	10	Acquisition	Acquisition Zone	1	505.719	77	80	292.809	212.91	3
65	mPFC-NAcSh	10	Acquisition	Acquisition Zone	1	510.281	93	93	331.191	179.09	0
5	mPFC-NAcSh	10	Acquisition	Reversal Zone	0	528.854	36	46	205.745	323.109	10
6	mPFC-NAcSh	10	Acquisition	Reversal Zone	0	272.952	49	50	170.177	102.775	1
45	mPFC-NAcSh	10	Acquisition	Reversal Zone	0	317.984	32	38	147.585	170.399	6
52	mPFC-NAcSh	10	Acquisition	Reversal Zone	0	386.914	33	39	175.969	210.945	6
57	mPFC-NAcSh	10	Acquisition	Reversal Zone	0	130.108	17	17	82.857	47.251	0
65	mPFC-NAcSh	10	Acquisition	Reversal Zone	0	295.998	68	68	227.696	68.302	0
5	mPFC-NAcSh	10	Reversal	Other Zone 1	0	270.563	25	31	134.182	136.381	6
6	mPFC-NAcSh	10	Reversal	Other Zone 1	0	458.927	56	60	251.828	207.099	4
45	mPFC-NAcSh	10	Reversal	Other Zone 1	0	284.319	34	36	144.145	140.174	2
52	mPFC-NAcSh	10	Reversal	Other Zone 1	0	192.2	29	32	116.917	75.283	3
57	mPFC-NAcSh	10	Reversal	Other Zone 1	0	88.877	32	32	74.708	14.169	0
65	mPFC-NAcSh	10	Reversal	Other Zone 1	0	99.089	39	39	91.78	7.309	0
5	mPFC-NAcSh	10	Reversal	Other Zone 2	0	234.512	21	25	110.094	124.418	4
6	mPFC-NAcSh	10	Reversal	Other Zone 2	0	264.833	34	37	147.876	116.957	3
45	mPFC-NAcSh	10	Reversal	Other Zone 2	0	229.415	35	36	141.783	87.632	1
52	mPFC-NAcSh	10	Reversal	Other Zone 2	0	293.701	31	35	143.718	149.983	4
57	mPFC-NAcSh	10	Reversal	Other Zone 2	0	450.604	51	63	219.196	231.408	12
65	mPFC-NAcSh	10	Reversal	Other Zone 2	0	138.513	47	48	119.579	18.934	1
5	mPFC-NAcSh	10	Reversal	Acquisition Zone	0	357.272	32	38	158.754	198.518	6
6	mPFC-NAcSh	10	Reversal	Acquisition Zone	0	211.95	36	38	141.85	70.1	2
45	mPFC-NAcSh	10	Reversal	Acquisition Zone	0	298.154	28	35	149.55	148.604	7
52	mPFC-NAcSh	10	Reversal	Acquisition Zone	0	467.806	20	36	166.828	300.978	16
57	mPFC-NAcSh	10	Reversal	Acquisition Zone	0	291.6	52	55	183.24	108.36	3
65	mPFC-NAcSh	10	Reversal	Acquisition Zone	0	236.337	87	87	214.377	21.96	0
5	mPFC-NAcSh	10	Reversal	Reversal Zone	1	382.755	33	42	172.963	209.792	9
6	mPFC-NAcSh	10	Reversal	Reversal Zone	1	429.379	48	56	216.798	212.581	8
45	mPFC-NAcSh	10	Reversal	Reversal Zone	1	390.975	36	43	189.062	201.913	7
52	mPFC-NAcSh	10	Reversal	Reversal Zone	1	500.797	21	38	178.939	321.858	17
57	mPFC-NAcSh	10	Reversal	Reversal Zone	1	452.932	79	82	285.709	167.223	3
65	mPFC-NAcSh	10	Reversal	Reversal Zone	1	699.787	##	##	496.478	203.309	0
9	mPFC-NAcSh	20	Baseline	Other Zone 1	0	173.933	22	24	98.48	75.453	2
13	mPFC-NAcSh	20	Baseline	Other Zone 1	0	155.32	27	27	105.104	50.216	0
14	mPFC-NAcSh	20	Baseline	Other Zone 1	0	242.66	43	44	160.161	82.499	1
46	mPFC-NAcSh	20	Baseline	Other Zone 1	0	135.685	39	39	106.094	29.591	0
47	mPFC-NAcSh	20	Baseline	Other Zone 1	0	702.405	42	62	280.161	422.244	20
58	mPFC-NAcSh	20	Baseline	Other Zone 1	0	361.228	49	56	198.686	162.542	7
59	mPFC-NAcSh	20	Baseline	Other Zone 1	0	382.17	54	57	216.915	165.255	3
66	mPFC-NAcSh	20	Baseline	Other Zone 1	0	293.13	35	41	147.767	145.363	6
9	mPFC-NAcSh	20	Baseline	Other Zone 2	0	539.194	38	52	234.016	305.178	14
13	mPFC-NAcSh	20	Baseline	Other Zone 2	0	307.751	45	48	178.949	128.802	3
14	mPFC-NAcSh	20	Baseline	Other Zone 2	0	432.54	57	60	247.18	185.36	3
46	mPFC-NAcSh	20	Baseline	Other Zone 2	0	447.694	52	62	218.582	229.112	10
47	mPFC-NAcSh	20	Baseline	Other Zone 2	0	216.264	44	45	166.839	49.425	1
58	mPFC-NAcSh	20	Baseline	Other Zone 2	0	172.986	38	38	130.059	42.927	0
59	mPFC-NAcSh	20	Baseline	Other Zone 2	0	240.682	37	39	136.294	104.388	2
66	mPFC-NAcSh	20	Baseline	Other Zone 2	0	185.566	39	39	133.483	52.083	0
9	mPFC-NAcSh	20	Baseline	Acquisition Zone	0	178.581	22	23	97.439	81.142	1
13	mPFC-NAcSh	20	Baseline	Acquisition Zone	0	156.276	33	33	124.749	31.527	0
14	mPFC-NAcSh	20	Baseline	Acquisition Zone	0	261.572	45	47	178.827	82.745	2
46	mPFC-NAcSh	20	Baseline	Acquisition Zone	0	290.796	51	53	188.595	102.201	2
47	mPFC-NAcSh	20	Baseline	Acquisition Zone	0	250.974	36	38	165.744	85.23	2
58	mPFC-NAcSh	20	Baseline	Acquisition Zone	0	295.107	43	48	166.643	128.464	5
59	mPFC-NAcSh	20	Baseline	Acquisition Zone	0	282.315	49	51	178.015	104.3	2
66	mPFC-NAcSh	20	Baseline	Acquisition Zone	0	255.931	45	47	172.2	83.731	2
9	mPFC-NAcSh	20	Baseline	Reversal Zone	0	384.266	37	46	181.933	202.333	9
13	mPFC-NAcSh	20	Baseline	Reversal Zone	0	304.7	50	50	187.849	116.851	0
14	mPFC-NAcSh	20	Baseline	Reversal Zone	0	370.644	53	56	223.883	146.761	3
46	mPFC-NAcSh	20	Baseline	Reversal Zone	0	327.773	51	55	195.468	132.305	4
47	mPFC-NAcSh	20	Baseline	Reversal Zone	0	231.52	37	39	158.557	72.963	2
58	mPFC-NAcSh	20	Baseline	Reversal Zone	0	327.828	54	58	198.061	129.767	4
59	mPFC-NAcSh	20	Baseline	Reversal Zone	0	280.884	43	45	155.209	125.675	2
66	mPFC-NAcSh	20	Baseline	Reversal Zone	0	292.675	42	44	174.868	117.807	2
9	mPFC-NAcSh	20	Acquisition	Other Zone 1	0	99.83	30	30	92.89	6.94	0
13	mPFC-NAcSh	20	Acquisition	Other Zone 1	0	224.18	34	35	137.739	86.441	1
14	mPFC-NAcSh	20	Acquisition	Other Zone 1	0	271.159	36	39	162.664	108.495	3
46	mPFC-NAcSh	20	Acquisition	Other Zone 1	0	74.683	91	91	74.683	0	0
47	mPFC-NAcSh	20	Acquisition	Other Zone 1	0	640.723	42	61	252.88	387.843	19
58	mPFC-NAcSh	20	Acquisition	Other Zone 1	0	88.421	70	71	71.467	16.954	1
59	mPFC-NAcSh	20	Acquisition	Other Zone 1	0	146.827	##	##	127.869	18.958	0
66	mPFC-NAcSh	20	Acquisition	Other Zone 1	0	158.356	28	28	90.366	67.99	0
9	mPFC-NAcSh	20	Acquisition	Other Zone 2	0	225.882	50	52	156.27	69.612	2
13	mPFC-NAcSh	20	Acquisition	Other Zone 2	0	599.648	51	63	262.647	337.001	12
14	mPFC-NAcSh	20	Acquisition	Other Zone 2	0	402.789	47	51	198.265	204.524	4
46	mPFC-NAcSh	20	Acquisition	Other Zone 2	0	154.066	##	##	132.579	21.487	1
47	mPFC-NAcSh	20	Acquisition	Other Zone 2	0	138.061	35	35	115.442	22.619	0
58	mPFC-NAcSh	20	Acquisition	Other Zone 2	0	90.326	96	96	86.375	3.951	0
59	mPFC-NAcSh	20	Acquisition	Other Zone 2	0	79.136	84	84	77.842	1.294	0
66	mPFC-NAcSh	20	Acquisition	Other Zone 2	0	221.811	47	48	154.737	67.074	1
9	mPFC-NAcSh	20	Acquisition	Acquisition Zone	1	555.988	64	73	313.742	242.246	9
13	mPFC-NAcSh	20	Acquisition	Acquisition Zone	1	153.018	38	38	129.199	23.819	0
14	mPFC-NAcSh	20	Acquisition	Acquisition Zone	1	379.27	47	50	212.213	167.057	3
46	mPFC-NAcSh	20	Acquisition	Acquisition Zone	1	904.372	##	##	703.764	200.608	2
47	mPFC-NAcSh	20	Acquisition	Acquisition Zone	1	388.389	68	69	270.478	117.911	1
58	mPFC-NAcSh	20	Acquisition	Acquisition Zone	1	1073.06	##	##	768.907	304.156	6
59	mPFC-NAcSh	20	Acquisition	Acquisition Zone	1	1230.93	##	##	836.236	394.696	0
66	mPFC-NAcSh	20	Acquisition	Acquisition Zone	1	862.707	##	##	488.544	374.163	15
9	mPFC-NAcSh	20	Acquisition	Reversal Zone	0	235.547	42	43	165.3	70.247	1
13	mPFC-NAcSh	20	Acquisition	Reversal Zone	0	193.565	35	35	126.211	67.354	0
14	mPFC-NAcSh	20	Acquisition	Reversal Zone	0	232.894	36	38	146.147	86.747	2
46	mPFC-NAcSh	20	Acquisition	Reversal Zone	0	61.124	52	52	51.976	9.148	0
47	mPFC-NAcSh	20	Acquisition	Reversal Zone	0	167.141	43	43	143.272	23.869	0
58	mPFC-NAcSh	20	Acquisition	Reversal Zone	0	129.221	##	##	123.51	5.711	0
59	mPFC-NAcSh	20	Acquisition	Reversal Zone	0	80.876	##	##	80.876	0	0
66	mPFC-NAcSh	20	Acquisition	Reversal Zone	0	152.862	26	28	101.869	50.993	2
9	mPFC-NAcSh	20	REV	Other Zone 1	0	87.997	20	21	65.215	22.782	1
13	mPFC-NAcSh	20	REV	Other Zone 1	0	153.372	28	29	105.97	47.402	1
14	mPFC-NAcSh	20	REV	Other Zone 1	0	166.759	23	24	99.921	66.838	1
46	mPFC-NAcSh	20	REV	Other Zone 1	0	79.023	##	##	73.087	5.936	0
47	mPFC-NAcSh	20	REV	Other Zone 1	0	491.08	51	61	250.793	240.287	10
58	mPFC-NAcSh	20	REV	Other Zone 1	0	93.711	##	##	90.772	2.939	0
59	mPFC-NAcSh	20	REV	Other Zone 1	0	82.687	29	29	71.942	10.745	0
66	mPFC-NAcSh	20	REV	Other Zone 1	0	48.012	18	19	36.214	11.798	1
9	mPFC-NAcSh	20	REV	Other Zone 2	0	139.756	29	30	93.737	46.019	1
13	mPFC-NAcSh	20	REV	Other Zone 2	0	192.985	45	46	139.996	52.989	1
14	mPFC-NAcSh	20	REV	Other Zone 2	0	550.537	33	47	206.681	343.856	14
46	mPFC-NAcSh	20	REV	Other Zone 2	0	83.201	##	##	83.201	0	0
47	mPFC-NAcSh	20	REV	Other Zone 2	0	313.354	50	53	200.923	112.431	3
58	mPFC-NAcSh	20	REV	Other Zone 2	0	100.263	63	64	86.567	13.696	1
59	mPFC-NAcSh	20	REV	Other Zone 2	0	230.696	87	90	152.124	78.572	3
66	mPFC-NAcSh	20	REV	Other Zone 2	0	36.62	26	26	36.62	0	0
9	mPFC-NAcSh	20	REV	Acquisition Zone	0	522.186	46	57	227.824	294.362	11
13	mPFC-NAcSh	20	REV	Acquisition Zone	0	118.352	29	29	94.89	23.462	0
14	mPFC-NAcSh	20	REV	Acquisition Zone	0	174.978	21	23	100.354	74.624	2
46	mPFC-NAcSh	20	REV	Acquisition Zone	0	90.364	##	##	86.253	4.111	0
47	mPFC-NAcSh	20	REV	Acquisition Zone	0	286.97	46	47	186.677	100.293	1
58	mPFC-NAcSh	20	REV	Acquisition Zone	0	172.743	##	##	142.096	30.647	1
59	mPFC-NAcSh	20	REV	Acquisition Zone	0	177.257	92	92	158.859	18.398	0
66	mPFC-NAcSh	20	REV	Acquisition Zone	0	80.721	27	27	69.989	10.732	0
9	mPFC-NAcSh	20	REV	Reversal Zone	1	471.111	49	57	242.906	228.205	8
13	mPFC-NAcSh	20	REV	Reversal Zone	1	586.235	52	68	275.551	310.684	16
14	mPFC-NAcSh	20	REV	Reversal Zone	1	614.624	41	60	259.186	355.438	19
46	mPFC-NAcSh	20	REV	Reversal Zone	1	1127.24	##	##	879.102	248.137	2
47	mPFC-NAcSh	20	REV	Reversal Zone	1	222.459	37	38	140.154	82.305	1
58	mPFC-NAcSh	20	REV	Reversal Zone	1	1025.17	##	##	795.174	229.993	8
59	mPFC-NAcSh	20	REV	Reversal Zone	1	923.3	##	##	679.455	243.845	1
66	mPFC-NAcSh	20	REV	Reversal Zone	1	1291.94	##	##	608.737	683.205	29
10	mPFC-NAcSh	30	PRE	Other Zone 1	0	372.757	42	49	185.729	187.028	7
11	mPFC-NAcSh	30	PRE	Other Zone 1	0	200.035	38	39	128.462	71.573	1
12	mPFC-NAcSh	30	PRE	Other Zone 1	0	253.41	30	34	136.731	116.679	4
15	mPFC-NAcSh	30	PRE	Other Zone 1	0	398.404	38	42	189.088	209.316	4
53	mPFC-NAcSh	30	PRE	Other Zone 1	0	314.324	49	52	167.987	146.337	3
60	mPFC-NAcSh	30	PRE	Other Zone 1	0	324.871	47	50	179.054	145.817	3
67	mPFC-NAcSh	30	PRE	Other Zone 1	0	234.991	47	48	157.888	77.103	1
10	mPFC-NAcSh	30	PRE	Other Zone 2	0	167.691	30	30	108.936	58.755	0
11	mPFC-NAcSh	30	PRE	Other Zone 2	0	287.916	29	34	141.489	146.427	5
12	mPFC-NAcSh	30	PRE	Other Zone 2	0	332.374	37	43	173.85	158.524	6
15	mPFC-NAcSh	30	PRE	Other Zone 2	0	301.413	38	39	167.694	133.719	1
53	mPFC-NAcSh	30	PRE	Other Zone 2	0	164.191	45	45	137.734	26.457	0
60	mPFC-NAcSh	30	PRE	Other Zone 2	0	215.193	47	47	141.425	73.768	0
67	mPFC-NAcSh	30	PRE	Other Zone 2	0	477.169	80	85	267.919	209.25	5
10	mPFC-NAcSh	30	PRE	Acquisition Zone	0	311.385	44	46	185.742	125.643	2
11	mPFC-NAcSh	30	PRE	Acquisition Zone	0	227.774	43	44	144.632	83.142	1
12	mPFC-NAcSh	30	PRE	Acquisition Zone	0	173.728	27	27	112.422	61.306	0
15	mPFC-NAcSh	30	PRE	Acquisition Zone	0	313.935	33	36	162.16	151.775	3
53	mPFC-NAcSh	30	PRE	Acquisition Zone	0	252.219	53	53	171.736	80.483	0
60	mPFC-NAcSh	30	PRE	Acquisition Zone	0	213.666	64	64	175.213	38.453	0
67	mPFC-NAcSh	30	PRE	Acquisition Zone	0	237.913	65	65	183.986	53.927	0
10	mPFC-NAcSh	30	PRE	Reversal Zone	0	337.054	46	48	180	157.054	2
11	mPFC-NAcSh	30	PRE	Reversal Zone	0	435.977	45	53	212.802	223.175	8
12	mPFC-NAcSh	30	PRE	Reversal Zone	0	274.36	38	41	157.504	116.856	3
15	mPFC-NAcSh	30	PRE	Reversal Zone	0	311.95	28	34	140.596	171.354	6
53	mPFC-NAcSh	30	PRE	Reversal Zone	0	319.415	52	55	194.603	124.812	3
60	mPFC-NAcSh	30	PRE	Reversal Zone	0	275.887	65	66	183.865	92.022	1
67	mPFC-NAcSh	30	PRE	Reversal Zone	0	245.06	54	55	164.626	80.434	1
10	mPFC-NAcSh	30	Acquisition	Other Zone 1	0	197.625	33	35	127.235	70.39	2
11	mPFC-NAcSh	30	Acquisition	Other Zone 1	0	48.631	70	70	48.631	0	0
12	mPFC-NAcSh	30	Acquisition	Other Zone 1	0	232.764	19	24	106.429	126.335	5
15	mPFC-NAcSh	30	Acquisition	Other Zone 1	0	370.121	29	36	162	208.121	7
53	mPFC-NAcSh	30	Acquisition	Other Zone 1	0	128.767	35	35	107.151	21.616	0
60	mPFC-NAcSh	30	Acquisition	Other Zone 1	0	101.776	45	48	57.804	43.972	3
67	mPFC-NAcSh	30	Acquisition	Other Zone 1	0	266.794	61	67	139.753	127.041	6
10	mPFC-NAcSh	30	Acquisition	Other Zone 2	0	290.6	29	35	138.38	152.22	6
11	mPFC-NAcSh	30	Acquisition	Other Zone 2	0	74.392	69	69	66.203	8.189	0
12	mPFC-NAcSh	30	Acquisition	Other Zone 2	0	378.048	18	29	137.348	240.7	11
15	mPFC-NAcSh	30	Acquisition	Other Zone 2	0	291.694	24	29	124.534	167.16	5
53	mPFC-NAcSh	30	Acquisition	Other Zone 2	0	245.775	60	60	190.006	55.769	0
60	mPFC-NAcSh	30	Acquisition	Other Zone 2	0	101.419	49	50	69.409	32.01	1
67	mPFC-NAcSh	30	Acquisition	Other Zone 2	0	84.618	79	79	80.379	4.239	0
10	mPFC-NAcSh	30	Acquisition	Acquisition Zone	1	297.02	34	40	152.077	144.943	6
11	mPFC-NAcSh	30	Acquisition	Acquisition Zone	1	1251.81	##	##	847.104	404.702	0
12	mPFC-NAcSh	30	Acquisition	Acquisition Zone	1	664.68	23	49	229.45	435.23	26
15	mPFC-NAcSh	30	Acquisition	Acquisition Zone	1	483.012	30	43	192.15	290.862	13
53	mPFC-NAcSh	30	Acquisition	Acquisition Zone	1	859.951	91	##	437.332	422.619	11
60	mPFC-NAcSh	30	Acquisition	Acquisition Zone	1	1054.65	##	##	782.353	272.293	2
67	mPFC-NAcSh	30	Acquisition	Acquisition Zone	1	953.828	##	##	717.618	236.21	3
10	mPFC-NAcSh	30	Acquisition	Reversal Zone	0	496.369	35	50	215.798	280.571	15
11	mPFC-NAcSh	30	Acquisition	Reversal Zone	0	28.409	39	39	28.409	0	0
12	mPFC-NAcSh	30	Acquisition	Reversal Zone	0	147.236	21	21	85.128	62.108	0
15	mPFC-NAcSh	30	Acquisition	Reversal Zone	0	380.677	34	40	170.637	210.04	6
53	mPFC-NAcSh	30	Acquisition	Reversal Zone	0	123.104	36	36	109.342	13.762	0
60	mPFC-NAcSh	30	Acquisition	Reversal Zone	0	81.749	75	75	74.496	7.253	0
67	mPFC-NAcSh	30	Acquisition	Reversal Zone	0	118.936	82	83	89.649	29.287	1
10	mPFC-NAcSh	30	REV	Other Zone 1	0	170.05	30	31	113.121	56.929	1
11	mPFC-NAcSh	30	REV	Other Zone 1	0	74.431	23	23	57.814	16.617	0
12	mPFC-NAcSh	30	REV	Other Zone 1	0	124.025	15	16	60.159	63.866	1
15	mPFC-NAcSh	30	REV	Other Zone 1	0	815.295	12	47	233.341	581.954	35
53	mPFC-NAcSh	30	REV	Other Zone 1	0	148.235	24	24	88.083	60.152	0
60	mPFC-NAcSh	30	REV	Other Zone 1	0	18.889	8	8	18.6	0.289	0
67	mPFC-NAcSh	30	REV	Other Zone 1	0	16.567	37	37	16.567	0	0
10	mPFC-NAcSh	30	REV	Other Zone 2	0	304.079	31	35	136.752	167.327	4
11	mPFC-NAcSh	30	REV	Other Zone 2	0	930.131	##	##	663.657	266.474	0
12	mPFC-NAcSh	30	REV	Other Zone 2	0	190.338	22	22	95.38	94.958	0
15	mPFC-NAcSh	30	REV	Other Zone 2	0	134.029	10	13	59.088	74.941	3
53	mPFC-NAcSh	30	REV	Other Zone 2	0	354.463	32	42	152.414	202.049	10
60	mPFC-NAcSh	30	REV	Other Zone 2	0	50.075	36	36	49.945	0.13	0
67	mPFC-NAcSh	30	REV	Other Zone 2	0	116.342	51	53	77.227	39.115	2
10	mPFC-NAcSh	30	REV	Acquisition Zone	0	109.325	20	21	71.979	37.346	1
11	mPFC-NAcSh	30	REV	Acquisition Zone	0	291.231	84	87	206.628	84.603	3
12	mPFC-NAcSh	30	REV	Acquisition Zone	0	777.127	20	52	235.489	541.638	32
15	mPFC-NAcSh	30	REV	Acquisition Zone	0	141.763	13	15	71.442	70.321	2
53	mPFC-NAcSh	30	REV	Acquisition Zone	0	371.181	49	55	215.505	155.676	6
60	mPFC-NAcSh	30	REV	Acquisition Zone	0	93.317	63	63	93.317	0	0
67	mPFC-NAcSh	30	REV	Acquisition Zone	0	146.675	98	99	126.44	20.235	1
10	mPFC-NAcSh	30	REV	Reversal Zone	1	180.247	24	25	103.147	77.1	1
11	mPFC-NAcSh	30	REV	Reversal Zone	1	112.168	46	46	97.638	14.53	0
12	mPFC-NAcSh	30	REV	Reversal Zone	1	238.514	21	26	108.696	129.818	5
15	mPFC-NAcSh	30	REV	Reversal Zone	1	651.757	11	38	190	461.757	27
53	mPFC-NAcSh	30	REV	Reversal Zone	1	430.74	60	63	255.69	175.05	3
60	mPFC-NAcSh	30	REV	Reversal Zone	1	1150.74	##	##	866.275	284.462	3
67	mPFC-NAcSh	30	REV	Reversal Zone	1	1135.71	##	##	895.64	240.074	8
7	vHPC-NAcSh	10	PRE	Other Zone 1	0	115.933	21	22	76.146	39.787	1
8	vHPC-NAcSh	10	PRE	Other Zone 1	0	414.702	53	57	225.722	188.98	4
21	vHPC-NAcSh	10	PRE	Other Zone 1	0	426.634	90	96	298.543	128.091	6
22	vHPC-NAcSh	10	PRE	Other Zone 1	0	214.706	60	60	172.446	42.26	0
31	vHPC-NAcSh	10	PRE	Other Zone 1	0	250.012	41	43	150.191	99.821	2
48	vHPC-NAcSh	10	PRE	Other Zone 1	0	386.402	46	52	207.36	179.042	6
51	vHPC-NAcSh	10	PRE	Other Zone 1	0	433.289	36	49	184.797	248.492	13
55	vHPC-NAcSh	10	PRE	Other Zone 1	0	281.923	36	37	164.827	117.096	1
7	vHPC-NAcSh	10	PRE	Other Zone 2	0	814.683	42	65	300.532	514.151	23
8	vHPC-NAcSh	10	PRE	Other Zone 2	0	138.553	28	28	104.823	33.73	0
21	vHPC-NAcSh	10	PRE	Other Zone 2	0	233.877	61	61	205.539	28.338	0
22	vHPC-NAcSh	10	PRE	Other Zone 2	0	307.165	70	70	213.638	93.527	0
31	vHPC-NAcSh	10	PRE	Other Zone 2	0	349.576	46	51	199.361	150.215	5
48	vHPC-NAcSh	10	PRE	Other Zone 2	0	239.817	44	45	141.011	98.806	1
51	vHPC-NAcSh	10	PRE	Other Zone 2	0	154.288	35	35	101.474	52.814	0
55	vHPC-NAcSh	10	PRE	Other Zone 2	0	431.424	51	58	215.73	215.694	7
7	vHPC-NAcSh	10	PRE	Acquisition Zone	0	166.982	30	30	118.629	48.353	0
8	vHPC-NAcSh	10	PRE	Acquisition Zone	0	167.837	46	46	119.125	48.712	0
21	vHPC-NAcSh	10	PRE	Acquisition Zone	0	302.816	80	81	251.127	51.689	1
22	vHPC-NAcSh	10	PRE	Acquisition Zone	0	272.058	53	53	193.647	78.411	0
31	vHPC-NAcSh	10	PRE	Acquisition Zone	0	319.472	47	48	170.289	149.183	1
48	vHPC-NAcSh	10	PRE	Acquisition Zone	0	283.414	51	53	183.986	99.428	2
51	vHPC-NAcSh	10	PRE	Acquisition Zone	0	261.348	41	43	156.686	104.662	2
55	vHPC-NAcSh	10	PRE	Acquisition Zone	0	315.452	43	47	183.333	132.119	4
7	vHPC-NAcSh	10	PRE	Reversal Zone	0	177.837	28	29	122.422	55.415	1
8	vHPC-NAcSh	10	PRE	Reversal Zone	0	287.831	33	37	146.634	141.197	4
21	vHPC-NAcSh	10	PRE	Reversal Zone	0	317.81	80	81	257.905	59.905	1
22	vHPC-NAcSh	10	PRE	Reversal Zone	0	280.547	60	60	203.127	77.42	0
31	vHPC-NAcSh	10	PRE	Reversal Zone	0	317.097	54	55	188.887	128.21	1
48	vHPC-NAcSh	10	PRE	Reversal Zone	0	253.665	56	57	183.54	70.125	1
51	vHPC-NAcSh	10	PRE	Reversal Zone	0	393.501	49	54	215.095	178.406	5
55	vHPC-NAcSh	10	PRE	Reversal Zone	0	284.34	36	38	158.939	125.401	2
7	vHPC-NAcSh	10	ACQ	Other Zone 1	0	243.488	31	33	129.605	113.883	2
8	vHPC-NAcSh	10	ACQ	Other Zone 1	0	206.51	43	44	139.038	67.472	1
21	vHPC-NAcSh	10	ACQ	Other Zone 1	0	137.768	39	39	122.356	15.412	0
22	vHPC-NAcSh	10	ACQ	Other Zone 1	0	310.52	36	41	160.426	150.094	5
31	vHPC-NAcSh	10	ACQ	Other Zone 1	0	236.066	38	39	132.542	103.524	1
48	vHPC-NAcSh	10	ACQ	Other Zone 1	0	240.19	24	27	120.526	119.664	3
51	vHPC-NAcSh	10	ACQ	Other Zone 1	0	306.579	31	34	141.371	165.208	3
55	vHPC-NAcSh	10	ACQ	Other Zone 1	0	199.106	27	27	112.868	86.238	0
7	vHPC-NAcSh	10	ACQ	Other Zone 2	0	297.145	35	41	162.162	134.983	6
8	vHPC-NAcSh	10	ACQ	Other Zone 2	0	179.467	36	36	120.325	59.142	0
21	vHPC-NAcSh	10	ACQ	Other Zone 2	0	405.055	97	99	322.871	82.184	2
22	vHPC-NAcSh	10	ACQ	Other Zone 2	0	199.53	31	33	125.784	73.746	2
31	vHPC-NAcSh	10	ACQ	Other Zone 2	0	306.318	34	37	162.668	143.65	3
48	vHPC-NAcSh	10	ACQ	Other Zone 2	0	138.917	23	24	95.586	43.331	1
51	vHPC-NAcSh	10	ACQ	Other Zone 2	0	161.214	31	31	111.569	49.645	0
55	vHPC-NAcSh	10	ACQ	Other Zone 2	0	370.287	35	45	170.267	200.02	10
7	vHPC-NAcSh	10	ACQ	Acquisition Zone	1	386.296	38	47	188.357	197.939	9
8	vHPC-NAcSh	10	ACQ	Acquisition Zone	1	446.435	47	51	211.738	234.697	4
21	vHPC-NAcSh	10	ACQ	Acquisition Zone	1	413.174	71	76	259.381	153.793	5
22	vHPC-NAcSh	10	ACQ	Acquisition Zone	1	363.088	41	47	195.211	167.877	6
31	vHPC-NAcSh	10	ACQ	Acquisition Zone	1	381.985	60	65	209.433	172.552	5
48	vHPC-NAcSh	10	ACQ	Acquisition Zone	1	932.534	47	73	340.161	592.373	26
51	vHPC-NAcSh	10	ACQ	Acquisition Zone	1	537.382	25	40	191.495	345.887	15
55	vHPC-NAcSh	10	ACQ	Acquisition Zone	1	590.795	30	48	216.167	374.628	18
7	vHPC-NAcSh	10	ACQ	Reversal Zone	0	274.79	30	34	139.589	135.201	4
8	vHPC-NAcSh	10	ACQ	Reversal Zone	0	315.432	40	46	166.468	148.964	6
21	vHPC-NAcSh	10	ACQ	Reversal Zone	0	378.194	69	73	265.318	112.876	4
22	vHPC-NAcSh	10	ACQ	Reversal Zone	0	386.275	42	46	196.526	189.749	4
31	vHPC-NAcSh	10	ACQ	Reversal Zone	0	252.648	49	50	128.493	124.155	1
48	vHPC-NAcSh	10	ACQ	Reversal Zone	0	141.385	36	36	106.239	35.146	0
51	vHPC-NAcSh	10	ACQ	Reversal Zone	0	465.122	31	45	183.6	281.522	14
55	vHPC-NAcSh	10	ACQ	Reversal Zone	0	356.265	27	34	144.932	211.333	7
7	vHPC-NAcSh	10	REV	Other Zone 1	0	39.839	7	7	25.699	14.14	0
8	vHPC-NAcSh	10	REV	Other Zone 1	0	172.748	26	26	110.33	62.418	0
21	vHPC-NAcSh	10	REV	Other Zone 1	0	64.1	20	20	60.098	4.002	0
22	vHPC-NAcSh	10	REV	Other Zone 1	0	340.443	43	49	191.226	149.217	6
31	vHPC-NAcSh	10	REV	Other Zone 1	0	55.794	11	11	42.424	13.37	0
48	vHPC-NAcSh	10	REV	Other Zone 1	0	212.599	26	30	108.626	103.973	4
51	vHPC-NAcSh	10	REV	Other Zone 1	0	560.552	25	44	210.477	350.075	19
55	vHPC-NAcSh	10	REV	Other Zone 1	0	484.35	9	30	146.34	338.01	21
7	vHPC-NAcSh	10	REV	Other Zone 2	0	214.581	11	19	82.032	132.549	8
8	vHPC-NAcSh	10	REV	Other Zone 2	0	127.143	25	26	79.691	47.452	1
21	vHPC-NAcSh	10	REV	Other Zone 2	0	100.513	26	26	87.94	12.573	0
22	vHPC-NAcSh	10	REV	Other Zone 2	0	240.81	37	40	139.784	101.026	3
31	vHPC-NAcSh	10	REV	Other Zone 2	0	144.832	12	15	68.451	76.381	3
48	vHPC-NAcSh	10	REV	Other Zone 2	0	131.435	19	20	84.143	47.292	1
51	vHPC-NAcSh	10	REV	Other Zone 2	0	235.51	24	29	115.436	120.074	5
55	vHPC-NAcSh	10	REV	Other Zone 2	0	203.551	6	13	65	138.551	7
7	vHPC-NAcSh	10	REV	Acquisition Zone	0	77.859	10	10	44.901	32.958	0
8	vHPC-NAcSh	10	REV	Acquisition Zone	0	234.513	23	27	112.885	121.628	4
21	vHPC-NAcSh	10	REV	Acquisition Zone	0	1311.56	41	93	436.766	874.797	52
22	vHPC-NAcSh	10	REV	Acquisition Zone	0	282.596	47	47	194.283	88.313	0
31	vHPC-NAcSh	10	REV	Acquisition Zone	0	143.797	23	25	78.889	64.908	2
48	vHPC-NAcSh	10	REV	Acquisition Zone	0	504.168	39	49	215.059	289.109	10
51	vHPC-NAcSh	10	REV	Acquisition Zone	0	361.079	25	32	155.389	205.69	7
55	vHPC-NAcSh	10	REV	Acquisition Zone	0	93.544	10	11	43.516	50.028	1
7	vHPC-NAcSh	10	REV	Reversal Zone	1	1290.9	20	78	386.479	904.42	58
8	vHPC-NAcSh	10	REV	Reversal Zone	1	672.095	46	64	276.239	395.856	18
21	vHPC-NAcSh	10	REV	Reversal Zone	1	102.802	15	15	64.418	38.384	0
22	vHPC-NAcSh	10	REV	Reversal Zone	1	261.379	55	55	194.901	66.478	0
31	vHPC-NAcSh	10	REV	Reversal Zone	1	1296.22	31	85	395.554	900.665	54
48	vHPC-NAcSh	10	REV	Reversal Zone	1	467.665	34	46	202.451	265.214	12
51	vHPC-NAcSh	10	REV	Reversal Zone	1	315.721	30	35	164.967	150.754	5
55	vHPC-NAcSh	10	REV	Reversal Zone	1	973.008	13	57	281.708	691.3	44
24	vHPC-NAcSh	20	PRE	Other Zone 1	0	431.673	41	52	205.092	226.581	11
25	vHPC-NAcSh	20	PRE	Other Zone 1	0	354.88	42	46	197.287	157.593	4
29	vHPC-NAcSh	20	PRE	Other Zone 1	0	135.408	36	36	109.429	25.979	0
32	vHPC-NAcSh	20	PRE	Other Zone 1	0	302.229	51	53	185.967	116.262	2
49	vHPC-NAcSh	20	PRE	Other Zone 1	0	190.946	45	46	121.838	69.108	1
24	vHPC-NAcSh	20	PRE	Other Zone 2	0	197.184	36	36	132.443	64.741	0
25	vHPC-NAcSh	20	PRE	Other Zone 2	0	277.982	57	58	194.966	83.016	1
29	vHPC-NAcSh	20	PRE	Other Zone 2	0	460.155	44	55	203.045	257.11	11
32	vHPC-NAcSh	20	PRE	Other Zone 2	0	245.75	41	42	158.079	87.671	1
49	vHPC-NAcSh	20	PRE	Other Zone 2	0	299.269	59	61	202.65	96.619	2
24	vHPC-NAcSh	20	PRE	Acquisition Zone	0	232.131	43	45	156.379	75.752	2
25	vHPC-NAcSh	20	PRE	Acquisition Zone	0	339.775	41	45	184.684	155.091	4
29	vHPC-NAcSh	20	PRE	Acquisition Zone	0	267.325	52	53	188.512	78.813	1
32	vHPC-NAcSh	20	PRE	Acquisition Zone	0	277.728	54	54	177.679	100.049	0
49	vHPC-NAcSh	20	PRE	Acquisition Zone	0	229.06	60	60	174.987	54.073	0
24	vHPC-NAcSh	20	PRE	Reversal Zone	0	404.249	39	46	190.994	213.255	7
25	vHPC-NAcSh	20	PRE	Reversal Zone	0	339.295	54	55	203.769	135.526	1
29	vHPC-NAcSh	20	PRE	Reversal Zone	0	161.189	35	35	121.421	39.768	0
32	vHPC-NAcSh	20	PRE	Reversal Zone	0	280.433	53	54	189.643	90.79	1
49	vHPC-NAcSh	20	PRE	Reversal Zone	0	263.613	62	63	186.578	77.035	1
24	vHPC-NAcSh	20	Acquisition	Other Zone 1	0	294.1	32	37	156.567	137.533	5
25	vHPC-NAcSh	20	Acquisition	Other Zone 1	0	407.027	39	46	193.797	213.23	7
29	vHPC-NAcSh	20	Acquisition	Other Zone 1	0	44.956	10	10	25.245	19.711	0
32	vHPC-NAcSh	20	Acquisition	Other Zone 1	0	284.539	27	31	137	147.539	4
49	vHPC-NAcSh	20	Acquisition	Other Zone 1	0	223.376	70	70	168.432	54.944	0
24	vHPC-NAcSh	20	Acquisition	Other Zone 2	0	242.854	33	36	132.639	110.215	3
25	vHPC-NAcSh	20	Acquisition	Other Zone 2	0	151.177	31	31	99.825	51.352	0
29	vHPC-NAcSh	20	Acquisition	Other Zone 2	0	118.186	14	16	68.677	49.509	2
32	vHPC-NAcSh	20	Acquisition	Other Zone 2	0	309.922	33	35	163.442	146.48	2
49	vHPC-NAcSh	20	Acquisition	Other Zone 2	0	346.827	70	75	239.983	106.844	5
24	vHPC-NAcSh	20	Acquisition	Acquisition Zone	1	832.707	29	56	258.931	573.776	27
25	vHPC-NAcSh	20	Acquisition	Acquisition Zone	1	562.839	37	49	227.963	334.876	12
29	vHPC-NAcSh	20	Acquisition	Acquisition Zone	1	1374.39	26	83	415	959.391	57
32	vHPC-NAcSh	20	Acquisition	Acquisition Zone	1	532.606	25	43	198.142	334.464	18
49	vHPC-NAcSh	20	Acquisition	Acquisition Zone	1	841.242	69	83	342.569	498.673	14
24	vHPC-NAcSh	20	Acquisition	Reversal Zone	0	138.495	26	26	85.263	53.232	0
25	vHPC-NAcSh	20	Acquisition	Reversal Zone	0	192.467	33	34	107.539	84.928	1
29	vHPC-NAcSh	20	Acquisition	Reversal Zone	0	173.621	14	17	77.789	95.832	3
32	vHPC-NAcSh	20	Acquisition	Reversal Zone	0	338.374	30	35	148.954	189.42	5
49	vHPC-NAcSh	20	Acquisition	Reversal Zone	0	154.882	65	65	149.451	5.431	0
24	vHPC-NAcSh	20	REV	Other Zone 1	0	177.329	21	22	97.05	80.279	1
25	vHPC-NAcSh	20	REV	Other Zone 1	0	521.364	31	46	205.899	315.465	15
29	vHPC-NAcSh	20	REV	Other Zone 1	0	229.221	36	39	136.692	92.529	3
32	vHPC-NAcSh	20	REV	Other Zone 1	0	298.052	22	30	122.761	175.291	8
49	vHPC-NAcSh	20	REV	Other Zone 1	0	410.284	33	43	172.889	237.395	10
24	vHPC-NAcSh	20	REV	Other Zone 2	0	217.975	20	23	100.04	117.935	3
25	vHPC-NAcSh	20	REV	Other Zone 2	0	329.665	21	30	142.589	187.076	9
29	vHPC-NAcSh	20	REV	Other Zone 2	0	303.616	25	34	128.65	174.966	9
32	vHPC-NAcSh	20	REV	Other Zone 2	0	478.038	33	46	196.75	281.288	13
49	vHPC-NAcSh	20	REV	Other Zone 2	0	142.261	28	30	83.599	58.662	2
24	vHPC-NAcSh	20	REV	Acquisition Zone	0	296.28	29	33	140.802	155.478	4
25	vHPC-NAcSh	20	REV	Acquisition Zone	0	226.64	25	26	108.975	117.665	1
29	vHPC-NAcSh	20	REV	Acquisition Zone	0	453.649	30	43	191.109	262.54	13
32	vHPC-NAcSh	20	REV	Acquisition Zone	0	187.653	20	24	101.42	86.233	4
49	vHPC-NAcSh	20	REV	Acquisition Zone	0	332.081	44	48	163.265	168.816	4
24	vHPC-NAcSh	20	REV	Reversal Zone	1	744.099	30	53	249.425	494.674	23
25	vHPC-NAcSh	20	REV	Reversal Zone	1	246.154	26	29	129.695	116.459	3
29	vHPC-NAcSh	20	REV	Reversal Zone	1	513.837	37	49	213.406	300.431	12
32	vHPC-NAcSh	20	REV	Reversal Zone	1	227.247	38	40	149.418	77.829	2
49	vHPC-NAcSh	20	REV	Reversal Zone	1	613.43	39	51	242.714	370.716	12
26	vHPC-NAcSh	30	PRE	Other Zone 1	0	243.932	49	49	163.712	80.22	0
27	vHPC-NAcSh	30	PRE	Other Zone 1	0	323.671	34	39	167.377	156.294	5
28	vHPC-NAcSh	30	PRE	Other Zone 1	0	409.644	48	55	221.297	188.347	7
30	vHPC-NAcSh	30	PRE	Other Zone 1	0	459.151	36	48	205.942	253.209	12
50	vHPC-NAcSh	30	PRE	Other Zone 1	0	533.956	38	51	222.421	311.535	13
54	vHPC-NAcSh	30	PRE	Other Zone 1	0	220.644	44	44	138.616	82.028	0
56	vHPC-NAcSh	30	PRE	Other Zone 1	0	211.885	33	35	126.834	85.051	2
26	vHPC-NAcSh	30	PRE	Other Zone 2	0	302.442	60	61	219.836	82.606	1
27	vHPC-NAcSh	30	PRE	Other Zone 2	0	256.497	38	38	141.482	115.015	0
28	vHPC-NAcSh	30	PRE	Other Zone 2	0	222.145	39	40	143.528	78.617	1
30	vHPC-NAcSh	30	PRE	Other Zone 2	0	192.091	21	22	101.152	90.939	1
50	vHPC-NAcSh	30	PRE	Other Zone 2	0	254.089	37	37	156.603	97.486	0
54	vHPC-NAcSh	30	PRE	Other Zone 2	0	527.406	53	61	250.733	276.673	8
56	vHPC-NAcSh	30	PRE	Other Zone 2	0	540.337	50	63	244.628	295.709	13
26	vHPC-NAcSh	30	PRE	Acquisition Zone	0	253.072	46	48	170.19	82.882	2
27	vHPC-NAcSh	30	PRE	Acquisition Zone	0	295.686	36	38	150.032	145.654	2
28	vHPC-NAcSh	30	PRE	Acquisition Zone	0	242.112	54	54	167.408	74.704	0
30	vHPC-NAcSh	30	PRE	Acquisition Zone	0	382.291	37	39	170.189	212.102	2
50	vHPC-NAcSh	30	PRE	Acquisition Zone	0	264.361	35	37	158.971	105.39	2
54	vHPC-NAcSh	30	PRE	Acquisition Zone	0	320.357	35	40	158.426	161.931	5
56	vHPC-NAcSh	30	PRE	Acquisition Zone	0	235.037	43	44	152.455	82.582	1
26	vHPC-NAcSh	30	PRE	Reversal Zone	0	265.036	50	50	167.58	97.456	0
27	vHPC-NAcSh	30	PRE	Reversal Zone	0	330.124	46	48	196.136	133.988	2
28	vHPC-NAcSh	30	PRE	Reversal Zone	0	301.322	56	58	205.72	95.602	2
30	vHPC-NAcSh	30	PRE	Reversal Zone	0	314.525	25	30	145.239	169.286	5
50	vHPC-NAcSh	30	PRE	Reversal Zone	0	280.026	39	40	152.191	127.835	1
54	vHPC-NAcSh	30	PRE	Reversal Zone	0	224.801	35	36	123.745	101.056	1
56	vHPC-NAcSh	30	PRE	Reversal Zone	0	252.459	34	36	132.526	119.933	2
26	vHPC-NAcSh	30	Acquisition	Other Zone 1	0	229.966	53	54	148.319	81.647	1
27	vHPC-NAcSh	30	Acquisition	Other Zone 1	0	250.436	32	35	139	111.436	3
28	vHPC-NAcSh	30	Acquisition	Other Zone 1	0	202.703	44	44	144.692	58.011	0
30	vHPC-NAcSh	30	Acquisition	Other Zone 1	0	451.164	77	83	248.907	202.257	6
50	vHPC-NAcSh	30	Acquisition	Other Zone 1	0	285.909	23	30	121.132	164.777	7
54	vHPC-NAcSh	30	Acquisition	Other Zone 1	0	194.301	45	46	128.879	65.422	1
56	vHPC-NAcSh	30	Acquisition	Other Zone 1	0	169.256	82	82	154.87	14.386	0
26	vHPC-NAcSh	30	Acquisition	Other Zone 2	0	285.45	58	58	187.498	97.952	0
27	vHPC-NAcSh	30	Acquisition	Other Zone 2	0	94.824	20	20	74.736	20.088	0
28	vHPC-NAcSh	30	Acquisition	Other Zone 2	0	469.253	41	49	215.496	253.757	8
30	vHPC-NAcSh	30	Acquisition	Other Zone 2	0	235.04	63	63	161.443	73.597	0
50	vHPC-NAcSh	30	Acquisition	Other Zone 2	0	58.528	11	11	33.819	24.709	0
54	vHPC-NAcSh	30	Acquisition	Other Zone 2	0	135.349	40	41	116.629	18.72	1
56	vHPC-NAcSh	30	Acquisition	Other Zone 2	0	529.006	85	90	298.4	230.606	5
26	vHPC-NAcSh	30	Acquisition	Acquisition Zone	1	585.864	72	81	317.713	268.151	9
27	vHPC-NAcSh	30	Acquisition	Acquisition Zone	1	1032.09	46	69	332.302	699.791	23
28	vHPC-NAcSh	30	Acquisition	Acquisition Zone	1	271.676	43	45	177.943	93.733	2
30	vHPC-NAcSh	30	Acquisition	Acquisition Zone	1	554.4	85	90	409.813	144.587	5
50	vHPC-NAcSh	30	Acquisition	Acquisition Zone	1	1320.64	30	77	379.424	941.215	47
54	vHPC-NAcSh	30	Acquisition	Acquisition Zone	1	810.542	50	64	306.265	504.277	14
56	vHPC-NAcSh	30	Acquisition	Acquisition Zone	1	708.88	94	96	442.775	266.105	2
26	vHPC-NAcSh	30	Acquisition	Reversal Zone	0	256.558	49	50	169.347	87.211	1
27	vHPC-NAcSh	30	Acquisition	Reversal Zone	0	176.234	28	28	115.179	61.055	0
28	vHPC-NAcSh	30	Acquisition	Reversal Zone	0	303.532	44	47	176.184	127.348	3
30	vHPC-NAcSh	30	Acquisition	Reversal Zone	0	255.112	69	72	178.937	76.175	3
50	vHPC-NAcSh	30	Acquisition	Reversal Zone	0	55.189	15	15	44.706	10.483	0
54	vHPC-NAcSh	30	Acquisition	Reversal Zone	0	170.687	53	53	135.575	35.112	0
56	vHPC-NAcSh	30	Acquisition	Reversal Zone	0	95.821	73	73	85.558	10.263	0
26	vHPC-NAcSh	30	REV	Other Zone 1	0	205.32	55	55	140.321	64.999	0
27	vHPC-NAcSh	30	REV	Other Zone 1	0	136.063	21	22	79.351	56.712	1
28	vHPC-NAcSh	30	REV	Other Zone 1	0	158.605	18	22	86.976	71.629	4
30	vHPC-NAcSh	30	REV	Other Zone 1	0	598.698	44	61	231.033	367.665	17
50	vHPC-NAcSh	30	REV	Other Zone 1	0	111.682	8	12	50.018	61.664	4
54	vHPC-NAcSh	30	REV	Other Zone 1	0	288.493	71	72	188.139	100.354	1
56	vHPC-NAcSh	30	REV	Other Zone 1	0	273.508	59	63	148.627	124.881	4
26	vHPC-NAcSh	30	REV	Other Zone 2	0	98.141	46	46	90.996	7.145	0
27	vHPC-NAcSh	30	REV	Other Zone 2	0	144.701	14	17	74.75	69.951	3
28	vHPC-NAcSh	30	REV	Other Zone 2	0	214.942	18	23	99.19	115.752	5
30	vHPC-NAcSh	30	REV	Other Zone 2	0	56.001	21	21	43.898	12.103	0
50	vHPC-NAcSh	30	REV	Other Zone 2	0	23.303	3	3	12.881	10.422	0
54	vHPC-NAcSh	30	REV	Other Zone 2	0	99.807	57	57	96.244	3.563	0
56	vHPC-NAcSh	30	REV	Other Zone 2	0	108.883	48	48	89.721	19.162	0
26	vHPC-NAcSh	30	REV	Acquisition Zone	0	489.444	69	82	238.708	250.736	13
27	vHPC-NAcSh	30	REV	Acquisition Zone	0	259.616	35	37	154.309	105.307	2
28	vHPC-NAcSh	30	REV	Acquisition Zone	0	215.858	21	24	100.354	115.504	3
30	vHPC-NAcSh	30	REV	Acquisition Zone	0	161.24	26	28	96.625	64.615	2
50	vHPC-NAcSh	30	REV	Acquisition Zone	0	354.265	24	34	142.126	212.139	10
54	vHPC-NAcSh	30	REV	Acquisition Zone	0	377.198	77	80	246.387	130.811	3
56	vHPC-NAcSh	30	REV	Acquisition Zone	0	401.594	53	65	197.9	203.694	12
26	vHPC-NAcSh	30	REV	Reversal Zone	1	173.366	64	64	172.916	0.45	0
27	vHPC-NAcSh	30	REV	Reversal Zone	1	938.637	45	66	325.339	613.298	21
28	vHPC-NAcSh	30	REV	Reversal Zone	1	1090.35	28	71	348.134	742.214	43
30	vHPC-NAcSh	30	REV	Reversal Zone	1	712.584	43	63	313.076	399.508	20
50	vHPC-NAcSh	30	REV	Reversal Zone	1	1118.49	24	66	328.023	790.464	42
54	vHPC-NAcSh	30	REV	Reversal Zone	1	845.725	88	94	448.42	397.305	6
56	vHPC-NAcSh	30	REV	Reversal Zone	1	632.22	65	71	344.22	288	6
19	BLA-NAcSh	10	PRE	Other Zone 1	0	176.4	46	46	152.941	23.459	0
20	BLA-NAcSh	10	PRE	Other Zone 1	0	317.475	74	74	256.912	60.563	0
34	BLA-NAcSh	10	PRE	Other Zone 1	0	681.422	70	84	312.788	368.634	14
38	BLA-NAcSh	10	PRE	Other Zone 1	0	205.417	32	32	133.118	72.299	0
39	BLA-NAcSh	10	PRE	Other Zone 1	0	202.721	35	37	137.107	65.614	2
41	BLA-NAcSh	10	PRE	Other Zone 1	0	394.177	72	74	255.267	138.91	2
61	BLA-NAcSh	10	PRE	Other Zone 1	0	183.64	36	36	126.755	56.885	0
68	BLA-NAcSh	10	PRE	Other Zone 1	0	233.637	55	56	175.572	58.065	1
71	BLA-NAcSh	10	PRE	Other Zone 1	0	465.886	50	56	232.784	233.102	6
72	BLA-NAcSh	10	PRE	Other Zone 1	0	404.733	49	54	229.583	175.15	5
73	BLA-NAcSh	10	PRE	Other Zone 1	0	365.364	52	55	216.378	148.986	3
19	BLA-NAcSh	10	PRE	Other Zone 2	0	544.24	73	81	295.637	248.603	8
20	BLA-NAcSh	10	PRE	Other Zone 2	0	157.504	41	41	137.779	19.725	0
34	BLA-NAcSh	10	PRE	Other Zone 2	0	172.887	33	33	122.479	50.408	0
38	BLA-NAcSh	10	PRE	Other Zone 2	0	558.25	46	55	254.192	304.058	9
39	BLA-NAcSh	10	PRE	Other Zone 2	0	343.737	46	49	199.405	144.332	3
41	BLA-NAcSh	10	PRE	Other Zone 2	0	239.8	51	53	144.37	95.43	2
61	BLA-NAcSh	10	PRE	Other Zone 2	0	274.441	32	35	142.645	131.796	3
68	BLA-NAcSh	10	PRE	Other Zone 2	0	436.687	80	81	287.088	149.599	1
71	BLA-NAcSh	10	PRE	Other Zone 2	0	182.543	45	45	139.231	43.312	0
72	BLA-NAcSh	10	PRE	Other Zone 2	0	190.836	45	45	145.437	45.399	0
73	BLA-NAcSh	10	PRE	Other Zone 2	0	226.304	59	59	171.603	54.701	0
19	BLA-NAcSh	10	PRE	Acquisition Zone	0	295.523	61	61	205.978	89.545	0
20	BLA-NAcSh	10	PRE	Acquisition Zone	0	243.145	57	57	181.941	61.204	0
34	BLA-NAcSh	10	PRE	Acquisition Zone	0	222.292	48	49	142.249	80.043	1
38	BLA-NAcSh	10	PRE	Acquisition Zone	0	392.55	30	37	172.627	219.923	7
39	BLA-NAcSh	10	PRE	Acquisition Zone	0	220.086	50	50	145.15	74.936	0
41	BLA-NAcSh	10	PRE	Acquisition Zone	0	342.204	51	53	185.818	156.386	2
61	BLA-NAcSh	10	PRE	Acquisition Zone	0	225.748	40	41	158.293	67.455	1
68	BLA-NAcSh	10	PRE	Acquisition Zone	0	251.123	48	49	171.837	79.286	1
71	BLA-NAcSh	10	PRE	Acquisition Zone	0	360.081	56	59	214.08	146.001	3
72	BLA-NAcSh	10	PRE	Acquisition Zone	0	362.601	53	55	212.163	150.438	2
73	BLA-NAcSh	10	PRE	Acquisition Zone	0	268.746	50	51	164.404	104.342	1
19	BLA-NAcSh	10	PRE	Reversal Zone	0	232.291	62	62	185.161	47.13	0
20	BLA-NAcSh	10	PRE	Reversal Zone	0	275.905	61	61	214.164	61.741	0
34	BLA-NAcSh	10	PRE	Reversal Zone	0	210.338	37	38	125.756	84.582	1
38	BLA-NAcSh	10	PRE	Reversal Zone	0	360.677	44	46	203.428	157.249	2
39	BLA-NAcSh	10	PRE	Reversal Zone	0	307.13	49	52	188.152	118.978	3
41	BLA-NAcSh	10	PRE	Reversal Zone	0	294.924	48	51	165.811	129.113	3
61	BLA-NAcSh	10	PRE	Reversal Zone	0	216.941	25	28	112.03	104.911	3
68	BLA-NAcSh	10	PRE	Reversal Zone	0	406.607	69	71	261.227	145.38	2
71	BLA-NAcSh	10	PRE	Reversal Zone	0	369.583	51	52	189.334	180.249	1
72	BLA-NAcSh	10	PRE	Reversal Zone	0	350.331	60	62	214.775	135.556	2
73	BLA-NAcSh	10	PRE	Reversal Zone	0	242.381	43	44	130.372	112.009	1
19	BLA-NAcSh	10	Acquisition	Other Zone 1	0	156.762	18	19	86.19	70.572	1
20	BLA-NAcSh	10	Acquisition	Other Zone 1	0	378.189	48	53	224.485	153.704	5
34	BLA-NAcSh	10	Acquisition	Other Zone 1	0	297.187	17	27	130.978	166.209	10
38	BLA-NAcSh	10	Acquisition	Other Zone 1	0	289.144	32	37	137.748	151.396	5
39	BLA-NAcSh	10	Acquisition	Other Zone 1	0	215.913	35	35	127.55	88.363	0
41	BLA-NAcSh	10	Acquisition	Other Zone 1	0	362.103	24	31	147.178	214.925	7
61	BLA-NAcSh	10	Acquisition	Other Zone 1	0	409.556	35	43	172.637	236.919	8
68	BLA-NAcSh	10	Acquisition	Other Zone 1	0	347.44	45	46	188.392	159.048	1
71	BLA-NAcSh	10	Acquisition	Other Zone 1	0	511.633	29	44	184.747	326.886	15
72	BLA-NAcSh	10	Acquisition	Other Zone 1	0	485.414	38	50	213.623	271.791	12
73	BLA-NAcSh	10	Acquisition	Other Zone 1	0	470.069	46	56	208.365	261.704	10
19	BLA-NAcSh	10	Acquisition	Other Zone 2	0	572.303	26	45	211.609	360.694	19
20	BLA-NAcSh	10	Acquisition	Other Zone 2	0	174.276	24	27	104.513	69.763	3
34	BLA-NAcSh	10	Acquisition	Other Zone 2	0	218.692	12	17	83.587	135.105	5
38	BLA-NAcSh	10	Acquisition	Other Zone 2	0	667.923	29	49	226.854	441.069	20
39	BLA-NAcSh	10	Acquisition	Other Zone 2	0	231.74	38	39	154.287	77.453	1
41	BLA-NAcSh	10	Acquisition	Other Zone 2	0	510.372	28	45	173.173	337.199	17
61	BLA-NAcSh	10	Acquisition	Other Zone 2	0	327.746	23	30	138.978	188.768	7
68	BLA-NAcSh	10	Acquisition	Other Zone 2	0	502.374	49	58	228.898	273.476	9
71	BLA-NAcSh	10	Acquisition	Other Zone 2	0	239.762	24	26	111.264	128.498	2
72	BLA-NAcSh	10	Acquisition	Other Zone 2	0	238.607	22	27	100.903	137.704	5
73	BLA-NAcSh	10	Acquisition	Other Zone 2	0	278.298	30	36	134.623	143.675	6
19	BLA-NAcSh	10	Acquisition	Acquisition Zone	1	227.493	17	23	102.217	125.276	6
20	BLA-NAcSh	10	Acquisition	Acquisition Zone	1	201.972	33	35	119.407	82.565	2
34	BLA-NAcSh	10	Acquisition	Acquisition Zone	1	1120.95	17	64	320	800.946	47
38	BLA-NAcSh	10	Acquisition	Acquisition Zone	1	293.112	31	36	146.42	146.692	5
39	BLA-NAcSh	10	Acquisition	Acquisition Zone	1	195.516	38	39	128.452	67.064	1
41	BLA-NAcSh	10	Acquisition	Acquisition Zone	1	198.561	39	41	124.898	73.663	2
61	BLA-NAcSh	10	Acquisition	Acquisition Zone	1	299.59	39	42	172.755	126.835	3
68	BLA-NAcSh	10	Acquisition	Acquisition Zone	1	212.57	45	45	153.451	59.119	0
71	BLA-NAcSh	10	Acquisition	Acquisition Zone	1	248.988	23	27	111.836	137.152	4
72	BLA-NAcSh	10	Acquisition	Acquisition Zone	1	421.159	50	57	222.24	198.919	7
73	BLA-NAcSh	10	Acquisition	Acquisition Zone	1	191.508	31	32	114.444	77.064	1
19	BLA-NAcSh	10	Acquisition	Reversal Zone	0	537.81	16	37	182.924	354.886	21
20	BLA-NAcSh	10	Acquisition	Reversal Zone	0	389.748	47	49	209.379	180.369	2
34	BLA-NAcSh	10	Acquisition	Reversal Zone	0	94.579	14	14	62.927	31.652	0
38	BLA-NAcSh	10	Acquisition	Reversal Zone	0	248.076	29	30	120.162	127.914	1
39	BLA-NAcSh	10	Acquisition	Reversal Zone	0	468.588	42	51	218.185	250.403	9
41	BLA-NAcSh	10	Acquisition	Reversal Zone	0	211.673	30	32	120.469	91.204	2
61	BLA-NAcSh	10	Acquisition	Reversal Zone	0	267.963	17	23	106.357	161.606	6
68	BLA-NAcSh	10	Acquisition	Reversal Zone	0	388.841	46	52	195.798	193.043	6
71	BLA-NAcSh	10	Acquisition	Reversal Zone	0	462.052	24	38	173.1	288.952	14
72	BLA-NAcSh	10	Acquisition	Reversal Zone	0	339.193	27	35	154.865	184.328	8
73	BLA-NAcSh	10	Acquisition	Reversal Zone	0	323.423	31	39	145.976	177.447	8
19	BLA-NAcSh	10	REV	Other Zone 1	0	128.916	25	25	87.079	41.837	0
20	BLA-NAcSh	10	REV	Other Zone 1	0	398.046	55	60	226.768	171.278	5
34	BLA-NAcSh	10	REV	Other Zone 1	0	66.104	10	10	35.149	30.955	0
38	BLA-NAcSh	10	REV	Other Zone 1	0	195.692	15	19	91.131	104.561	4
39	BLA-NAcSh	10	REV	Other Zone 1	0	152.363	25	27	90.563	61.8	2
41	BLA-NAcSh	10	REV	Other Zone 1	0	235.844	15	20	94.37	141.474	5
61	BLA-NAcSh	10	REV	Other Zone 1	0	179.5	30	33	120.596	58.904	3
68	BLA-NAcSh	10	REV	Other Zone 1	0	386.422	57	61	228.485	157.937	4
71	BLA-NAcSh	10	REV	Other Zone 1	0	129.413	12	14	61.822	67.591	2
72	BLA-NAcSh	10	REV	Other Zone 1	0	502.613	19	35	175	327.613	16
73	BLA-NAcSh	10	REV	Other Zone 1	0	255.526	18	22	107.009	148.517	4
19	BLA-NAcSh	10	REV	Other Zone 2	0	316.141	38	42	160.834	155.307	4
20	BLA-NAcSh	10	REV	Other Zone 2	0	147.387	22	23	88.484	58.903	1
34	BLA-NAcSh	10	REV	Other Zone 2	0	249.668	14	21	96.966	152.702	7
38	BLA-NAcSh	10	REV	Other Zone 2	0	797.294	24	53	249.397	547.897	29
39	BLA-NAcSh	10	REV	Other Zone 2	0	207.302	37	39	140.718	66.584	2
41	BLA-NAcSh	10	REV	Other Zone 2	0	243.763	15	23	99.145	144.618	8
61	BLA-NAcSh	10	REV	Other Zone 2	0	212.628	26	29	109.117	103.511	3
68	BLA-NAcSh	10	REV	Other Zone 2	0	439.108	50	59	238.433	200.675	9
71	BLA-NAcSh	10	REV	Other Zone 2	0	246.013	14	19	90.209	155.804	5
72	BLA-NAcSh	10	REV	Other Zone 2	0	290.893	17	25	110.705	180.188	8
73	BLA-NAcSh	10	REV	Other Zone 2	0	474.651	30	44	182.344	292.307	14
19	BLA-NAcSh	10	REV	Acquisition Zone	0	172.241	28	28	102.505	69.736	0
20	BLA-NAcSh	10	REV	Acquisition Zone	0	124.995	36	36	105.965	19.03	0
34	BLA-NAcSh	10	REV	Acquisition Zone	0	1262.67	12	69	340.123	922.547	57
38	BLA-NAcSh	10	REV	Acquisition Zone	0	189.447	20	24	93.798	95.649	4
39	BLA-NAcSh	10	REV	Acquisition Zone	0	293.958	39	46	162.93	131.028	7
41	BLA-NAcSh	10	REV	Acquisition Zone	0	324.698	11	23	109.254	215.444	12
61	BLA-NAcSh	10	REV	Acquisition Zone	0	778.175	52	78	294.328	483.847	26
68	BLA-NAcSh	10	REV	Acquisition Zone	0	373.069	56	63	192.106	180.963	7
71	BLA-NAcSh	10	REV	Acquisition Zone	0	569.425	18	38	182.827	386.598	20
72	BLA-NAcSh	10	REV	Acquisition Zone	0	424.922	23	34	161.407	263.515	11
73	BLA-NAcSh	10	REV	Acquisition Zone	0	431.57	22	36	159.539	272.031	14
19	BLA-NAcSh	10	REV	Reversal Zone	1	661.982	29	53	242.579	419.403	24
20	BLA-NAcSh	10	REV	Reversal Zone	1	250.275	31	33	135.566	114.709	2
34	BLA-NAcSh	10	REV	Reversal Zone	1	130.228	10	13	53.645	76.583	3
38	BLA-NAcSh	10	REV	Reversal Zone	1	365.368	19	28	118.959	246.409	9
39	BLA-NAcSh	10	REV	Reversal Zone	1	277.213	38	41	156.392	120.821	3
41	BLA-NAcSh	10	REV	Reversal Zone	1	909.905	17	55	268.919	640.986	38
61	BLA-NAcSh	10	REV	Reversal Zone	1	103.546	22	22	75.827	27.719	0
68	BLA-NAcSh	10	REV	Reversal Zone	1	187.985	52	52	128.596	59.389	0
71	BLA-NAcSh	10	REV	Reversal Zone	1	711.994	21	46	224.868	487.126	25
72	BLA-NAcSh	10	REV	Reversal Zone	1	278.749	20	26	106.381	172.368	6
73	BLA-NAcSh	10	REV	Reversal Zone	1	280.234	22	27	108.815	171.419	5
16	BLA-NAcSh	20	PRE	Other Zone 1	0	239.639	41	43	147.709	91.93	2
35	BLA-NAcSh	20	PRE	Other Zone 1	0	261.307	39	40	154.484	106.823	1
36	BLA-NAcSh	20	PRE	Other Zone 1	0	144.397	35	36	118.5	25.897	1
40	BLA-NAcSh	20	PRE	Other Zone 1	0	206.528	42	42	145.18	61.348	0
42	BLA-NAcSh	20	PRE	Other Zone 1	0	244.029	42	43	154.322	89.707	1
43	BLA-NAcSh	20	PRE	Other Zone 1	0	420.095	44	52	215.084	205.011	8
62	BLA-NAcSh	20	PRE	Other Zone 1	0	109.927	29	29	75.85	34.077	0
64	BLA-NAcSh	20	PRE	Other Zone 1	0	442.778	37	48	202.728	240.05	11
69	BLA-NAcSh	20	PRE	Other Zone 1	0	204.248	38	39	129.376	74.872	1
75	BLA-NAcSh	20	PRE	Other Zone 1	0	384.337	42	48	194.004	190.333	6
77	BLA-NAcSh	20	PRE	Other Zone 1	0	259.092	##	##	216.97	42.122	0
79	BLA-NAcSh	20	PRE	Other Zone 1	0	680.968	39	61	246.457	434.511	22
16	BLA-NAcSh	20	PRE	Other Zone 2	0	269.693	45	48	153.791	115.902	3
35	BLA-NAcSh	20	PRE	Other Zone 2	0	357.662	40	45	187.599	170.063	5
36	BLA-NAcSh	20	PRE	Other Zone 2	0	382.685	61	65	238.493	144.192	4
40	BLA-NAcSh	20	PRE	Other Zone 2	0	391.595	76	79	295.456	96.139	3
42	BLA-NAcSh	20	PRE	Other Zone 2	0	438.402	55	59	252.15	186.252	4
43	BLA-NAcSh	20	PRE	Other Zone 2	0	169.214	26	28	105.735	63.479	2
62	BLA-NAcSh	20	PRE	Other Zone 2	0	512.271	52	61	251.84	260.431	9
64	BLA-NAcSh	20	PRE	Other Zone 2	0	250.758	36	38	141.258	109.5	2
69	BLA-NAcSh	20	PRE	Other Zone 2	0	446.419	38	47	202.245	244.174	9
75	BLA-NAcSh	20	PRE	Other Zone 2	0	189.516	41	42	130.431	59.085	1
77	BLA-NAcSh	20	PRE	Other Zone 2	0	252.75	96	96	238.445	14.305	0
79	BLA-NAcSh	20	PRE	Other Zone 2	0	142.816	27	27	94.572	48.244	0
16	BLA-NAcSh	20	PRE	Acquisition Zone	0	311.459	55	57	199.917	111.542	2
35	BLA-NAcSh	20	PRE	Acquisition Zone	0	277.992	40	41	159.519	118.473	1
36	BLA-NAcSh	20	PRE	Acquisition Zone	0	199.646	48	48	140.811	58.835	0
40	BLA-NAcSh	20	PRE	Acquisition Zone	0	227.827	55	56	175.054	52.773	1
42	BLA-NAcSh	20	PRE	Acquisition Zone	0	306.214	53	56	205.816	100.398	3
43	BLA-NAcSh	20	PRE	Acquisition Zone	0	232.088	36	38	141.841	90.247	2
62	BLA-NAcSh	20	PRE	Acquisition Zone	0	352.2	55	58	196.273	155.927	3
64	BLA-NAcSh	20	PRE	Acquisition Zone	0	294.223	37	39	140.887	153.336	2
69	BLA-NAcSh	20	PRE	Acquisition Zone	0	253.889	45	46	158.682	95.207	1
75	BLA-NAcSh	20	PRE	Acquisition Zone	0	308.575	51	55	180.946	127.629	4
77	BLA-NAcSh	20	PRE	Acquisition Zone	0
79	BLA-NAcSh	20	PRE	Acquisition Zone	0	198.658	34	35	123.78	74.878	1
16	BLA-NAcSh	20	PRE	Reversal Zone	0
35	BLA-NAcSh	20	PRE	Reversal Zone	0	285.053	38	41	157.103	127.95	3
36	BLA-NAcSh	20	PRE	Reversal Zone	0	319.163	62	63	231.31	87.853	1
40	BLA-NAcSh	20	PRE	Reversal Zone	0	253.932	54	55	171.211	82.721	1
42	BLA-NAcSh	20	PRE	Reversal Zone	0	254.556	56	56	190.104	64.452	0
43	BLA-NAcSh	20	PRE	Reversal Zone	0	405.749	41	48	185.329	220.42	7
62	BLA-NAcSh	20	PRE	Reversal Zone	0	321.322	48	51	180.036	141.286	3
64	BLA-NAcSh	20	PRE	Reversal Zone	0	323.344	34	39	158.6	164.744	5
69	BLA-NAcSh	20	PRE	Reversal Zone	0
75	BLA-NAcSh	20	PRE	Reversal Zone	0	374.937	52	58	188.865	186.072	6
77	BLA-NAcSh	20	PRE	Reversal Zone	0
79	BLA-NAcSh	20	PRE	Reversal Zone	0	329.22	33	40	151.736	177.484	7
16	BLA-NAcSh	20	Acquisition	Other Zone 1	0	309.502	45	48	172.141	137.361	3
35	BLA-NAcSh	20	Acquisition	Other Zone 1	0	687.515	29	52	246.792	440.723	23
36	BLA-NAcSh	20	Acquisition	Other Zone 1	0	187.382	39	39	133.957	53.425	0
40	BLA-NAcSh	20	Acquisition	Other Zone 1	0	286.682	65	66	212.586	74.096	1
42	BLA-NAcSh	20	Acquisition	Other Zone 1	0	348.311	23	33	150.473	197.838	10
43	BLA-NAcSh	20	Acquisition	Other Zone 1	0	171.591	25	26	103.738	67.853	1
62	BLA-NAcSh	20	Acquisition	Other Zone 1	0	225.899	49	51	147.17	78.729	2
64	BLA-NAcSh	20	Acquisition	Other Zone 1	0	554.059	34	48	212.814	341.245	14
69	BLA-NAcSh	20	Acquisition	Other Zone 1	0	121.268	25	25	87.721	33.547	0
75	BLA-NAcSh	20	Acquisition	Other Zone 1	0	243.991	31	31	133.557	110.434	0
77	BLA-NAcSh	20	Acquisition	Other Zone 1	0	1179.97	13	69	333.788	846.18	56
79	BLA-NAcSh	20	Acquisition	Other Zone 1	0	259.03	20	27	107.542	151.488	7
16	BLA-NAcSh	20	Acquisition	Other Zone 2	0	243.016	44	44	158.799	84.217	0
35	BLA-NAcSh	20	Acquisition	Other Zone 2	0	221.5	34	34	137.719	83.781	0
36	BLA-NAcSh	20	Acquisition	Other Zone 2	0	181.467	49	49	153.415	28.052	0
40	BLA-NAcSh	20	Acquisition	Other Zone 2	0	286.406	61	61	223.17	63.236	0
42	BLA-NAcSh	20	Acquisition	Other Zone 2	0	633.715	32	52	247.758	385.957	20
43	BLA-NAcSh	20	Acquisition	Other Zone 2	0	312.356	31	37	148.475	163.881	6
62	BLA-NAcSh	20	Acquisition	Other Zone 2	0	530.368	51	62	256.285	274.083	11
64	BLA-NAcSh	20	Acquisition	Other Zone 2	0	262.047	19	24	115.091	146.956	5
69	BLA-NAcSh	20	Acquisition	Other Zone 2	0	895.422	25	59	287.275	608.147	34
75	BLA-NAcSh	20	Acquisition	Other Zone 2	0	212.289	38	39	138.633	73.656	1
77	BLA-NAcSh	20	Acquisition	Other Zone 2	0	202.332	23	26	110.394	91.938	3
79	BLA-NAcSh	20	Acquisition	Other Zone 2	0	247.237	19	24	102.365	144.872	5
16	BLA-NAcSh	20	Acquisition	Acquisition Zone	1	338.312	43	45	187.538	150.774	2
35	BLA-NAcSh	20	Acquisition	Acquisition Zone	1	139.912	21	22	78.028	61.884	1
36	BLA-NAcSh	20	Acquisition	Acquisition Zone	1	155.85	46	46	129.464	26.386	0
40	BLA-NAcSh	20	Acquisition	Acquisition Zone	1	168.17	52	52	140.797	27.373	0
42	BLA-NAcSh	20	Acquisition	Acquisition Zone	1	312.034	19	25	119.39	192.644	6
43	BLA-NAcSh	20	Acquisition	Acquisition Zone	1	327.233	39	45	184.753	142.48	6
62	BLA-NAcSh	20	Acquisition	Acquisition Zone	1	163.041	43	43	128.434	34.607	0
64	BLA-NAcSh	20	Acquisition	Acquisition Zone	1	411.23	36	46	177.816	233.414	10
69	BLA-NAcSh	20	Acquisition	Acquisition Zone	1	236.977	23	26	105.74	131.237	3
75	BLA-NAcSh	20	Acquisition	Acquisition Zone	1	572.576	59	70	275.569	297.007	11
77	BLA-NAcSh	20	Acquisition	Acquisition Zone	1
79	BLA-NAcSh	20	Acquisition	Acquisition Zone	1	196.963	17	18	87.441	109.522	1
16	BLA-NAcSh	20	Acquisition	Reversal Zone	0
35	BLA-NAcSh	20	Acquisition	Reversal Zone	0	215.239	24	26	113.094	102.145	2
36	BLA-NAcSh	20	Acquisition	Reversal Zone	0	595.262	68	73	294.649	300.613	5
40	BLA-NAcSh	20	Acquisition	Reversal Zone	0	408.455	64	67	253.499	154.956	3
42	BLA-NAcSh	20	Acquisition	Reversal Zone	0	255.603	25	30	119.95	135.653	5
43	BLA-NAcSh	20	Acquisition	Reversal Zone	0	508.665	36	47	197.142	311.523	11
62	BLA-NAcSh	20	Acquisition	Reversal Zone	0	461.389	46	55	235.268	226.121	9
64	BLA-NAcSh	20	Acquisition	Reversal Zone	0	237.865	22	26	114.459	123.406	4
69	BLA-NAcSh	20	Acquisition	Reversal Zone	0
75	BLA-NAcSh	20	Acquisition	Reversal Zone	0	370.423	46	52	183.443	186.98	6
77	BLA-NAcSh	20	Acquisition	Reversal Zone	0
79	BLA-NAcSh	20	Acquisition	Reversal Zone	0	922.675	24	60	266.787	655.888	36
35	BLA-NAcSh	20	REV	Other Zone 1	0	350.58	26	33	141.16	209.42	7
36	BLA-NAcSh	20	REV	Other Zone 1	0	274.228	36	38	156.086	118.142	2
40	BLA-NAcSh	20	REV	Other Zone 1	0	194.363	35	37	133.216	61.147	2
42	BLA-NAcSh	20	REV	Other Zone 1	0	332.748	12	24	113.233	219.515	12
43	BLA-NAcSh	20	REV	Other Zone 1	0	267.965	19	24	120	147.965	5
62	BLA-NAcSh	20	REV	Other Zone 1	0	221.096	29	32	116.372	104.724	3
64	BLA-NAcSh	20	REV	Other Zone 1	0	534.606	30	47	188.009	346.597	17
75	BLA-NAcSh	20	REV	Other Zone 1	0	126.306	24	25	86.565	39.741	1
79	BLA-NAcSh	20	REV	Other Zone 1	0	841.843	14	49	242.815	599.028	35
35	BLA-NAcSh	20	REV	Other Zone 2	0	164.863	29	30	111.675	53.188	1
36	BLA-NAcSh	20	REV	Other Zone 2	0	390.947	41	48	194.584	196.363	7
40	BLA-NAcSh	20	REV	Other Zone 2	0	225.201	49	50	170.721	54.48	1
42	BLA-NAcSh	20	REV	Other Zone 2	0	191.746	15	18	83.783	107.963	3
43	BLA-NAcSh	20	REV	Other Zone 2	0	421.07	29	41	179.828	241.242	12
62	BLA-NAcSh	20	REV	Other Zone 2	0	477.579	34	48	190.501	287.078	14
64	BLA-NAcSh	20	REV	Other Zone 2	0	335.718	28	37	134.196	201.522	9
75	BLA-NAcSh	20	REV	Other Zone 2	0	95.244	25	25	78.181	17.063	0
79	BLA-NAcSh	20	REV	Other Zone 2	0	213.911	11	18	83.281	130.63	7
35	BLA-NAcSh	20	REV	Acquisition Zone	0	491.957	30	40	172.999	318.958	10
36	BLA-NAcSh	20	REV	Acquisition Zone	0	245.489	32	34	132.269	113.22	2
40	BLA-NAcSh	20	REV	Acquisition Zone	0	409.152	50	56	219.837	189.315	6
42	BLA-NAcSh	20	REV	Acquisition Zone	0	908.401	12	50	249.04	659.361	38
43	BLA-NAcSh	20	REV	Acquisition Zone	0	349.243	26	33	157.786	191.457	7
62	BLA-NAcSh	20	REV	Acquisition Zone	0	383.549	45	53	188.411	195.138	8
64	BLA-NAcSh	20	REV	Acquisition Zone	0	258.545	25	29	105.165	153.38	4
75	BLA-NAcSh	20	REV	Acquisition Zone	0	425.966	28	37	169.745	256.221	9
79	BLA-NAcSh	20	REV	Acquisition Zone	0	145.52	9	12	58.921	86.599	3
35	BLA-NAcSh	20	REV	Reversal Zone	1	180.111	22	24	92.638	87.473	2
36	BLA-NAcSh	20	REV	Reversal Zone	1	333.205	40	42	179.394	153.811	2
40	BLA-NAcSh	20	REV	Reversal Zone	1	419.066	58	61	250.259	168.807	3
42	BLA-NAcSh	20	REV	Reversal Zone	1	192.764	14	17	82.387	110.377	3
43	BLA-NAcSh	20	REV	Reversal Zone	1	294.741	24	29	132.058	162.683	5
62	BLA-NAcSh	20	REV	Reversal Zone	1	259.103	36	38	135.528	123.575	2
64	BLA-NAcSh	20	REV	Reversal Zone	1	361.56	27	35	156.785	204.775	8
75	BLA-NAcSh	20	REV	Reversal Zone	1	885.224	37	66	312.569	572.655	29
79	BLA-NAcSh	20	REV	Reversal Zone	1	435.001	17	29	145	290.001	12
17	BLA-NAcSh	30	PRE	Other Zone 1	0	225.383	56	56	178.407	46.976	0
18	BLA-NAcSh	30	PRE	Other Zone 1	0	590.717	30	48	223.526	367.191	18
23	BLA-NAcSh	30	PRE	Other Zone 1	0	506.344	37	50	217.141	289.203	13
33	BLA-NAcSh	30	PRE	Other Zone 1	0	115.161	32	32	93.824	21.337	0
37	BLA-NAcSh	30	PRE	Other Zone 1	0	209.207	32	32	124.843	84.364	0
44	BLA-NAcSh	30	PRE	Other Zone 1	0	851.516	55	78	352.466	499.05	23
63	BLA-NAcSh	30	PRE	Other Zone 1	0	435.753	73	76	250.065	185.688	3
70	BLA-NAcSh	30	PRE	Other Zone 1	0	376.069	39	45	178.033	198.036	6
74	BLA-NAcSh	30	PRE	Other Zone 1	0	225.093	35	35	137.496	87.597	0
76	BLA-NAcSh	30	PRE	Other Zone 1	0	150.364	28	28	106.989	43.375	0
78	BLA-NAcSh	30	PRE	Other Zone 1	0	122.375	51	51	109.995	12.38	0
17	BLA-NAcSh	30	PRE	Other Zone 2	0	362.125	56	59	214.349	147.776	3
18	BLA-NAcSh	30	PRE	Other Zone 2	0	184.783	23	25	99.277	85.506	2
23	BLA-NAcSh	30	PRE	Other Zone 2	0	244.701	27	29	136.631	108.07	2
33	BLA-NAcSh	30	PRE	Other Zone 2	0	1059.78	37	78	344.79	714.992	41
37	BLA-NAcSh	30	PRE	Other Zone 2	0	572.439	43	57	242.289	330.15	14
44	BLA-NAcSh	30	PRE	Other Zone 2	0	115.782	30	30	74.979	40.803	0
63	BLA-NAcSh	30	PRE	Other Zone 2	0	139.014	44	44	125.884	13.13	0
70	BLA-NAcSh	30	PRE	Other Zone 2	0	216.066	36	37	127.972	88.094	1
74	BLA-NAcSh	30	PRE	Other Zone 2	0	476.984	54	62	242.239	234.745	8
76	BLA-NAcSh	30	PRE	Other Zone 2	0	352.749	46	49	191.444	161.305	3
78	BLA-NAcSh	30	PRE	Other Zone 2	0	246.363	77	77	185.042	61.321	0
17	BLA-NAcSh	30	PRE	Acquisition Zone	0	250.661	48	50	163.184	87.477	2
18	BLA-NAcSh	30	PRE	Acquisition Zone	0	358.117	25	33	146.471	211.646	8
23	BLA-NAcSh	30	PRE	Acquisition Zone	0	289.657	33	37	141.149	148.508	4
33	BLA-NAcSh	30	PRE	Acquisition Zone	0	139.752	27	27	101.776	37.976	0
37	BLA-NAcSh	30	PRE	Acquisition Zone	0	227.443	38	40	125.197	102.246	2
44	BLA-NAcSh	30	PRE	Acquisition Zone	0	366.579	47	52	208.82	157.759	5
63	BLA-NAcSh	30	PRE	Acquisition Zone	0	246.607	62	63	189.34	57.267	1
70	BLA-NAcSh	30	PRE	Acquisition Zone	0	273.327	60	62	177.284	96.043	2
74	BLA-NAcSh	30	PRE	Acquisition Zone	0	235.06	51	51	175.083	59.977	0
76	BLA-NAcSh	30	PRE	Acquisition Zone	0	205.795	39	40	131.429	74.366	1
78	BLA-NAcSh	30	PRE	Acquisition Zone	0	198.646	66	66	179.461	19.185	0
17	BLA-NAcSh	30	PRE	Reversal Zone	0	266.627	50	51	190.867	75.76	1
18	BLA-NAcSh	30	PRE	Reversal Zone	0	289.794	30	35	155.893	133.901	5
23	BLA-NAcSh	30	PRE	Reversal Zone	0	325.692	32	37	164.923	160.769	5
33	BLA-NAcSh	30	PRE	Reversal Zone	0	174.515	29	29	109.246	65.269	0
37	BLA-NAcSh	30	PRE	Reversal Zone	0	260.425	42	43	163.839	96.586	1
44	BLA-NAcSh	30	PRE	Reversal Zone	0	138.117	39	40	109.371	28.746	1
63	BLA-NAcSh	30	PRE	Reversal Zone	0	189.046	42	43	135.297	53.749	1
70	BLA-NAcSh	30	PRE	Reversal Zone	0	261.929	37	38	147.34	114.589	1
74	BLA-NAcSh	30	PRE	Reversal Zone	0	254.524	51	52	173.926	80.598	1
76	BLA-NAcSh	30	PRE	Reversal Zone	0	321.227	52	53	190.776	130.451	1
78	BLA-NAcSh	30	PRE	Reversal Zone	0	238.16	72	72	194.214	43.946	0
17	BLA-NAcSh	30	Acquisition	Other Zone 1	0	298.311	38	42	155.626	142.685	4
18	BLA-NAcSh	30	Acquisition	Other Zone 1	0	680.035	29	47	225.319	454.716	18
23	BLA-NAcSh	30	Acquisition	Other Zone 1	0	266.266	31	34	133	133.266	3
33	BLA-NAcSh	30	Acquisition	Other Zone 1	0	176.191	24	25	106.189	70.002	1
37	BLA-NAcSh	30	Acquisition	Other Zone 1	0	280.561	24	27	120.078	160.483	3
44	BLA-NAcSh	30	Acquisition	Other Zone 1	0	941.305	27	61	298.692	642.613	34
63	BLA-NAcSh	30	Acquisition	Other Zone 1	0	470.106	52	63	246.115	223.991	11
70	BLA-NAcSh	30	Acquisition	Other Zone 1	0	221.712	17	22	99.236	122.476	5
74	BLA-NAcSh	30	Acquisition	Other Zone 1	0	296	27	33	141.171	154.829	6
76	BLA-NAcSh	30	Acquisition	Other Zone 1	0	72.216	10	11	39.899	32.317	1
78	BLA-NAcSh	30	Acquisition	Other Zone 1	0	63.297	10	10	45.367	17.93	0
17	BLA-NAcSh	30	Acquisition	Other Zone 2	0	562.277	44	55	252.103	310.174	11
18	BLA-NAcSh	30	Acquisition	Other Zone 2	0	158.328	18	20	88.968	69.36	2
23	BLA-NAcSh	30	Acquisition	Other Zone 2	0	572.958	27	44	206.959	365.999	17
33	BLA-NAcSh	30	Acquisition	Other Zone 2	0	981.05	27	63	314.041	667.009	36
37	BLA-NAcSh	30	Acquisition	Other Zone 2	0	530.296	30	47	219.353	310.943	17
44	BLA-NAcSh	30	Acquisition	Other Zone 2	0	268.19	24	30	129.457	138.733	6
63	BLA-NAcSh	30	Acquisition	Other Zone 2	0	221.924	37	38	134.805	87.119	1
70	BLA-NAcSh	30	Acquisition	Other Zone 2	0	244.68	21	26	112.428	132.252	5
74	BLA-NAcSh	30	Acquisition	Other Zone 2	0	175.621	33	34	118.888	56.733	1
76	BLA-NAcSh	30	Acquisition	Other Zone 2	0	65.465	8	9	36.767	28.698	1
78	BLA-NAcSh	30	Acquisition	Other Zone 2	0	52.404	9	9	36.647	15.757	0
17	BLA-NAcSh	30	Acquisition	Acquisition Zone	1	235.497	39	40	154.86	80.637	1
18	BLA-NAcSh	30	Acquisition	Acquisition Zone	1	470.31	25	40	172.5	297.81	15
23	BLA-NAcSh	30	Acquisition	Acquisition Zone	1	307.35	29	32	147.556	159.794	3
33	BLA-NAcSh	30	Acquisition	Acquisition Zone	1	226.385	26	29	115.891	110.494	3
37	BLA-NAcSh	30	Acquisition	Acquisition Zone	1	347.335	18	27	124.995	222.34	9
44	BLA-NAcSh	30	Acquisition	Acquisition Zone	1	289.073	25	26	120.015	169.058	1
63	BLA-NAcSh	30	Acquisition	Acquisition Zone	1	285.806	53	56	191.665	94.141	3
70	BLA-NAcSh	30	Acquisition	Acquisition Zone	1	323.044	32	39	146.622	176.422	7
74	BLA-NAcSh	30	Acquisition	Acquisition Zone	1	727.588	64	69	309.935	417.653	5
76	BLA-NAcSh	30	Acquisition	Acquisition Zone	1	1434.97	18	79	386.408	1048.56	61
78	BLA-NAcSh	30	Acquisition	Acquisition Zone	1	1396.7	16	76	380	1016.7	60
17	BLA-NAcSh	30	Acquisition	Reversal Zone	0	174.965	33	34	121.286	53.679	1
18	BLA-NAcSh	30	Acquisition	Reversal Zone	0	133.232	15	15	69.006	64.226	0
23	BLA-NAcSh	30	Acquisition	Reversal Zone	0	403.046	23	33	145.114	257.932	10
33	BLA-NAcSh	30	Acquisition	Reversal Zone	0	226.745	20	24	99.62	127.125	4
37	BLA-NAcSh	30	Acquisition	Reversal Zone	0	347.203	33	40	177.745	169.458	7
44	BLA-NAcSh	30	Acquisition	Reversal Zone	0	188.631	18	19	85.963	102.668	1
63	BLA-NAcSh	30	Acquisition	Reversal Zone	0	143.09	32	32	109.921	33.169	0
70	BLA-NAcSh	30	Acquisition	Reversal Zone	0	549.004	28	45	213.293	335.711	17
74	BLA-NAcSh	30	Acquisition	Reversal Zone	0	164.578	40	40	120.214	44.364	0
76	BLA-NAcSh	30	Acquisition	Reversal Zone	0	104.15	12	13	58.181	45.969	1
78	BLA-NAcSh	30	Acquisition	Reversal Zone	0	182.211	15	18	78.713	103.498	3
17	BLA-NAcSh	30	REV	Other Zone 1	0	310.906	33	37	155.858	155.048	4
18	BLA-NAcSh	30	REV	Other Zone 1	0	545.348	17	37	172.146	373.202	20
23	BLA-NAcSh	30	REV	Other Zone 1	0	139.985	27	27	91.512	48.473	0
33	BLA-NAcSh	30	REV	Other Zone 1	0	122.678	16	17	62.886	59.792	1
37	BLA-NAcSh	30	REV	Other Zone 1	0	158.983	17	18	75.839	83.144	1
44	BLA-NAcSh	30	REV	Other Zone 1	0	1023.51	22	64	311.918	711.588	42
63	BLA-NAcSh	30	REV	Other Zone 1	0	602.808	40	56	233.196	369.612	16
70	BLA-NAcSh	30	REV	Other Zone 1	0	338.808	18	28	133.325	205.483	10
74	BLA-NAcSh	30	REV	Other Zone 1	0	223.257	85	86	187.328	35.929	1
76	BLA-NAcSh	30	REV	Other Zone 1	0	20.185	9	9	20.185	0	0
78	BLA-NAcSh	30	REV	Other Zone 1	0	17.653	4	4	12.917	4.736	0
17	BLA-NAcSh	30	REV	Other Zone 2	0	706.011	33	53	248.335	457.676	20
18	BLA-NAcSh	30	REV	Other Zone 2	0	344.407	15	27	122.945	221.462	12
23	BLA-NAcSh	30	REV	Other Zone 2	0	385.696	43	49	199.009	186.687	6
33	BLA-NAcSh	30	REV	Other Zone 2	0	1344.74	17	79	377.652	967.085	62
37	BLA-NAcSh	30	REV	Other Zone 2	0	523.893	21	39	178.573	345.32	18
44	BLA-NAcSh	30	REV	Other Zone 2	0	178.297	19	22	88.675	89.622	3
63	BLA-NAcSh	30	REV	Other Zone 2	0	155.658	20	22	71.951	83.707	2
70	BLA-NAcSh	30	REV	Other Zone 2	0	552.522	30	46	206.924	345.598	16
74	BLA-NAcSh	30	REV	Other Zone 2	0	142.517	56	56	127.039	15.478	0
76	BLA-NAcSh	30	REV	Other Zone 2	0	45.792	12	12	31.581	14.211	0
78	BLA-NAcSh	30	REV	Other Zone 2	0	18.986	6	6	16.619	2.367	0
17	BLA-NAcSh	30	REV	Acquisition Zone	0	203.188	31	32	122.142	81.046	1
18	BLA-NAcSh	30	REV	Acquisition Zone	0	93.532	12	13	54.054	39.478	1
23	BLA-NAcSh	30	REV	Acquisition Zone	0	211.585	31	33	123.24	88.345	2
33	BLA-NAcSh	30	REV	Acquisition Zone	0	103.246	12	14	56.028	47.218	2
37	BLA-NAcSh	30	REV	Acquisition Zone	0	129.327	16	17	76.529	52.798	1
44	BLA-NAcSh	30	REV	Acquisition Zone	0	184.206	14	18	86.04	98.166	4
63	BLA-NAcSh	30	REV	Acquisition Zone	0	284.272	32	37	146.74	137.532	5
70	BLA-NAcSh	30	REV	Acquisition Zone	0	101.948	14	15	55.647	46.301	1
74	BLA-NAcSh	30	REV	Acquisition Zone	0	152.049	61	61	136.18	15.869	0
76	BLA-NAcSh	30	REV	Acquisition Zone	0	287.393	16	25	106.641	180.752	9
78	BLA-NAcSh	30	REV	Acquisition Zone	0	16.424	3	3	12.71	3.714	0
17	BLA-NAcSh	30	REV	Reversal Zone	1	245.223	34	37	138.164	107.059	3
18	BLA-NAcSh	30	REV	Reversal Zone	1	176.198	14	17	79.979	96.219	3
23	BLA-NAcSh	30	REV	Reversal Zone	1	728.649	59	69	303.854	424.795	10
33	BLA-NAcSh	30	REV	Reversal Zone	1	131.563	16	17	65.136	66.427	1
37	BLA-NAcSh	30	REV	Reversal Zone	1	775.393	26	54	261.36	514.033	28
44	BLA-NAcSh	30	REV	Reversal Zone	1	272.109	16	22	108.113	163.996	6
63	BLA-NAcSh	30	REV	Reversal Zone	1	162.58	25	27	94.187	68.393	2
70	BLA-NAcSh	30	REV	Reversal Zone	1	333.656	22	30	138.721	194.935	8
74	BLA-NAcSh	30	REV	Reversal Zone	1	863.071	##	##	452.998	410.073	3
76	BLA-NAcSh	30	REV	Reversal Zone	1	1329.92	21	74	363.335	966.581	53
78	BLA-NAcSh	30	REV	Reversal Zone	1	1725.86	6	88	440	1285.86	82
4	PVT-NAcSh	10	PRE	Other Zone 1	0	533.413	40	53	227.376	306.037	13
80	PVT-NAcSh	10	PRE	Other Zone 1	0	176.066	36	36	110.281	65.785	0
82	PVT-NAcSh	10	PRE	Other Zone 1	0	200.902	38	38	130.911	69.991	0
84	PVT-NAcSh	10	PRE	Other Zone 1	0	436.262	85	87	279.702	156.56	2
90	PVT-NAcSh	10	PRE	Other Zone 1	0	371.655	46	49	214.261	157.394	3
92	PVT-NAcSh	10	PRE	Other Zone 1	0	244.744	46	46	155.211	89.533	0
4	PVT-NAcSh	10	PRE	Other Zone 2	0	171.752	41	42	120.786	50.966	1
80	PVT-NAcSh	10	PRE	Other Zone 2	0	356.056	49	53	191.19	164.866	4
82	PVT-NAcSh	10	PRE	Other Zone 2	0	346.918	44	50	176.806	170.112	6
84	PVT-NAcSh	10	PRE	Other Zone 2	0	230.291	59	59	182.962	47.329	0
90	PVT-NAcSh	10	PRE	Other Zone 2	0	230.901	37	38	143.73	87.171	1
92	PVT-NAcSh	10	PRE	Other Zone 2	0	519.798	49	60	224.727	295.071	11
4	PVT-NAcSh	10	PRE	Acquisition Zone	0	269.939	33	37	138.017	131.922	4
80	PVT-NAcSh	10	PRE	Acquisition Zone	0	181.793	34	35	112.165	69.628	1
82	PVT-NAcSh	10	PRE	Acquisition Zone	0	339.358	41	49	162.313	177.045	8
84	PVT-NAcSh	10	PRE	Acquisition Zone	0	332.766	47	53	196.047	136.719	6
90	PVT-NAcSh	10	PRE	Acquisition Zone	0	239.989	46	46	166.5	73.489	0
92	PVT-NAcSh	10	PRE	Acquisition Zone	0	328.553	52	55	208.544	120.009	3
4	PVT-NAcSh	10	PRE	Reversal Zone	0	260.071	27	29	115.739	144.332	2
80	PVT-NAcSh	10	PRE	Reversal Zone	0	352.936	46	51	175.511	177.425	5
82	PVT-NAcSh	10	PRE	Reversal Zone	0	262.63	27	30	132.261	130.369	3
84	PVT-NAcSh	10	PRE	Reversal Zone	0	251.306	62	62	206.004	45.302	0
90	PVT-NAcSh	10	PRE	Reversal Zone	0	265.545	48	52	148.924	116.621	4
92	PVT-NAcSh	10	PRE	Reversal Zone	0	356.554	58	60	206.034	150.52	2
4	PVT-NAcSh	10	Acquisition	Other Zone 1	0	223.226	13	18	80.931	142.295	5
80	PVT-NAcSh	10	Acquisition	Other Zone 1	0	210.162	27	29	112.005	98.157	2
82	PVT-NAcSh	10	Acquisition	Other Zone 1	0	411.682	29	40	173.846	237.836	11
84	PVT-NAcSh	10	Acquisition	Other Zone 1	0	268.266	70	72	206.841	61.425	2
90	PVT-NAcSh	10	Acquisition	Other Zone 1	0	201.819	43	44	142.913	58.906	1
92	PVT-NAcSh	10	Acquisition	Other Zone 1	0	249.272	31	32	136.898	112.374	1
4	PVT-NAcSh	10	Acquisition	Other Zone 2	0	187.672	19	21	79.249	108.423	2
80	PVT-NAcSh	10	Acquisition	Other Zone 2	0	239.722	37	39	146.822	92.9	2
82	PVT-NAcSh	10	Acquisition	Other Zone 2	0	242.558	25	27	115.847	126.711	2
84	PVT-NAcSh	10	Acquisition	Other Zone 2	0	373.117	57	62	235.517	137.6	5
90	PVT-NAcSh	10	Acquisition	Other Zone 2	0	244.681	33	36	141.014	103.667	3
92	PVT-NAcSh	10	Acquisition	Other Zone 2	0	405.531	35	44	184.407	221.124	9
4	PVT-NAcSh	10	Acquisition	Acquisition Zone	1	405.324	26	37	150.468	254.856	11
80	PVT-NAcSh	10	Acquisition	Acquisition Zone	1	214.102	36	37	119.005	95.097	1
82	PVT-NAcSh	10	Acquisition	Acquisition Zone	1	223.495	29	33	114.759	108.736	4
84	PVT-NAcSh	10	Acquisition	Acquisition Zone	1	209.931	52	52	158.119	51.812	0
90	PVT-NAcSh	10	Acquisition	Acquisition Zone	1	225.652	32	33	136.423	89.229	1
92	PVT-NAcSh	10	Acquisition	Acquisition Zone	1	454.468	32	43	183.606	270.862	11
4	PVT-NAcSh	10	Acquisition	Reversal Zone	0	423.054	26	39	159.07	263.984	13
80	PVT-NAcSh	10	Acquisition	Reversal Zone	0	261.829	42	44	164.392	97.437	2
82	PVT-NAcSh	10	Acquisition	Reversal Zone	0	308.724	24	32	125.997	182.727	8
84	PVT-NAcSh	10	Acquisition	Reversal Zone	0	354.924	77	78	251.134	103.79	1
90	PVT-NAcSh	10	Acquisition	Reversal Zone	0	318.221	38	41	156.494	161.727	3
92	PVT-NAcSh	10	Acquisition	Reversal Zone	0	316.355	30	37	147.754	168.601	7
4	PVT-NAcSh	10	REV	Other Zone 1	0	151.636	13	14	62.561	89.075	1
80	PVT-NAcSh	10	REV	Other Zone 1	0	203.822	31	35	100.494	103.328	4
82	PVT-NAcSh	10	REV	Other Zone 1	0	322.813	26	33	137.755	185.058	7
84	PVT-NAcSh	10	REV	Other Zone 1	0	283.721	48	50	173.443	110.278	2
90	PVT-NAcSh	10	REV	Other Zone 1	0	196.206	24	26	103.535	92.671	2
92	PVT-NAcSh	10	REV	Other Zone 1	0	1024.52	18	62	297.931	726.587	44
4	PVT-NAcSh	10	REV	Other Zone 2	0	375.803	23	34	137.381	238.422	11
80	PVT-NAcSh	10	REV	Other Zone 2	0	160.074	33	35	111.417	48.657	2
82	PVT-NAcSh	10	REV	Other Zone 2	0	153.941	23	23	80.911	73.03	0
84	PVT-NAcSh	10	REV	Other Zone 2	0	155.54	34	35	118.521	37.019	1
90	PVT-NAcSh	10	REV	Other Zone 2	0	138.167	25	26	89.773	48.394	1
92	PVT-NAcSh	10	REV	Other Zone 2	0	210.861	19	21	87.959	122.902	2
4	PVT-NAcSh	10	REV	Acquisition Zone	0	465.468	20	36	149.378	316.09	16
80	PVT-NAcSh	10	REV	Acquisition Zone	0	236.227	43	45	151.428	84.799	2
82	PVT-NAcSh	10	REV	Acquisition Zone	0	410.786	23	33	162.815	247.971	10
84	PVT-NAcSh	10	REV	Acquisition Zone	0	464.004	35	46	203.802	260.202	11
90	PVT-NAcSh	10	REV	Acquisition Zone	0	305.098	36	40	160.985	144.113	4
92	PVT-NAcSh	10	REV	Acquisition Zone	0	165.65	13	15	70.824	94.826	2
4	PVT-NAcSh	10	REV	Reversal Zone	1	163.338	22	23	67.362	95.976	1
80	PVT-NAcSh	10	REV	Reversal Zone	1	281.467	49	51	174.441	107.026	2
82	PVT-NAcSh	10	REV	Reversal Zone	1	356.657	27	36	131.366	225.291	9
84	PVT-NAcSh	10	REV	Reversal Zone	1	334.408	45	49	175.597	158.811	4
90	PVT-NAcSh	10	REV	Reversal Zone	1	390.754	31	41	164.341	226.413	10
92	PVT-NAcSh	10	REV	Reversal Zone	1	100.884	13	14	61.029	39.855	1
1	PVT-NAcSh	20	PRE	Other Zone 1	0	356.368	54	57	211.714	144.654	3
3	PVT-NAcSh	20	PRE	Other Zone 1	0	383.045	48	51	215.794	167.251	3
86	PVT-NAcSh	20	PRE	Other Zone 1	0	324.3	56	58	198.955	125.345	2
87	PVT-NAcSh	20	PRE	Other Zone 1	0	248.956	48	49	168.859	80.097	1
89	PVT-NAcSh	20	PRE	Other Zone 1	0	229.98	48	49	162.879	67.101	1
1	PVT-NAcSh	20	PRE	Other Zone 2	0	278.941	46	48	163.595	115.346	2
3	PVT-NAcSh	20	PRE	Other Zone 2	0	237.547	47	49	150.617	86.93	2
86	PVT-NAcSh	20	PRE	Other Zone 2	0	264.085	47	48	158.078	106.007	1
87	PVT-NAcSh	20	PRE	Other Zone 2	0	426.145	46	51	197.649	228.496	5
89	PVT-NAcSh	20	PRE	Other Zone 2	0	338.694	54	58	199.546	139.148	4
1	PVT-NAcSh	20	PRE	Acquisition Zone	0	258.284	35	37	161.509	96.775	2
3	PVT-NAcSh	20	PRE	Acquisition Zone	0	262.595	50	51	176.31	86.285	1
86	PVT-NAcSh	20	PRE	Acquisition Zone	0	286.416	58	60	184.556	101.86	2
87	PVT-NAcSh	20	PRE	Acquisition Zone	0	262.218	40	41	162.317	99.901	1
89	PVT-NAcSh	20	PRE	Acquisition Zone	0	315.33	54	57	209.564	105.766	3
1	PVT-NAcSh	20	PRE	Reversal Zone	0	265.697	37	42	139.902	125.795	5
3	PVT-NAcSh	20	PRE	Reversal Zone	0	377.307	48	55	200.975	176.332	7
86	PVT-NAcSh	20	PRE	Reversal Zone	0	303.728	51	51	194.149	109.579	0
87	PVT-NAcSh	20	PRE	Reversal Zone	0	348.571	52	54	213.56	135.011	2
89	PVT-NAcSh	20	PRE	Reversal Zone	0	265.515	50	51	174.796	90.719	1
1	PVT-NAcSh	20	Acquisition	Other Zone 1	0	304.542	45	47	160.288	144.254	2
3	PVT-NAcSh	20	Acquisition	Other Zone 1	0	299.464	55	56	190.805	108.659	1
86	PVT-NAcSh	20	Acquisition	Other Zone 1	0	229.266	39	40	145.179	84.087	1
87	PVT-NAcSh	20	Acquisition	Other Zone 1	0	248.895	31	35	129.311	119.584	4
89	PVT-NAcSh	20	Acquisition	Other Zone 1	0	183.089	35	35	126.325	56.764	0
1	PVT-NAcSh	20	Acquisition	Other Zone 2	0	187.074	42	42	131.178	55.896	0
3	PVT-NAcSh	20	Acquisition	Other Zone 2	0	298.473	51	53	183.305	115.168	2
86	PVT-NAcSh	20	Acquisition	Other Zone 2	0	398.149	46	52	198.842	199.307	6
87	PVT-NAcSh	20	Acquisition	Other Zone 2	0	252.879	21	25	103.732	149.147	4
89	PVT-NAcSh	20	Acquisition	Other Zone 2	0	233.792	36	37	156.347	77.445	1
1	PVT-NAcSh	20	Acquisition	Acquisition Zone	1	266.936	47	48	157.125	109.811	1
3	PVT-NAcSh	20	Acquisition	Acquisition Zone	1	136.149	42	43	105.781	30.368	1
86	PVT-NAcSh	20	Acquisition	Acquisition Zone	1	256.585	45	46	162.25	94.335	1
87	PVT-NAcSh	20	Acquisition	Acquisition Zone	1	561.632	31	48	193.814	367.818	17
89	PVT-NAcSh	20	Acquisition	Acquisition Zone	1	201.683	36	38	123.453	78.23	2
1	PVT-NAcSh	20	Acquisition	Reversal Zone	0	250.891	50	51	164.501	86.39	1
3	PVT-NAcSh	20	Acquisition	Reversal Zone	0	412.005	45	52	220.141	191.864	7
86	PVT-NAcSh	20	Acquisition	Reversal Zone	0	274.575	40	42	161.169	113.406	2
87	PVT-NAcSh	20	Acquisition	Reversal Zone	0	230.103	28	30	101.569	128.534	2
89	PVT-NAcSh	20	Acquisition	Reversal Zone	0	425.431	42	51	195.289	230.142	9
1	PVT-NAcSh	20	REV	Other Zone 1	0	147.526	23	25	84.627	62.899	2
3	PVT-NAcSh	20	REV	Other Zone 1	0	431.094	47	55	209.125	221.969	8
86	PVT-NAcSh	20	REV	Other Zone 1	0	240.542	47	49	157.167	83.375	2
87	PVT-NAcSh	20	REV	Other Zone 1	0	48.97	11	11	35.454	13.516	0
89	PVT-NAcSh	20	REV	Other Zone 1	0	148.258	17	20	81.129	67.129	3
1	PVT-NAcSh	20	REV	Other Zone 2	0	147.248	16	17	71.539	75.709	1
3	PVT-NAcSh	20	REV	Other Zone 2	0	251.596	42	46	153.793	97.803	4
86	PVT-NAcSh	20	REV	Other Zone 2	0	349.902	41	46	165.687	184.215	5
87	PVT-NAcSh	20	REV	Other Zone 2	0	1119.64	13	64	310.641	808.995	51
89	PVT-NAcSh	20	REV	Other Zone 2	0	91.659	22	22	79.939	11.72	0
1	PVT-NAcSh	20	REV	Acquisition Zone	0	590.493	23	43	202.708	387.785	20
3	PVT-NAcSh	20	REV	Acquisition Zone	0	211.255	47	48	145.656	65.599	1
86	PVT-NAcSh	20	REV	Acquisition Zone	0	334.914	36	45	138.701	196.213	9
87	PVT-NAcSh	20	REV	Acquisition Zone	0	283.104	10	19	88.595	194.509	9
89	PVT-NAcSh	20	REV	Acquisition Zone	0	172.942	30	32	99.768	73.174	2
1	PVT-NAcSh	20	REV	Reversal Zone	1	541.221	19	38	181.743	359.478	19
3	PVT-NAcSh	20	REV	Reversal Zone	1	102.436	36	36	92.135	10.301	0
86	PVT-NAcSh	20	REV	Reversal Zone	1	228.443	50	51	157.695	70.748	1
87	PVT-NAcSh	20	REV	Reversal Zone	1	155.344	12	17	71.839	83.505	5
89	PVT-NAcSh	20	REV	Reversal Zone	1	338.247	36	46	162.514	175.733	10
2	PVT-NAcSh	30	PRE	Other Zone 1	0	166.038	37	37	123.743	42.295	0
81	PVT-NAcSh	30	PRE	Other Zone 1	0	238.372	44	46	137.275	101.097	2
83	PVT-NAcSh	30	PRE	Other Zone 1	0	160.984	42	42	133.591	27.393	0
85	PVT-NAcSh	30	PRE	Other Zone 1	0	969.331	21	62	286.835	682.496	41
88	PVT-NAcSh	30	PRE	Other Zone 1	0	356.266	45	51	200.234	156.032	6
91	PVT-NAcSh	30	PRE	Other Zone 1	0	179.516	35	35	130.479	49.037	0
2	PVT-NAcSh	30	PRE	Other Zone 2	0	403.873	62	66	232.315	171.558	4
81	PVT-NAcSh	30	PRE	Other Zone 2	0	328.082	43	47	185.01	143.072	4
83	PVT-NAcSh	30	PRE	Other Zone 2	0	330.481	60	62	230.105	100.376	2
85	PVT-NAcSh	30	PRE	Other Zone 2	0	111.994	14	16	61.472	50.522	2
88	PVT-NAcSh	30	PRE	Other Zone 2	0	175.148	36	36	128.7	46.448	0
91	PVT-NAcSh	30	PRE	Other Zone 2	0	409.29	49	57	210.431	198.859	8
2	PVT-NAcSh	30	PRE	Acquisition Zone	0	213.08	46	46	157.515	55.565	0
81	PVT-NAcSh	30	PRE	Acquisition Zone	0	244.353	36	39	144.485	99.868	3
83	PVT-NAcSh	30	PRE	Acquisition Zone	0	275.272	48	51	161.785	113.487	3
85	PVT-NAcSh	30	PRE	Acquisition Zone	0	273.635	26	31	120.417	153.218	5
88	PVT-NAcSh	30	PRE	Acquisition Zone	0	288.847	42	45	171.048	117.799	3
91	PVT-NAcSh	30	PRE	Acquisition Zone	0	396.47	56	60	249.097	147.373	4
2	PVT-NAcSh	30	PRE	Reversal Zone	0	381.481	44	50	198.87	182.611	6
81	PVT-NAcSh	30	PRE	Reversal Zone	0	268.227	50	53	181.616	86.611	3
83	PVT-NAcSh	30	PRE	Reversal Zone	0	274.75	61	63	174.927	99.823	2
85	PVT-NAcSh	30	PRE	Reversal Zone	0	149.044	19	21	81.193	67.851	2
88	PVT-NAcSh	30	PRE	Reversal Zone	0	303.086	52	53	189.551	113.535	1
91	PVT-NAcSh	30	PRE	Reversal Zone	0	302.45	44	48	173.932	128.518	4
2	PVT-NAcSh	30	Acquisition	Other Zone 1	0	208.457	25	27	107.533	100.924	2
81	PVT-NAcSh	30	Acquisition	Other Zone 1	0	162.23	30	31	103.646	58.584	1
83	PVT-NAcSh	30	Acquisition	Other Zone 1	0	123.233	27	28	93.848	29.385	1
85	PVT-NAcSh	30	Acquisition	Other Zone 1	0	463.662	25	37	173.595	290.067	12
88	PVT-NAcSh	30	Acquisition	Other Zone 1	0	435.362	57	62	238.668	196.694	5
91	PVT-NAcSh	30	Acquisition	Other Zone 1	0	318.868	51	52	193.406	125.462	1
2	PVT-NAcSh	30	Acquisition	Other Zone 2	0	365.737	31	40	151.632	214.105	9
81	PVT-NAcSh	30	Acquisition	Other Zone 2	0	497.742	42	52	210.045	287.697	10
83	PVT-NAcSh	30	Acquisition	Other Zone 2	0	569.337	47	60	221.761	347.576	13
85	PVT-NAcSh	30	Acquisition	Other Zone 2	0	283.632	30	35	142.28	141.352	5
88	PVT-NAcSh	30	Acquisition	Other Zone 2	0	300.448	41	43	177.19	123.258	2
91	PVT-NAcSh	30	Acquisition	Other Zone 2	0	435.928	45	55	216.828	219.1	10
2	PVT-NAcSh	30	Acquisition	Acquisition Zone	1	226.176	27	31	108.783	117.393	4
81	PVT-NAcSh	30	Acquisition	Acquisition Zone	1	116.891	23	24	83.242	33.649	1
83	PVT-NAcSh	30	Acquisition	Acquisition Zone	1	129.413	34	34	102.965	26.448	0
85	PVT-NAcSh	30	Acquisition	Acquisition Zone	1	217.421	19	26	97.637	119.784	7
88	PVT-NAcSh	30	Acquisition	Acquisition Zone	1	117.055	34	34	100.338	16.717	0
91	PVT-NAcSh	30	Acquisition	Acquisition Zone	1	104.017	37	37	101.537	2.48	0
2	PVT-NAcSh	30	Acquisition	Reversal Zone	0	359.834	26	34	138.936	220.898	8
81	PVT-NAcSh	30	Acquisition	Reversal Zone	0	391.375	29	38	161.89	229.485	9
83	PVT-NAcSh	30	Acquisition	Reversal Zone	0	306.823	42	47	181.716	125.107	5
85	PVT-NAcSh	30	Acquisition	Reversal Zone	0	175.866	17	20	90.512	85.354	3
88	PVT-NAcSh	30	Acquisition	Reversal Zone	0	182.596	47	48	125.648	56.948	1
91	PVT-NAcSh	30	Acquisition	Reversal Zone	0	362.533	44	49	200.622	161.911	5
2	PVT-NAcSh	30	REV	Other Zone 1	0	303.963	28	31	140.825	163.138	3
81	PVT-NAcSh	30	REV	Other Zone 1	0	318.804	38	43	157.69	161.114	5
83	PVT-NAcSh	30	REV	Other Zone 1	0	110.225	31	31	100.01	10.215	0
85	PVT-NAcSh	30	REV	Other Zone 1	0	170.928	17	19	84.361	86.567	2
88	PVT-NAcSh	30	REV	Other Zone 1	0	323.013	39	42	168.602	154.411	3
91	PVT-NAcSh	30	REV	Other Zone 1	0	219.641	44	45	145.174	74.467	1
2	PVT-NAcSh	30	REV	Other Zone 2	0	279.802	28	30	111.493	168.309	2
81	PVT-NAcSh	30	REV	Other Zone 2	0	655.172	41	62	259.633	395.539	21
83	PVT-NAcSh	30	REV	Other Zone 2	0	760.303	46	64	286.607	473.696	18
85	PVT-NAcSh	30	REV	Other Zone 2	0	279.036	28	33	137.37	141.666	5
88	PVT-NAcSh	30	REV	Other Zone 2	0	265.609	37	40	140.155	125.454	3
91	PVT-NAcSh	30	REV	Other Zone 2	0	418.163	33	45	171.988	246.175	12
2	PVT-NAcSh	30	REV	Acquisition Zone	0	479.645	30	46	191.716	287.929	16
81	PVT-NAcSh	30	REV	Acquisition Zone	0	170.59	31	31	112.204	58.386	0
83	PVT-NAcSh	30	REV	Acquisition Zone	0	82.316	28	28	74.177	8.139	0
85	PVT-NAcSh	30	REV	Acquisition Zone	0	312.037	30	36	140.618	171.419	6
88	PVT-NAcSh	30	REV	Acquisition Zone	0	413.938	51	55	219.599	194.339	4
91	PVT-NAcSh	30	REV	Acquisition Zone	0	215.569	38	40	129.296	86.273	2
2	PVT-NAcSh	30	REV	Reversal Zone	1	128.742	24	24	84.583	44.159	0
81	PVT-NAcSh	30	REV	Reversal Zone	1	149.433	36	37	117.423	32.01	1
83	PVT-NAcSh	30	REV	Reversal Zone	1	114.815	31	32	89.956	24.859	1
85	PVT-NAcSh	30	REV	Reversal Zone	1	48.166	16	16	44.252	3.914	0
88	PVT-NAcSh	30	REV	Reversal Zone	1	47.154	23	23	47.154	0	0
91	PVT-NAcSh	30	REV	Reversal Zone	1	229.47	43	45	159.802	69.668	2
93	eYFP Control	30	Baseline	Acquisition Zone	0	331	39	46	181.3	149.7	7
93	eYFP Control	30	Acquisition	Acquisition Zone	1	275.8	34	36	128.9	146.9	2
93	eYFP Control	30	Reversal	Acquisition Zone	0	127.9	27	28	91.2	36.7	1
93	eYFP Control	30	Baseline	Other Zone 1	0	256.4	46	46	155.4	101	0
93	eYFP Control	30	Acquisition	Other Zone 1	0	280.3	31	38	129.4	150.9	7
93	eYFP Control	30	Reversal	Other Zone 1	0	109.1	28	28	90.1	19	0
93	eYFP Control	30	Baseline	Other Zone 2	0	228.6	43	44	147.3	81.3	1
93	eYFP Control	30	Acquisition	Other Zone 2	0	546.9	42	53	217.4	329.5	11
93	eYFP Control	30	Reversal	Other Zone 2	0	669.5	48	61	267.5	402	13
93	eYFP Control	30	Baseline	Reversal Zone	0	248.8	46	47	178.9	69.9	1
93	eYFP Control	30	Acquisition	Reversal Zone	0	292.6	30	33	140.6	152	3
93	eYFP Control	30	Reversal	Reversal Zone	1	362.9	38	42	167.6	195.3	4
94	eYFP Control	30	Baseline	Acquisition Zone	0	313.6	48	51	169.3	144.3	3
94	eYFP Control	30	Acquisition	Acquisition Zone	1	486.4	56	61	231.7	254.7	5
94	eYFP Control	30	Reversal	Acquisition Zone	0	470.6	53	62	225.1	245.5	9
94	eYFP Control	30	Baseline	Other Zone 1	0	352.6	47	53	178.1	174.5	6
94	eYFP Control	30	Acquisition	Other Zone 1	0	204.1	40	41	112.5	91.6	1
94	eYFP Control	30	Reversal	Other Zone 1	0	336	43	49	172.3	163.7	6
94	eYFP Control	30	Baseline	Other Zone 2	0	169.8	31	33	108.9	60.9	2
94	eYFP Control	30	Acquisition	Other Zone 2	0	218.7	34	36	126.1	92.6	2
94	eYFP Control	30	Reversal	Other Zone 2	0	244.9	42	43	149.9	95	1
94	eYFP Control	30	Baseline	Reversal Zone	0	323.6	31	38	154.5	169.1	7
94	eYFP Control	30	Acquisition	Reversal Zone	0	295.8	35	39	144.2	151.6	4
94	eYFP Control	30	Reversal	Reversal Zone	1	167.3	33	34	107.7	59.6	1
95	eYFP Control	30	Baseline	Acquisition Zone	0	284.6	55	56	183.3	101.3	1
95	eYFP Control	30	Acquisition	Acquisition Zone	1	109.8	27	27	95	14.8	0
95	eYFP Control	30	Reversal	Acquisition Zone	0	252.1	55	56	175.3	76.8	1
95	eYFP Control	30	Baseline	Other Zone 1	0	302.4	42	46	164.9	137.5	4
95	eYFP Control	30	Acquisition	Other Zone 1	0	77.2	19	19	64.4	12.8	0
95	eYFP Control	30	Reversal	Other Zone 1	0	132.6	25	26	88	44.6	1
95	eYFP Control	30	Baseline	Other Zone 2	0	229.4	43	46	147.3	82.1	3
95	eYFP Control	30	Acquisition	Other Zone 2	0	550.5	50	60	251.1	299.4	10
95	eYFP Control	30	Reversal	Other Zone 2	0	495.1	50	57	238.6	256.5	7
95	eYFP Control	30	Baseline	Reversal Zone	0	256.2	64	65	177.5	78.7	1
95	eYFP Control	30	Acquisition	Reversal Zone	0	371.2	51	56	195.6	175.6	5
95	eYFP Control	30	Reversal	Reversal Zone	1	327.7	59	62	209.8	117.9	3
96	eYFP Control	30	Baseline	Acquisition Zone	0	289.4	52	56	167.5	121.9	4
96	eYFP Control	30	Acquisition	Acquisition Zone	1	323.9	47	49	169.6	154.3	2
96	eYFP Control	30	Reversal	Acquisition Zone	0	399.5	38	46	179.5	220	8
96	eYFP Control	30	Baseline	Other Zone 1	0	179	40	41	127.6	51.4	1
96	eYFP Control	30	Acquisition	Other Zone 1	0	254	38	39	142.4	111.6	1
96	eYFP Control	30	Reversal	Other Zone 1	0	307.9	39	42	163.2	144.7	3
96	eYFP Control	30	Baseline	Other Zone 2	0	393	49	53	209.6	183.4	4
96	eYFP Control	30	Acquisition	Other Zone 2	0	219.4	47	48	158.5	60.9	1
96	eYFP Control	30	Reversal	Other Zone 2	0	276.6	42	43	166.1	110.5	1
96	eYFP Control	30	Baseline	Reversal Zone	0	300.3	42	46	160.8	139.5	4
96	eYFP Control	30	Acquisition	Reversal Zone	0	169.9	34	36	111.5	58.4	2
96	eYFP Control	30	Reversal	Reversal Zone	1	129.6	26	26	93.6	36	0
97	eYFP Control	30	Baseline	Acquisition Zone	0	295.9	41	43	167	128.9	2
97	eYFP Control	30	Acquisition	Acquisition Zone	1	327.2	22	30	131.8	195.4	8
97	eYFP Control	30	Reversal	Acquisition Zone	0	394.2	32	37	165.7	228.5	5
97	eYFP Control	30	Baseline	Other Zone 1	0	373.6	45	52	175.6	198	7
97	eYFP Control	30	Acquisition	Other Zone 1	0	611.2	43	58	233.7	377.5	15
97	eYFP Control	30	Reversal	Other Zone 1	0	332.9	34	41	154.9	178	7
97	eYFP Control	30	Baseline	Other Zone 2	0	225.6	40	44	128.3	97.3	4
97	eYFP Control	30	Acquisition	Other Zone 2	0	200.8	24	25	96.3	104.5	1
97	eYFP Control	30	Reversal	Other Zone 2	0	258.9	30	32	144.1	114.8	2
97	eYFP Control	30	Baseline	Reversal Zone	0	235.7	29	33	120	115.7	4
97	eYFP Control	30	Acquisition	Reversal Zone	0	247	19	26	103.1	143.9	7
97	eYFP Control	30	Reversal	Reversal Zone	1	407.1	27	38	160.3	246.8	11
98	eYFP Control	30	Baseline	Acquisition Zone	0	360	74	74	251.2	108.8	0
98	eYFP Control	30	Acquisition	Acquisition Zone	1	305.6	54	55	196.2	109.4	1
98	eYFP Control	30	Reversal	Acquisition Zone	0	296.6	53	56	185.8	110.8	3
98	eYFP Control	30	Baseline	Other Zone 1	0	246.7	67	67	214.3	32.4	0
98	eYFP Control	30	Acquisition	Other Zone 1	0	284.7	61	61	199.8	84.9	0
98	eYFP Control	30	Reversal	Other Zone 1	0	390.1	60	64	235	155.1	4
98	eYFP Control	30	Baseline	Other Zone 2	0	303.1	60	63	207.3	95.8	3
98	eYFP Control	30	Acquisition	Other Zone 2	0	378.3	66	67	238.9	139.4	1
98	eYFP Control	30	Reversal	Other Zone 2	0	423.8	56	60	232.4	191.4	4
98	eYFP Control	30	Baseline	Reversal Zone	0	314.5	62	64	206.7	107.8	2
98	eYFP Control	30	Acquisition	Reversal Zone	0	217.4	51	52	145.5	71.9	1
98	eYFP Control	30	Reversal	Reversal Zone	1	95.7	39	39	84.2	11.5	0
99	eYFP Control	30	Baseline	Acquisition Zone	0	264.9	51	52	173.5	91.4	1
99	eYFP Control	30	Acquisition	Acquisition Zone	1	300.1	52	52	202	98.1	0
99	eYFP Control	30	Reversal	Acquisition Zone	0	260.7	41	44	145.8	114.9	3
99	eYFP Control	30	Baseline	Other Zone 1	0	331.7	48	51	205.1	126.6	3
99	eYFP Control	30	Acquisition	Other Zone 1	0	344.5	49	52	189.8	154.7	3
99	eYFP Control	30	Reversal	Other Zone 1	0	515.3	54	63	257.2	258.1	9
99	eYFP Control	30	Baseline	Other Zone 2	0	212.8	49	51	158.7	54.1	2
99	eYFP Control	30	Acquisition	Other Zone 2	0	221.6	37	41	124.5	97.1	4
99	eYFP Control	30	Reversal	Other Zone 2	0	164.6	40	40	129.3	35.3	0
99	eYFP Control	30	Baseline	Reversal Zone	0	327.2	52	56	190	137.2	4
99	eYFP Control	30	Acquisition	Reversal Zone	0	268.8	52	54	169.4	99.4	2
99	eYFP Control	30	Reversal	Reversal Zone	1	242.9	50	51	157.6	85.3	1
100	eYFP Control	30	Baseline	Acquisition Zone	0	333.4	63	66	220	113.4	3
100	eYFP Control	30	Acquisition	Acquisition Zone	1	326.6	56	60	180.5	146.1	4
100	eYFP Control	30	Reversal	Acquisition Zone	0	255.2	41	41	153.3	101.9	0
100	eYFP Control	30	Baseline	Other Zone 1	0	288.5	73	73	235.3	53.2	0
100	eYFP Control	30	Acquisition	Other Zone 1	0	244.4	46	47	156	88.4	1
100	eYFP Control	30	Reversal	Other Zone 1	0	311.2	55	56	180.1	131.1	1
100	eYFP Control	30	Baseline	Other Zone 2	0	266.4	68	68	217.7	48.7	0
100	eYFP Control	30	Acquisition	Other Zone 2	0	428	58	62	236.6	191.4	4
100	eYFP Control	30	Reversal	Other Zone 2	0	413.4	44	49	210.6	202.8	5
100	eYFP Control	30	Baseline	Reversal Zone	0	417.5	78	80	259.6	157.9	2
100	eYFP Control	30	Acquisition	Reversal Zone	0	300.6	49	50	192.2	108.4	1
100	eYFP Control	30	Reversal	Reversal Zone	1	268.9	47	48	165	103.9	1
101	eYFP Control	30	Baseline	Acquisition Zone	0	288.5	33	37	144.1	144.4	4
101	eYFP Control	30	Acquisition	Acquisition Zone	1	298.7	37	42	169.8	128.9	5
101	eYFP Control	30	Reversal	Acquisition Zone	0	280.9	47	51	164.9	116	4
101	eYFP Control	30	Baseline	Other Zone 1	0	387.4	43	49	187.2	200.2	6
101	eYFP Control	30	Acquisition	Other Zone 1	0	352.5	37	46	169.4	183.1	9
101	eYFP Control	30	Reversal	Other Zone 1	0	350.3	51	55	200.5	149.8	4
101	eYFP Control	30	Baseline	Other Zone 2	0	430.6	60	67	215.1	215.5	7
101	eYFP Control	30	Acquisition	Other Zone 2	0	350.6	65	65	208.7	141.9	0
101	eYFP Control	30	Reversal	Other Zone 2	0	272.6	63	65	178.2	94.4	2
101	eYFP Control	30	Baseline	Reversal Zone	0	208.1	37	38	122.8	85.3	1
101	eYFP Control	30	Acquisition	Reversal Zone	0	230.6	46	46	151.9	78.7	0
101	eYFP Control	30	Reversal	Reversal Zone	1	209.8	43	43	144.6	65.2	0
102	eYFP Control	30	Baseline	Acquisition Zone	0	233.7	35	36	132.1	101.6	1
102	eYFP Control	30	Acquisition	Acquisition Zone	1	261.3	36	38	152.2	109.1	2
102	eYFP Control	30	Reversal	Acquisition Zone	0	200.2	20	22	99.2	101	2
102	eYFP Control	30	Baseline	Other Zone 1	0	225.8	31	33	128.3	97.5	2
102	eYFP Control	30	Acquisition	Other Zone 1	0	457.6	35	45	200.5	257.1	10
102	eYFP Control	30	Reversal	Other Zone 1	0	357.7	22	31	124.6	233.1	9
102	eYFP Control	30	Baseline	Other Zone 2	0	456.7	36	48	204.6	252.1	12
102	eYFP Control	30	Acquisition	Other Zone 2	0	403.1	29	37	173.3	229.8	8
102	eYFP Control	30	Reversal	Other Zone 2	0	390.2	20	31	137.9	252.3	11
102	eYFP Control	30	Baseline	Reversal Zone	0	593.4	32	48	219.4	374	16
102	eYFP Control	30	Acquisition	Reversal Zone	0	304.3	26	28	134.3	170	2
102	eYFP Control	30	Reversal	Reversal Zone	1	535.7	20	39	182.9	352.8	19
103	eYFP Control	30	Baseline	Acquisition Zone	0	350.2	55	55	211.3	138.9	0
103	eYFP Control	30	Acquisition	Acquisition Zone	1	340.6	64	68	197	143.6	4
103	eYFP Control	30	Reversal	Acquisition Zone	0	402.5	57	62	225.7	176.8	5
103	eYFP Control	30	Baseline	Other Zone 1	0	372.3	56	60	203.1	169.2	4
103	eYFP Control	30	Acquisition	Other Zone 1	0	429.5	58	65	230.4	199.1	7
103	eYFP Control	30	Reversal	Other Zone 1	0	324.1	56	59	207.8	116.3	3
103	eYFP Control	30	Baseline	Other Zone 2	0	406.7	58	61	244	162.7	3
103	eYFP Control	30	Acquisition	Other Zone 2	0	293.3	60	60	204.9	88.4	0
103	eYFP Control	30	Reversal	Other Zone 2	0	315.8	62	62	203.9	111.9	0
103	eYFP Control	30	Baseline	Reversal Zone	0	227.7	45	46	166	61.7	1
103	eYFP Control	30	Acquisition	Reversal Zone	0	175.5	46	46	134.3	41.2	0
103	eYFP Control	30	Reversal	Reversal Zone	1	206.2	49	49	162.2	44	0
104	eYFP Control	30	Baseline	Acquisition Zone	0	362.5	65	69	206.9	155.6	4
104	eYFP Control	30	Acquisition	Acquisition Zone	1	296.9	48	49	173.6	123.3	1
104	eYFP Control	30	Reversal	Acquisition Zone	0	440.2	46	55	204	236.2	9
104	eYFP Control	30	Baseline	Other Zone 1	0	577.6	46	62	239.9	337.7	16
104	eYFP Control	30	Acquisition	Other Zone 1	0	404.6	35	42	183.1	221.5	7
104	eYFP Control	30	Reversal	Other Zone 1	0	426.1	33	38	167.3	258.8	5
104	eYFP Control	30	Baseline	Other Zone 2	0	184.2	23	24	95.1	89.1	1
104	eYFP Control	30	Acquisition	Other Zone 2	0	101.4	25	25	82	19.4	0
104	eYFP Control	30	Reversal	Other Zone 2	0	214.5	29	30	121	93.5	1
104	eYFP Control	30	Baseline	Reversal Zone	0	277.4	37	41	166.2	111.2	4
104	eYFP Control	30	Acquisition	Reversal Zone	0	412.6	46	53	202.6	210	7
104	eYFP Control	30	Reversal	Reversal Zone	1	221.1	33	34	128.9	92.2	1

## Sheet: Fig 3a
Source data for Fig. 3a
Mouse	Group	Freq (Hz)	Session	Distance (m)
2	ChR2 PVT-NAcSh	30	Pretest	87.064
2	ChR2 PVT-NAcSh	30	Acquisition	48.989
2	ChR2 PVT-NAcSh	30	Reversal	49.4
10	ChR2 mPFC-NAcSh	30	Pretest	77.614
10	ChR2 mPFC-NAcSh	30	Acquisition	57.921
10	ChR2 mPFC-NAcSh	30	Reversal	46.595
11	ChR2 mPFC-NAcSh	30	Pretest	59.514
11	ChR2 mPFC-NAcSh	30	Acquisition	160.692
11	ChR2 mPFC-NAcSh	30	Reversal	144.168
12	ChR2 mPFC-NAcSh	30	Pretest	64.15
12	ChR2 mPFC-NAcSh	30	Acquisition	36.994
12	ChR2 mPFC-NAcSh	30	Reversal	34.668
15	ChR2 mPFC-NAcSh	30	Pretest	67.93
15	ChR2 mPFC-NAcSh	30	Acquisition	53.527
15	ChR2 mPFC-NAcSh	30	Reversal	20.695
17	ChR2 BLA-NAcSh	30	Pretest	84.311
17	ChR2 BLA-NAcSh	30	Acquisition	64.684
17	ChR2 BLA-NAcSh	30	Reversal	55.694
18	ChR2 BLA-NAcSh	30	Pretest	56.333
18	ChR2 BLA-NAcSh	30	Acquisition	44.085
18	ChR2 BLA-NAcSh	30	Reversal	32.664
23	ChR2 BLA-NAcSh	30	Pretest	71.692
23	ChR2 BLA-NAcSh	30	Acquisition	53.504
23	ChR2 BLA-NAcSh	30	Reversal	44.256
26	ChR2 vHPC-NAcSh	30	Pretest	92.171
26	ChR2 vHPC-NAcSh	30	Acquisition	98.523
26	ChR2 vHPC-NAcSh	30	Reversal	95.379
27	ChR2 vHPC-NAcSh	30	Pretest	61.021
27	ChR2 vHPC-NAcSh	30	Acquisition	51.325
27	ChR2 vHPC-NAcSh	30	Reversal	43.993
28	ChR2 vHPC-NAcSh	30	Pretest	81.85
28	ChR2 vHPC-NAcSh	30	Acquisition	69.295
28	ChR2 vHPC-NAcSh	30	Reversal	35.092
30	ChR2 vHPC-NAcSh	30	Pretest	61.201
30	ChR2 vHPC-NAcSh	30	Acquisition	117.476
30	ChR2 vHPC-NAcSh	30	Reversal	53.715
33	ChR2 BLA-NAcSh	30	Pretest	52.163
33	ChR2 BLA-NAcSh	30	Acquisition	42.766
33	ChR2 BLA-NAcSh	30	Reversal	22.915
37	ChR2 BLA-NAcSh	30	Pretest	66.734
37	ChR2 BLA-NAcSh	30	Acquisition	51.762
37	ChR2 BLA-NAcSh	30	Reversal	35.927
44	ChR2 BLA-NAcSh	30	Pretest	77.73
44	ChR2 BLA-NAcSh	30	Acquisition	48.97
44	ChR2 BLA-NAcSh	30	Reversal	39.57
50	ChR2 vHPC-NAcSh	30	Pretest	61.983
50	ChR2 vHPC-NAcSh	30	Acquisition	35.872
50	ChR2 vHPC-NAcSh	30	Reversal	24.379
53	ChR2 mPFC-NAcSh	30	Pretest	84.359
53	ChR2 mPFC-NAcSh	30	Acquisition	111.079
53	ChR2 mPFC-NAcSh	30	Reversal	73.375
54	ChR2 vHPC-NAcSh	30	Pretest	66.386
54	ChR2 vHPC-NAcSh	30	Acquisition	76.666
54	ChR2 vHPC-NAcSh	30	Reversal	116.531
56	ChR2 vHPC-NAcSh	30	Pretest	66.594
56	ChR2 vHPC-NAcSh	30	Acquisition	142.063
56	ChR2 vHPC-NAcSh	30	Reversal	99.809
60	ChR2 mPFC-NAcSh	30	Pretest	85.058
60	ChR2 mPFC-NAcSh	30	Acquisition	184.144
60	ChR2 mPFC-NAcSh	30	Reversal	162.948
63	ChR2 BLA-NAcSh	30	Pretest	90.072
63	ChR2 BLA-NAcSh	30	Acquisition	74.954
63	ChR2 BLA-NAcSh	30	Reversal	49.794
67	ChR2 mPFC-NAcSh	30	Pretest	96.898
67	ChR2 mPFC-NAcSh	30	Acquisition	180.532
67	ChR2 mPFC-NAcSh	30	Reversal	186.075
70	ChR2 BLA-NAcSh	30	Pretest	67.361
70	ChR2 BLA-NAcSh	30	Acquisition	35.378
70	ChR2 BLA-NAcSh	30	Reversal	34.583
74	ChR2 BLA-NAcSh	30	Pretest	74.755
74	ChR2 BLA-NAcSh	30	Acquisition	70.816
74	ChR2 BLA-NAcSh	30	Reversal	140.528
76	ChR2 BLA-NAcSh	30	Pretest	67.671
76	ChR2 BLA-NAcSh	30	Acquisition	19.142
76	ChR2 BLA-NAcSh	30	Reversal	20.797
78	ChR2 BLA-NAcSh	30	Pretest	107.347
78	ChR2 BLA-NAcSh	30	Acquisition	21.832
78	ChR2 BLA-NAcSh	30	Reversal	7.24
81	ChR2 PVT-NAcSh	30	Pretest	69.874
81	ChR2 PVT-NAcSh	30	Acquisition	56.65
81	ChR2 PVT-NAcSh	30	Reversal	58.368
83	ChR2 PVT-NAcSh	30	Pretest	83.004
83	ChR2 PVT-NAcSh	30	Acquisition	58.021
83	ChR2 PVT-NAcSh	30	Reversal	60.727
85	ChR2 PVT-NAcSh	30	Pretest	32.549
85	ChR2 PVT-NAcSh	30	Acquisition	43.151
85	ChR2 PVT-NAcSh	30	Reversal	44.353
88	ChR2 PVT-NAcSh	30	Pretest	88.387
88	ChR2 PVT-NAcSh	30	Acquisition	80.77
88	ChR2 PVT-NAcSh	30	Reversal	67.397
91	ChR2 PVT-NAcSh	30	Pretest	88.927
91	ChR2 PVT-NAcSh	30	Acquisition	77.14
91	ChR2 PVT-NAcSh	30	Reversal	68.522
93	eYFP Control	30	Pretest	84.245
93	eYFP Control	30	Acquisition	54.91
93	eYFP Control	30	Reversal	58.578
94	eYFP Control	30	Pretest	66.935
94	eYFP Control	30	Acquisition	73.741
94	eYFP Control	30	Reversal	73.993
95	eYFP Control	30	Pretest	88.866
95	eYFP Control	30	Acquisition	63.427
95	eYFP Control	30	Reversal	78.455
96	eYFP Control	30	Pretest	73.634
96	eYFP Control	30	Acquisition	63.891
96	eYFP Control	30	Reversal	59.631
97	eYFP Control	30	Pretest	70.614
97	eYFP Control	30	Acquisition	45.415
97	eYFP Control	30	Reversal	60.332
98	eYFP Control	30	Pretest	107.333
98	eYFP Control	30	Acquisition	81.913
98	eYFP Control	30	Reversal	80.476
99	eYFP Control	30	Pretest	84.301
99	eYFP Control	30	Acquisition	83.731
99	eYFP Control	30	Reversal	87.046
100	eYFP Control	30	Pretest	121.893
100	eYFP Control	30	Acquisition	81.75
100	eYFP Control	30	Reversal	81.092
101	eYFP Control	30	Pretest	66.19
101	eYFP Control	30	Acquisition	72.888
101	eYFP Control	30	Reversal	82.817
102	eYFP Control	30	Pretest	60.462
102	eYFP Control	30	Acquisition	52.017
102	eYFP Control	30	Reversal	40.386
103	eYFP Control	30	Pretest	82.801
103	eYFP Control	30	Acquisition	82.3
103	eYFP Control	30	Reversal	92.968
104	eYFP Control	30	Pretest	71.756
104	eYFP Control	30	Acquisition	68.564
104	eYFP Control	30	Reversal	62.963

## Sheet: Fig 3b
Source data Fig. 3b
Mouse	Group	Epoch	Distance (m)
1	eYFP Control	OFF 1	10.278
2	eYFP Control	OFF 1	4.698
4	eYFP Control	OFF 1	5.805
5	eYFP Control	OFF 1	8.414
6	eYFP Control	OFF 1	10.236
7	eYFP Control	OFF 1	7.065
8	eYFP Control	OFF 1	9.661
9	eYFP Control	OFF 1	12.326
10	ChR2 mPFC-NAcSh	OFF 1	6.519
11	ChR2 mPFC-NAcSh	OFF 1	9.196
12	ChR2 mPFC-NAcSh	OFF 1	4.452
14	ChR2 BLA-NAcSh	OFF 1	10.775
15	ChR2 BLA-NAcSh	OFF 1	13.334
18	ChR2 vHPC-NAcSh	OFF 1	10.526
20	ChR2 mPFC-NAcSh	OFF 1	11.385
23	ChR2 PVT-NAcSh	OFF 1	10.432
25	eYFP Control	OFF 1	9.489
26	eYFP Control	OFF 1	4.184
27	eYFP Control	OFF 1	4.853
28	eYFP Control	OFF 1	5.491
29	ChR2 mPFC-NAcSh	OFF 1	8.497
30	ChR2 mPFC-NAcSh	OFF 1	9.25
31	ChR2 mPFC-NAcSh	OFF 1	8.79
32	ChR2 mPFC-NAcSh	OFF 1	7.237
33	ChR2 vHPC-NAcSh	OFF 1	8.024
34	ChR2 vHPC-NAcSh	OFF 1	5.922
35	ChR2 vHPC-NAcSh	OFF 1	7.139
36	ChR2 vHPC-NAcSh	OFF 1	5.097
37	ChR2 BLA-NAcSh	OFF 1	7.492
41	ChR2 PVT-NAcSh	OFF 1	7.845
45	ChR2 vHPC-NAcSh	OFF 1	10.35
40	ChR2 BLA-NAcSh	OFF 1	6.513
44	ChR2 PVT-NAcSh	OFF 1	10.545
1	eYFP Control	ON 1	8.712
2	eYFP Control	ON 1	6.107
4	eYFP Control	ON 1	9.946
5	eYFP Control	ON 1	5.778
6	eYFP Control	ON 1	6.632
7	eYFP Control	ON 1	6.166
8	eYFP Control	ON 1	10.275
9	eYFP Control	ON 1	6.061
10	ChR2 mPFC-NAcSh	ON 1	43.167
11	ChR2 mPFC-NAcSh	ON 1	21.349
12	ChR2 mPFC-NAcSh	ON 1	20.288
14	ChR2 BLA-NAcSh	ON 1	12.225
15	ChR2 BLA-NAcSh	ON 1	8.664
18	ChR2 vHPC-NAcSh	ON 1	9.248
20	ChR2 mPFC-NAcSh	ON 1	14.666
23	ChR2 PVT-NAcSh	ON 1	8.184
25	eYFP Control	ON 1	10.27
26	eYFP Control	ON 1	5.929
27	eYFP Control	ON 1	4.403
28	eYFP Control	ON 1	5.476
29	ChR2 mPFC-NAcSh	ON 1	8.878
30	ChR2 mPFC-NAcSh	ON 1	23.27
31	ChR2 mPFC-NAcSh	ON 1	13.681
32	ChR2 mPFC-NAcSh	ON 1	21.758
33	ChR2 vHPC-NAcSh	ON 1	9.325
34	ChR2 vHPC-NAcSh	ON 1	5.805
35	ChR2 vHPC-NAcSh	ON 1	12.847
36	ChR2 vHPC-NAcSh	ON 1	3.915
37	ChR2 BLA-NAcSh	ON 1	8.357
41	ChR2 PVT-NAcSh	ON 1	3.125
45	ChR2 vHPC-NAcSh	ON 1	9.989
40	ChR2 BLA-NAcSh	ON 1	6.69
44	ChR2 PVT-NAcSh	ON 1	11.541
1	eYFP Control	OFF 2	12.931
2	eYFP Control	OFF 2	5.831
4	eYFP Control	OFF 2	3.937
5	eYFP Control	OFF 2	7.869
6	eYFP Control	OFF 2	10.566
8	eYFP Control	OFF 2	9.306
9	eYFP Control	OFF 2	7.475
10	ChR2 mPFC-NAcSh	OFF 2	13.189
11	ChR2 mPFC-NAcSh	OFF 2	9.135
12	ChR2 mPFC-NAcSh	OFF 2	7.932
14	ChR2 BLA-NAcSh	OFF 2	10.784
15	ChR2 BLA-NAcSh	OFF 2	11.287
18	ChR2 vHPC-NAcSh	OFF 2	8.092
20	ChR2 mPFC-NAcSh	OFF 2	15.694
23	ChR2 PVT-NAcSh	OFF 2	6.256
25	eYFP Control	OFF 2	7.712
26	eYFP Control	OFF 2	6.382
27	eYFP Control	OFF 2	6.326
28	eYFP Control	OFF 2	4.559
29	ChR2 mPFC-NAcSh	OFF 2	8.372
30	ChR2 mPFC-NAcSh	OFF 2	11.916
31	ChR2 mPFC-NAcSh	OFF 2	12.435
32	ChR2 mPFC-NAcSh	OFF 2	15.833
33	ChR2 vHPC-NAcSh	OFF 2	11.925
34	ChR2 vHPC-NAcSh	OFF 2	7.029
35	ChR2 vHPC-NAcSh	OFF 2	13.798
36	ChR2 vHPC-NAcSh	OFF 2	5.164
37	ChR2 BLA-NAcSh	OFF 2	14.337
41	ChR2 PVT-NAcSh	OFF 2	7.115
45	ChR2 vHPC-NAcSh	OFF 2	7.901
40	ChR2 BLA-NAcSh	OFF 2	7.852
44	ChR2 PVT-NAcSh	OFF 2	3.261

## Sheet: Fig 3d
Source data for Fig. 3d
Mouse ID	Input	Freq	Session	Zone	Time Bin	# Abort Events
10	mPFC	30	acq	acq	0-1s	5
11	mPFC	30	acq	acq	0-1s	15
12	mPFC	30	acq	acq	0-1s	0
15	mPFC	30	acq	acq	0-1s	1
53	mPFC	30	acq	acq	0-1s	2
60	mPFC	30	acq	acq	0-1s	7
67	mPFC	30	acq	acq	0-1s	25
10	mPFC	30	acq	acq	1-2s	3
11	mPFC	30	acq	acq	1-2s	39
12	mPFC	30	acq	acq	1-2s	1
15	mPFC	30	acq	acq	1-2s	0
53	mPFC	30	acq	acq	1-2s	4
60	mPFC	30	acq	acq	1-2s	50
67	mPFC	30	acq	acq	1-2s	49
10	mPFC	30	acq	acq	2-3s	4
11	mPFC	30	acq	acq	2-3s	38
12	mPFC	30	acq	acq	2-3s	2
15	mPFC	30	acq	acq	2-3s	3
53	mPFC	30	acq	acq	2-3s	8
60	mPFC	30	acq	acq	2-3s	56
67	mPFC	30	acq	acq	2-3s	39
10	mPFC	30	acq	acq	3-4s	1
11	mPFC	30	acq	acq	3-4s	20
12	mPFC	30	acq	acq	3-4s	4
15	mPFC	30	acq	acq	3-4s	6
53	mPFC	30	acq	acq	3-4s	15
60	mPFC	30	acq	acq	3-4s	24
67	mPFC	30	acq	acq	3-4s	28
10	mPFC	30	acq	acq	4-5s	20
11	mPFC	30	acq	acq	4-5s	117
12	mPFC	30	acq	acq	4-5s	15
15	mPFC	30	acq	acq	4-5s	16
53	mPFC	30	acq	acq	4-5s	57
60	mPFC	30	acq	acq	4-5s	88
67	mPFC	30	acq	acq	4-5s	84

## Sheet: Fig 3e-h
Source data Fig. 3e-h
Mouse	Session	Time Bin (5 min)	Distance (m)	Time in Acq zone (s)	Entries in Acq zone	Stimulation time	Wait time
10	Baseline	5	17.293	56.6	10	35.4	21.2
10	Baseline	10	13.859	39.6	8	24.6	15
10	Baseline	15	15.076	25.8	8	22.1	3.7
10	Baseline	20	13.93	51.8	10	27.3	24.5
10	Baseline	25	11.433	32.1	7	18.1	14
10	Baseline	30	11.512	13.2	6	13.2	0
11	Baseline	5	12.157	30.3	5	24.4	5.9
11	Baseline	10	12.622	76.4	7	30.2	46.2
11	Baseline	15	13.065	85.2	10	45.8	39.4
11	Baseline	20	16.677	44.8	9	32.8	12
11	Baseline	25	17.496	61	11	37	24
11	Baseline	30	10.054	50.7	6	28.3	22.4
12	Baseline	5	17.325	33.4	9	30.2	3.2
12	Baseline	10	18.176	36.6	7	27.6	9
12	Baseline	15	17.891	56.9	11	38.2	18.7
12	Baseline	20	14.022	43.1	5	21.2	21.9
12	Baseline	25	18.73	32	7	22.5	9.5
12	Baseline	30	11.396	55.3	7	27.4	27.9
20	Baseline	5	16.347	64.8	6	34.1	30.7
20	Baseline	10	13.658	70.8	7	32.5	38.3
20	Baseline	15	12.598	55.3	7	25.6	29.7
20	Baseline	20	13.863	20.5	8	19.1	1.4
20	Baseline	25	13.978	55.4	11	38.5	16.9
20	Baseline	30	12.206	53.6	7	26	27.6
29	Baseline	5	20.038	42.8	11	35.2	7.6
29	Baseline	10	13.509	23.7	6	18.4	5.3
29	Baseline	15	16.67	53	8	32.8	20.2
29	Baseline	20	15.533	25.4	8	18.9	6.5
29	Baseline	25	15.835	39.2	8	27.6	11.6
29	Baseline	30	16.132	30.6	9	27.1	3.5
30	Baseline	5	21.769	35.1	9	27.1	8
30	Baseline	10	14.95	29.1	5	24	5.1
30	Baseline	15	14.579	42.5	10	30.7	11.8
30	Baseline	20	15.072	50.2	8	24.3	25.9
30	Baseline	25	14.57	27.9	7	21.1	6.8
30	Baseline	30	17.672	57.3	12	36.2	21.1
31	Baseline	5	34.246	47.2	20	44	3.2
31	Baseline	10	25.598	64.3	19	53.9	10.4
31	Baseline	15	23.769	53	16	43.4	9.6
31	Baseline	20	21.32	80.7	15	49	31.7
31	Baseline	25	26.069	85.2	25	64.2	21
31	Baseline	30	18.914	70.6	18	53.5	17.1
32	Baseline	5	20.971	59.9	11	44.3	15.6
32	Baseline	10	21.58	38.9	9	30.2	8.7
32	Baseline	15	26.269	43.8	17	38.8	5
32	Baseline	20	23.158	63.6	16	45.7	17.9
32	Baseline	25	24.901	17.8	13	17.6	0.2
32	Baseline	30	27.705	49.9	21	44.7	5.2
10	Acquisition	5	21.819	85.8	15	61.3	24.5
10	Acquisition	10	44.858	135.9	32	117.2	18.7
10	Acquisition	15	41.75	161.8	34	128.6	33.2
10	Acquisition	20	34.866	170.5	35	134.5	36
10	Acquisition	25	30.451	197.7	30	124.6	73.1
10	Acquisition	30	28.138	211.4	32	134.4	77
11	Acquisition	5	18.087	46.2	13	40.9	5.3
11	Acquisition	10	25.83	93.8	18	74	19.8
11	Acquisition	15	27.447	115.1	24	97.6	17.5
11	Acquisition	20	29.234	133.3	28	101.2	32.1
11	Acquisition	25	26.884	153	27	106.7	46.3
11	Acquisition	30	23.597	158.5	27	111.5	47
12	Acquisition	5	19.508	84.6	15	64	20.6
12	Acquisition	10	39.582	105.1	25	97.2	7.9
12	Acquisition	15	28.011	139.2	28	104.5	34.7
12	Acquisition	20	31.261	122.7	31	103.7	19
12	Acquisition	25	21.223	184.1	24	101.9	82.2
12	Acquisition	30	22.813	196.4	26	107.1	89.3
20	Acquisition	5	34.777	121.9	29	86.2	35.7
20	Acquisition	10	39.476	146.7	33	98.6	48.1
20	Acquisition	15	33.828	147.1	38	96.5	50.6
20	Acquisition	20	37.484	136.6	47	106	30.6
20	Acquisition	25	33.166	144.3	37	100	44.3
20	Acquisition	30	29.125	132.9	34	88.7	44.2
29	Acquisition	5	46.319	168.1	34	130.8	37.3
29	Acquisition	10	49.061	178.1	41	138.7	39.4
29	Acquisition	15	32.663	189.4	32	129.8	59.6
29	Acquisition	20	25.875	188.3	23	101.1	87.2
29	Acquisition	25	28.79	183.1	32	128.2	54.9
29	Acquisition	30	33.809	166	48	142.6	23.4
30	Acquisition	5	43.066	150.9	43	137	13.9
30	Acquisition	10	28.254	167.9	38	141.8	26.1
30	Acquisition	15	22.62	169	28	108.8	60.2
30	Acquisition	20	24.856	119	35	99.9	19.1
30	Acquisition	25	19.782	124	24	81.2	42.8
30	Acquisition	30	25.094	89.3	26	78.6	10.7
31	Acquisition	5	17.517	145.3	17	81.3	64
31	Acquisition	10	14.544	69.3	11	33.5	35.8
31	Acquisition	15	49.258	149.2	52	126.4	22.8
31	Acquisition	20	53.31	167.8	57	136.9	30.9
31	Acquisition	25	54.113	176.6	62	153	23.6
31	Acquisition	30	51.935	187.6	60	147.7	39.9
32	Acquisition	5	32.743	116.2	26	97.9	18.3
32	Acquisition	10	25.775	143.4	30	107.3	36.1
32	Acquisition	15	26.326	184.9	31	129.2	55.7
32	Acquisition	20	21.006	151.4	31	108.8	42.6
32	Acquisition	25	19.35	164.5	31	107.5	57
32	Acquisition	30	23.719	154	29	100.7	53.3
10	Extinction	5	17.565	107.8	15	54.6	53.2
10	Extinction	10	10.797	54.9	7	31.2	23.7
10	Extinction	15	9.864	41.5	6	19	22.5
10	Extinction	20	15.191	66.7	11	42.6	24.1
10	Extinction	25	13.332	101.5	14	63.4	38.1
10	Extinction	30	8.901	80.3	9	37.2	43.1
11	Extinction	5	18.438	80	15	51.3	28.7
11	Extinction	10	16.44	119.4	14	59.9	59.5
11	Extinction	15	10.834	118	9	52.5	65.5
11	Extinction	20	15.137	121.5	11	52.3	69.2
11	Extinction	25	15.394	84.1	12	40.8	43.3
11	Extinction	30	8.454	72.5	6	28.9	43.6
12	Extinction	5	15.046	79.5	16	58	21.5
12	Extinction	10	12.6	63.6	11	38.8	24.8
12	Extinction	15	15.082	75.5	12	43.1	32.4
12	Extinction	20	14.185	89.2	9	36.7	52.5
12	Extinction	25	15.828	53	12	39	14
12	Extinction	30	15.243	105.9	15	52.8	53.1
20	Extinction	5	21.372	125.6	21	70.9	54.7
20	Extinction	10	21.975	55.6	18	47.1	8.5
20	Extinction	15	17.057	87	18	61.6	25.4
20	Extinction	20	19.427	46	14	40	6
20	Extinction	25	19.452	32.7	13	29.2	3.5
20	Extinction	30	21.281	23.9	13	23.2	0.7
29	Extinction	5	23.073	102.3	16	65.4	36.9
29	Extinction	10	20.095	64.3	11	44.9	19.4
29	Extinction	15	21.09	61.4	14	39.6	21.8
29	Extinction	20	20.327	44.9	15	35.9	9
29	Extinction	25	20.438	44.5	15	38.9	5.6
29	Extinction	30	12.162	25.4	6	22.5	2.9
30	Extinction	5	20.22	89.9	18	59.1	30.8
30	Extinction	10	17.868	52.5	13	40.7	11.8
30	Extinction	15	16.331	62.7	18	49.9	12.8
30	Extinction	20	18.21	58	13	42.5	15.5
30	Extinction	25	16.79	58.9	13	42.5	16.4
30	Extinction	30	18.74	73.8	15	53	20.8
31	Extinction	5	34.246	91.6	23	78.2	13.4
31	Extinction	10	20.047	80.2	14	45.5	34.7
31	Extinction	15	20.454	60.1	16	47.1	13
31	Extinction	20	15.97	103.3	14	55.9	47.4
31	Extinction	25	20.32	63.5	16	49.1	14.4
31	Extinction	30	15.705	65.8	16	41.4	24.4
32	Extinction	5	29.927	62.5	27	60.4	2.1
32	Extinction	10	25.493	35.3	18	35.1	0.2
32	Extinction	15	25.611	37.1	18	31.3	5.8
32	Extinction	20	23.086	33.1	16	31.2	1.9
32	Extinction	25	26.796	34.9	16	27.1	7.8
32	Extinction	30	22.886	25.2	13	24.5	0.7

## Sheet: Fig 3i,j
Source data for Figure 3i, 3j										5 seconds before stimulation ON											5 seconds after stimulation ON											5 seconds before stimulation OFF											5 seconds after stimulation OFF
	Contingent ON		Contingent OFF		Non-contingent ON		Non-contingent OFF			Contingent_Pre_Stimulation_ON_Velocity											Contingent_Post_Stimulation_ON_Velocity											Contingent_Pre_Stimulation_OFF_Velocity											Contingent_Post_Stimulation_OFF_Velocity
Mouse	Pre	Post	Pre	Post	Pre	Post	Pre	Post		R10	R11	R12	R20	R29	R30	R31	R32	MEAN	SEM		R10	R11	R12	R20	R29	R30	R31	R32	MEAN	SEM		R10	R11	R12	R20	R29	R30	R31	R32	MEAN	SEM		R10	R11	R12	R20	R29	R30	R31
R10	-0.00597287	0.00597287	-0.00836654	0.00836654	0.007965	-0.007965	-0.0101715	0.0121309		0.018896	0.000709154	0.077237	0.00342306	0.0101269	0.060789	0.00758609	0.122862	0.0377037	0.0157621		-0.0415984	0.0692805	-0.00175943	-0.023279	-0.0444785	-0.00577571	-0.00126275	-0.0264174	-0.00941133	0.012732		0.0127583	0.0285262	-0.0203132	0.0584998	-0.0190582	0.0468733	0.0200344	0.000498059	0.0159773	0.0101164		0.0174667	-0.00679343	-0.00743067	-0.00883358	0.00809882	-0.0252082	0.00010456
R11	0.000549889	-0.000549889	0.0020436	-0.0020436	0.0168938	-0.0168938	0.0315431	-0.0305737		-0.0272883	-0.0218635	0.0385422	-0.0033312	0.00803611	0.0750836	0.0248404	0.107867	0.0252358	0.0166792		-0.0751466	0.0230674	-0.0214114	-0.0185317	-0.0117847	-0.0216808	0.0233869	-0.0129891	-0.0143862	0.0108972		-0.0101707	0.0188576	-0.00504874	0.0109835	0.00241337	0.0489009	0.0289419	0.0296738	0.015569	0.00704746		0.0429416	0.004922	-0.0179973	-0.0251584	0.0163552	-0.0188397	-0.00201761
R12	0.00144887	-0.00144887	0.00506195	-0.00506195	-0.0140712	0.0140712	0.0104676	-0.00940811		-0.0584556	-0.019065	0.0280253	0.0362564	0.0187613	0.0522626	0.0387619	0.0464817	0.0178786	0.0134096		-0.0949577	0.0473072	-0.0115077	-0.0288126	-0.00709526	-0.0466867	0.0261532	-0.0225495	-0.0172686	0.0153846		-0.0215175	0.0278474	0.00424363	-0.0114215	0.0124582	0.0370169	0.0549446	0.0440245	0.0184495	0.00958643		0.0793391	0.0136829	-0.0388319	-0.0178044	0.0116061	-0.0512178	0.0230685
R20	-0.00031978	0.00031978	-0.00163852	0.00163852	0.00166193	-0.00166193	0.000534955	-0.00238728		-0.058154	-0.034708	0.0326737	0.0202625	0.0196051	0.0301693	0.0161421	0.00257625	0.00357089	0.0115916		-0.0348206	0.0590671	-0.00187512	-0.0434308	-0.00835643	-0.0537254	0.0146861	-0.0353939	-0.0129811	0.0131392		-0.0184884	0.0181409	-0.00117591	-0.00284256	0.00738935	-0.0229854	0.0693405	0.0472515	0.0120787	0.0112892		0.0733122	0.0242437	-0.0176957	0.0125562	0.0113066	-0.0302564	0.0130968
R29	-0.000514018	0.000514018	-0.00117205	0.00117205	-0.00836412	0.00836412	-0.00409712	0.00430919		-0.050408	-0.00897131	0.0336877	0.00905925	0.0237569	0.00655284	0.00833844	0.00920822	0.00390301	0.00894244		0.0239117	0.0293084	0.0461007	-0.022805	-0.00923412	-0.0620092	-0.00179392	-0.0303193	-0.00335507	0.0125634		-0.00522998	0.00455134	-0.00772917	0.0222335	0.0207967	-0.0449989	0.0325779	0.0356583	0.00723247	0.00942443		0.0266975	0.00919147	-0.00257254	0.0379821	-0.00320193	0.00633616	0.015527
R30	0.00271838	-0.00271838	0.000332947	-0.000332947	-0.00278953	0.00278953	-0.000128761	0.00328456		-0.0228985	0.00232928	0.0249041	0.0164152	0.0221881	0.00148225	0.0258413	0.0489466	0.014901	0.00756066		0.0450844	0.00181214	0.0973906	-0.00133192	-0.00650918	-0.0877476	-0.0218933	-0.0104555	0.00204371	0.0188129		-0.0100065	0.0357407	-0.00780934	0.0204001	0.0201511	-0.0471345	0.0235224	0.0157417	0.00632571	0.00941446		-0.0190497	0.0117508	-0.00831763	0.0390917	-0.00227493	0.00817726	0.00142277
R31	0.00587691	-0.00587691	0.00482831	-0.00482831	0.0125377	-0.0125377	-0.0136666	0.0157917		-0.0166748	-0.0279778	0.0169185	0.0115625	-0.0147025	-0.026317	0.0436445	0.059466	0.00573992	0.0116243		0.0285658	0.0121321	0.0731939	-0.0363702	-0.0299015	-0.0611728	-0.0103536	-0.00169797	-0.00320054	0.014825		-0.0157848	0.0280064	0.00359627	0.0184124	0.00113535	-0.0462177	0.0393946	0.0255629	0.00676317	0.00978546		-0.0258578	0.0230106	-0.0312174	0.00563665	-0.00245173	-0.0127519	-0.0157281
R32	0.00122583	-0.00122583	-0.000523279	0.000523279	-0.0111484	0.0111484	-0.0198122	0.0199079		-0.002164	-0.021731	0.0106274	0.0206365	-0.00646511	-0.0151269	0.0235386	0.0606928	0.00875103	0.00936501		0.00711848	-0.00718574	0.0526461	-0.0405455	-0.0392252	-0.0121974	-0.00138035	0.0198481	-0.00261519	0.010812		-0.00514787	0.0147613	-0.0226582	0.0179154	-0.0130429	-0.0340513	0.0378085	0.0505059	0.00576137	0.0104567		0.0121343	0.00872716	-0.0687821	-0.024839	0.0263585	-0.0192711	-0.0182141
										-0.00646051	-0.0314461	0.0101913	0.0251088	0.0293119	-0.0138167	-0.0139772	0.033911	0.00410283	0.0084786		0.00506914	-0.0364472	0.0500923	-0.0239473	-0.0423707	-0.0150694	-0.000304195	0.04663	-0.00204341	0.0123925		0.0274533	0.0365507	-0.0203798	0.00911071	-0.0171858	0.01016	0.0378556	0.0319947	0.0144449	0.00820933		0.0228105	-0.0253555	-0.065991	-0.0167331	0.0456668	-0.00603916	-0.0078663
										-0.0240347	-0.0394625	-0.00769365	0.0267511	0.0438411	-0.000188149	-0.0308953	0.00485005	-0.003354	0.0101065		-0.0138342	-0.0327441	0.0449267	0.0342356	-0.0224175	-0.0297478	-0.00947883	0.0440683	0.00187603	0.0118361		0.0397071	0.0439313	-0.00504136	-0.0193781	-0.0220031	0.0266137	0.0447412	0.00785199	0.0145528	0.00988244		-0.00261265	-0.0145598	-0.0756668	-0.0100777	0.0197409	0.0204937	-0.00986288
										-0.0436208	-0.05394	0.00705843	0.00423304	0.0174542	0.00687566	-0.0133259	-0.0439237	-0.0148987	0.00996698		-0.00158111	0.00055568	0.0355064	0.0151449	-0.0148255	-0.0476148	-0.00470775	0.0272653	0.0012179	0.00919388		0.0460113	0.0105476	-0.00659496	-0.0324467	0.00834871	0.0209153	0.0180156	-0.000520261	0.00803458	0.00806239		-0.0329665	-0.00233239	-0.0663277	-0.00589973	0.017179	0.017235	-0.0336481
										-0.0401549	-0.0619846	-0.00899799	-0.0179128	-0.00843062	0.0229091	0.0146474	-0.0328754	-0.0166	0.00994907		0.00153379	0.016528	0.0466022	-0.0385677	0.00502031	-0.0295397	-0.00191998	0.0310794	0.00384203	0.0100748		0.0376049	0.021221	-0.0260383	-0.0304542	0.0212459	0.00293079	-0.00198001	-0.0286906	-0.000520065	0.00921451		-0.0385704	-0.0206247	-0.053218	-0.0128342	0.0196646	-0.00735138	-0.0324843
										-0.0464109	-0.015931	0.0058868	-0.0109471	0.00844452	0.0244932	0.0226181	0.00194361	-0.00123786	0.00816852		0.00415534	-0.00394401	0.0323961	-0.0697115	0.0324575	-0.0109577	-1.41962e-05	0.0414039	0.00322318	0.0124977		0.0302209	0.0436921	-0.043954	-0.00209206	0.00586498	0.0261959	0.018176	-0.0460248	0.00400989	0.0118014		-0.00539338	-0.0444137	-0.0154508	-0.00270462	0.0336184	0.0123392	-0.0143273
										-0.034037	-0.00521451	0.0174073	-0.00740931	0.0200109	-0.0071232	0.041697	-3.56472e-05	0.00316194	0.00807715		0.02584	-0.0228561	0.0148484	-0.032419	0.0440694	-0.0179359	-0.00752083	0.0457707	0.0062246	0.010829		0.0102229	0.021198	-0.060258	0.0149782	-0.00535722	0.0284583	0.0459773	-0.0213069	0.00423907	0.0117047		0.00512265	-0.031088	0.00879488	0.0109044	0.0399357	0.0354151	0.0264692
										-0.0270505	-0.0265315	0.013931	0.0177836	0.010669	-0.0214971	0.0479692	-0.036476	-0.00265029	0.0104346		0.039954	-0.0209523	0.0358996	-0.00789555	0.033003	0.030994	-0.0127197	0.0352851	0.016696	0.00907611		-0.0161457	0.0181922	-0.0492492	0.00761638	-0.0120459	0.0231423	0.0556011	-0.0152229	0.00148604	0.0112292		-0.00716729	-0.0115826	0.0304532	0.00379839	0.0409823	0.0364452	0.0457994
										-0.00504645	-0.0105275	0.0355133	0.0235019	-0.0112159	-0.0152097	0.0184593	-0.02535	0.00126563	0.0076503		0.0557156	0.0279559	0.0546714	0.0209219	0.0146921	0.0576112	0.00290826	0.0250286	0.0324381	0.00739739		0.00732192	0.00868126	-0.0224064	0.0146488	0.00324762	0.0180334	0.0409906	-0.0112385	0.00740984	0.00674623		-0.0216339	0.00448779	0.0384966	-0.000607817	0.0338507	0.0224214	0.0354835
										0.0053255	0.00851001	0.0271901	0.0258715	-0.000683405	-0.0118499	0.0226633	0.0098704	0.0108622	0.00485036		0.0436316	0.0566435	0.0535349	0.0385916	0.0294381	0.0403164	-0.00144154	0.0319722	0.0365858	0.00637465		0.0120653	-0.0101849	5.67747e-05	0.00773273	0.0109332	-0.0220473	0.00972548	-0.0152077	-0.000865797	0.00469533		-0.0265099	0.0386715	0.015957	-0.0083689	0.0249411	-0.0111257	0.0391418
										0.0118948	-0.0101222	0.040926	0.00683491	0.0240099	0.0177856	0.0078834	0.0362119	0.016928	0.00588489		0.00193316	0.0540205	0.0254586	0.0497042	0.0486367	0.0270024	-0.0387644	0.0315702	0.0249452	0.0109026		0.00418341	-0.0156084	0.0194297	0.0119058	0.0145167	-0.051022	-0.0230872	-0.0322188	-0.00898759	0.00898333		-0.0297896	0.0552549	-0.0140801	-0.0364124	0.0305073	-0.0155057	0.00797587
										0.0328204	0.0173838	0.0222152	0.00292184	0.0127393	0.0235225	0.0229156	0.0675685	0.0252609	0.00679121		-0.0124592	0.0128356	0.000321481	0.0439497	0.039055	0.0234906	-0.0444994	0.0141001	0.00959923	0.0101512		-0.00139046	-0.0158578	0.00772783	0.00779538	-0.00859464	-0.0346054	-0.0175838	-0.0157241	-0.00977913	0.00506508		-0.0124275	0.0161189	-0.000836132	0.00555948	0.030053	-0.0172212	-0.0318372
										0.0542872	0.0353963	0.00463091	0.0273447	0.00317185	0.0120255	0.0154168	0.0300011	0.0227843	0.00613625		0.00933483	0.00781015	0.00272314	0.0227248	0.015051	0.0290477	-0.0219161	-0.0343276	0.00380599	0.00765913		0.00792366	-0.0112557	-0.0106756	0.0293824	-0.0295449	0.00790605	-0.000923837	-0.00864876	-0.0019796	0.00619113		0.0374783	-6.8346e-05	0.0236829	0.021473	0.017027	-0.0421953	-0.0475604
										0.0833027	0.0415371	-0.00817107	0.00859674	0.0243931	0.0135399	-0.00249751	0.0209422	0.0227054	0.010268		0.0105019	0.025338	-0.00304473	0.00701095	0.0225524	0.0444185	-0.0264078	-0.0492886	0.00388508	0.0106052		0.0330984	-0.017697	-0.0144137	0.026188	-0.00498831	0.0157177	0.0149774	0.0114225	0.00803811	0.00656301		0.0338609	0.0144611	0.0229768	0.0205651	-0.0213756	-0.0573982	-0.019247
										0.0841361	0.0395394	-0.0327103	0.00748307	0.0420407	0.0223056	-0.00232374	0.021915	0.0227982	0.0122188		0.0125398	0.04507	0.0314426	0.000409078	0.0413673	0.0161422	-0.0501285	-0.0633136	0.00419112	0.014349		0.00844879	-0.0132866	0.0117973	0.0416747	-0.00149477	0.007752	-0.00698126	0.036113	0.0105029	0.00688762		0.0721855	0.0181371	0.0084139	0.0161102	-0.0319025	-0.0496049	-0.00498154
										0.0490474	0.0451762	-0.0256772	0.00769352	0.0115309	0.0137164	-0.0133927	0.0121097	0.0125255	0.00902086		-0.0073221	0.0326242	0.0254233	0.0107138	0.0396606	-0.0174997	-0.0446832	-0.0460264	-0.000888684	0.0118525		0.0302343	-0.0308863	0.014025	0.0546628	0.00186469	0.0150176	-0.0151151	0.0545819	0.0155481	0.0108195		0.0683545	-0.00531226	0.0129255	0.00257935	-0.0136432	0.0214988	0.00162281
										0.00917727	0.0393192	-0.0266009	0.00961187	-0.017039	0.00683785	-0.0257529	-0.00495488	-0.00117518	0.00784221		0.00244428	0.0307477	0.0204232	0.000708942	0.0234495	-0.0223135	-0.0444279	-0.0345177	-0.00293569	0.00992214		0.0376975	-0.0381001	0.00255247	0.0869154	0.00620336	-0.00102949	0.0140682	0.0683911	0.0220873	0.0142963		0.0471284	-0.0222318	0.0201536	0.0134545	0.0115947	0.0454665	-0.0158742
										-0.0131111	0.0357418	0.0163974	-0.0123522	-0.00709549	-0.0246017	-4.79055e-05	-0.0558361	-0.00761316	0.00961807		0.0418821	0.038488	-0.00575969	-0.0071563	-0.0134204	-0.00808663	-0.0656401	-0.0309332	-0.00632827	0.0123277		0.0288675	-0.0232701	0.00795182	0.0852804	0.0055258	0.0114767	0.0176594	0.0314772	0.0206211	0.0109983		0.00596197	-0.00503605	-0.00534258	0.010413	0.0110228	0.00887608	-0.028528
										-0.00631086	0.0600273	0.0225948	-0.047735	0.000490051	-0.0203545	0.0111434	-0.04122	-0.00267059	0.0124018		0.0490404	0.0540762	-0.00751126	-0.0249569	-0.00731252	-0.00241301	-0.0324949	-0.0508951	-0.00280837	0.0131277		0.0221808	-0.0266045	-0.00385232	0.0663604	0.00923409	-0.0146465	-0.00594472	0.00225838	0.00612321	0.0100522		0.00280479	0.0071632	-0.0125727	0.0164258	-0.0376236	-0.0418376	-0.0327638
										0.0111594	0.113985	0.0091497	-0.0467135	0.0189259	0.0103352	0.00595937	-0.0313547	0.0114308	0.0168085		0.0071303	0.0441845	-0.000613794	-0.0389805	0.0216823	-0.0115199	-0.000442377	-0.00989407	0.00144329	0.00866769		0.030916	-0.0327348	-0.0145523	0.0463244	0.0127516	-0.0243108	-0.01066	0.0248155	0.0040687	0.0101204		0.00716349	7.72671e-05	-0.000904582	0.0134427	-0.0657413	-0.0109778	-0.0197811
										0.0148852	0.100552	-0.0137821	-0.05585	0.0550857	0.0126068	-0.00690702	-0.0330609	0.00919119	0.0175762		-0.0266221	0.0356235	-0.0228944	-0.0353848	0.0301857	-0.00532362	0.0161228	0.0219245	0.00170395	0.00982974		0.0229232	-0.0398817	-0.0465069	0.00246517	0.0269446	-0.0133751	-0.0169876	0.0274256	-0.0046241	0.0104023		-0.0115052	0.0253699	-0.00261276	0.0103297	-0.0460012	0.0493142	-0.00434845
										0.00914664	0.0457098	-0.00412194	-0.0571988	0.0446923	0.00489696	-0.00792708	0.00282782	0.00475321	0.0114745		-0.0348556	0.0489968	-0.0211916	-0.000570352	-0.00184404	-0.00100435	0.00208543	0.0325856	0.00302524	0.00950787		0.00892167	-0.0423694	-0.0537504	-0.0389416	0.0211388	-0.0130996	-0.00538547	-0.00610993	-0.0161995	0.00932136		0.00446307	0.0355754	0.00934709	0.00221128	0.00182879	0.0790511	-0.0292125
										-0.00759485	-0.00607713	0.0325972	-0.0467736	0.0142793	0.016707	0.0165395	0.0272729	0.00586879	0.00903348		-0.0272627	0.0511551	-0.0301697	0.0141748	-0.0350406	0.00332799	-0.00792034	0.0112214	-0.00256426	0.0102175		-0.0273301	-0.0201243	-0.0273514	-0.0136813	0.0227467	0.00583711	0.0101949	-0.0590076	-0.0135895	0.00920707		0.0234822	0.0163895	0.0167217	-0.0249228	0.0227973	0.0524256	-0.0575035
										-0.0109983	-0.00342581	0.0403557	-0.0206832	-0.0080366	0.0390745	0.0193729	0.0561518	0.0139764	0.0101296		-0.0535236	0.0459656	-0.0112779	-0.00393898	-0.037418	-0.0180828	-0.0182339	0.00401961	-0.0115612	0.0104597		-0.0416328	0.0176366	-0.0147757	-0.00082589	0.0188201	-0.00705406	0.00142211	-0.0500725	-0.00956026	0.00890966		0.0479655	0.00448771	0.0238655	0.0040387	-0.004957	0.0382138	-0.0495848
										0.0414751	-0.00662435	0.0242193	0.0231583	0.00829205	0.0451671	0.0224894	0.0243803	0.0228197	0.00587071		-0.0869268	0.027504	-0.00526236	0.00944972	-0.0428616	-0.0488705	-0.0176505	-0.034923	-0.0249426	0.0128238		-0.0555996	0.0318557	-0.0137701	0.0152016	0.00610243	-0.0135649	0.010253	-0.0493732	-0.00861188	0.0109362		0.0289547	0.0107919	0.00859388	0.00699115	-0.0012559	-0.0277841	-0.0165556
										0.0569989	0.00199281	0.00560938	0.0313328	0.0221758	0.049391	-0.00296006	-0.0107395	0.0192251	0.00882827		-0.0453953	0.0402848	-0.0359257	0.0240453	-0.0394064	-0.0616406	0.0105564	-0.0476777	-0.0193949	0.013549		-0.0567739	0.0168767	0.00172639	0.00417201	0.0176693	-0.00158355	0.0182599	-0.0199757	-0.00245362	0.00899155		0.00438488	0.0356554	0.001139	0.0372001	0.0147998	-0.0388278	-0.0226464
										0.00364234	0.00973504	-0.0119896	0.00180486	0.0184215	0.0628885	0.0208766	-0.0316963	0.00921037	0.00973873		-0.00918026	0.0339765	-0.0449556	0.00972733	-0.0303952	-0.0235229	0.0513854	-0.00786132	-0.00260326	0.011557		-0.0485638	-0.00966496	0.0206787	-0.0126874	0.0285342	-0.00293356	-0.00596133	-0.0151076	-0.00571321	0.00830865		0.00696228	0.0259461	0.0169194	0.0400459	0.0196814	-0.0306316	-0.0515787
										-0.0449208	0.0277301	-0.0230614	-0.0180002	-0.014421	0.0486176	0.00854784	-0.0597659	-0.00940922	0.0127833		0.00286833	0.0136227	-0.0300322	-0.026716	-0.0365552	0.0453556	0.0446414	0.0103555	0.00294251	0.0113655		-0.0459989	-0.0140616	0.00107374	-0.0180889	0.0172944	0.00472042	-0.0194707	-0.00584165	-0.0100466	0.00677326		-0.0149017	0.00360936	0.0196381	0.0181358	-0.0109275	-0.00491255	-0.044412
										-0.0682133	0.0255203	-0.0335636	0.00247132	-0.0340187	0.00972322	-0.00457723	-0.0772038	-0.0224827	0.013111		-0.00814824	-0.0149959	0.0181311	-0.0440193	-0.0359391	0.0709756	-0.00212307	0.00946054	-0.0008323	0.0126599		-0.0430266	0.0109462	-0.00270605	-0.046812	0.00133765	-0.0287739	-0.0031173	0.00234399	-0.013726	0.00791417		-0.0439309	0.0083348	0.0193476	0.00339258	-0.0391384	-0.0111246	-0.0190011
										-0.0538087	0.0247144	-0.0233104	0.0218321	-0.0419416	0.00277336	-0.00945817	-0.0628474	-0.0177558	0.0118096		-0.025216	-0.0292963	0.026618	-0.0363196	-0.0344541	0.0235823	-0.0304186	0.00746655	-0.0122547	0.00949115		-0.0622535	0.0101027	-0.0148009	-0.0292111	0.0151422	-0.045653	0.0106058	0.00875739	-0.0134138	0.0104481		-0.0408542	0.0416096	-0.0255339	-0.0186288	-0.0464195	-0.0101817	0.00787273
										-0.0599424	0.0426342	-0.0430665	0.0359826	-0.0230344	-0.00714829	-0.00603909	-0.0227414	-0.0104194	0.0125549		0.00264856	-0.0358712	0.0332273	-0.0341953	-0.0204367	0.0297238	-0.0329983	0.00101349	-0.00711103	0.00995855		-0.0853181	0.0167714	1.77803e-05	-0.00298629	0.0233646	-0.0193468	0.0236181	0.0295918	-0.00178595	0.0132944		-0.0340055	0.0345046	-0.0242007	-0.00317934	-0.0360967	0.0355065	0.0205312
										-0.0625884	0.0180311	-0.0539073	0.0583469	-0.0298611	-0.00049991	-0.0174947	-0.0063883	-0.0117952	0.013809		0.0330472	-0.0359199	0.020868	-0.0532129	-0.00448077	0.0406604	-0.0135882	-0.000127468	-0.00159419	0.0115628		-0.100062	0.0251216	-0.01432	-0.0111237	0.0228419	-0.00257507	0.0327951	0.0269457	-0.00254703	0.0153822		0.0066067	0.0281557	0.00285741	0.0178614	-0.0303138	0.0828615	0.00721523
										-0.0357184	0.0125648	-0.0390719	0.0509582	-0.0295821	-0.0193266	-0.00386275	0.011952	-0.00651085	0.0108762		0.0210389	-0.000943796	0.0382903	-0.0545148	-0.00354853	0.0428832	0.00515999	0.0066504	0.00687695	0.0107118		-0.0892754	0.0259634	-0.0180775	-0.0468111	0.0261276	0.0128044	0.0516357	0.012251	-0.00317274	0.0162265		0.0292299	0.0536997	0.0216786	0.00578443	-0.0148922	0.0794498	-0.0198919
[truncated: 122 more rows]
[truncated: 43 more columns]

## Sheet: Sup Fig 3
Source data Supplemental Fig. 3
Mouse ID	Group	Freq (Hz)	Session	Zone	Time in Zone (s)	# Entries	Stimulation Time (s)
93	eYFP mPFC-NAcSh	30	Baseline	Acquisition Zone	331	39	181.3
93	eYFP mPFC-NAcSh	30	Acquisition	Acquisition Zone	275.8	34	128.9
93	eYFP mPFC-NAcSh	30	Reversal	Acquisition Zone	127.9	27	91.2
[truncated: 141 more rows]

## Sheet: Sup Fig 7d
Source data Supplemental Fig 7d
[truncated: 466 more rows]

[truncated: 3 more sheets: Sup Fig 7e, Sup Fig4b,c, Sup Fig 5b,c]
